# Supplementary material for: Enemy or ally: a genomic approach to elucidate the lifestyle of Phyllosticta citrichinaensis
Source: G3 (Bethesda). 2022 Mar 21;12(5):jkac061. doi: 10.1093/g3journal/jkac061 (PMC9073689; doi:10.1093/g3journal/jkac061)
Supplement: jkac061_Supplementary_Table_1 [file jkac061_supplementary_table_1.xlsx]

## Sheet: Suppl.Table1
Genome data of all species used in this study
				QUAST results									BUSCO results
Species name	Synonyms	Publication	DBID	# contigs	Largest contig	Total length	GC (%)	N50	N75	L50	L75	# N's per 100 kbp	Busco-lineage used	complete_total	comlete_single	complete_double	fragmented	missing
Aaosphaeria arxii		(Haridas et al. 2020)	Aaoar1	55	5683700	38901049	49.88	4421818	1689044	4	8	347.49	pleosporales_odb10	90.0%	89.4%	0.6%	0.9%	9.1%
Acidomyces richmondensis		(Mosier et al. 2016, Baker et al. 2004, Baker et al. 2009, Denef et al. 2010, Jiao et al. 2010)	Aciri1_meta	1683	252107	26819972	49.7	45775	20173	166	382	0.00	capnodiales_odb10	89.5%	89.1%	0.4%	2.8%	7.7%
Alternaria alternata		(Zeiner et al. 2016)	Altal1	79	2531235	32990834	51.4	1097884	787373	12	21	12.00	pleosporales_odb10	98.7%	98.6%	0.1%	0.4%	0.9%
Alternaria brassicicola		(Ohm et al. 2012)	Altbr1	816	4166607	31966903	50.54	2486070	1357569	6	10	5265.92	pleosporales_odb10	76.9%	76.6%	0.3%	5.9%	17.2%
Amniculicola lignicola		(Haridas et al. 2020)	Amnli1	510	1718517	49576578	47.75	438754	224523	36	77	1533.62	pleosporales_odb10	87.1%	86.9%	0.2%	1.5%	11.4%
Ampelomyces quisqualis		(Haridas et al. 2020)	Ampqui1	73	6306646	36811257	46.45	4300649	2139279	4	8	977.10	pleosporales_odb10	92.7%	92.7%	0.0%	1.4%	5.9%
Aplosporella prunicola		(Haridas et al. 2020)	Aplpr1	334	1596707	32818685	54.33	957837	575038	14	25	1067.26	dothideomycetes_odb10	97.0%	95.8%	1.2%	0.8%	2.2%
Aspergillus nidulans		(Galagan et al. 2005; Arnaud et al. 2012)	Aspnid1	8	4934093	30483994	50.37	3759208	3407944	4	6	2185.63	eurotiales_odb10	96.8%	96.6%	0.2%	1.5%	1.7%
Aulographum hederae		(Haridas et al. 2020)	Aulhe2	173	1347584	31983478	52.37	529352	386274	20	37	1351.06	dothideomycetes_odb10	93.5%	93.3%	0.2%	1.0%	5.5%
Aureobasidium melanogenum		(Gostinčar et al. 2014)	Aurpu_var_mel1	150	2719209	26203324	49.85	822863	472894	10	21	13.63	dothideomycetes_odb10	98.4%	98.3%	0.1%	1.1%	0.5%
Aureobasidium namibiae		(Gostinčar et al. 2014)	Aurpu_var_nam1	47	2484475	25428601	51.12	1074982	649268	9	16	3.15	dothideomycetes_odb10	98.5%	98.4%	0.1%	1.1%	0.4%
Aureobasidium pullulans		(Gostinčar et al. 2014)	Aurpu_var_pul1	186	2687588	29621078	50.02	1166847	410013	10	21	120.83	dothideomycetes_odb10	99.0%	98.9%	0.1%	0.5%	0.5%
Aureobasidium subglaciale		(Gostinčar et al. 2014)	Aurpu_var_sub1	75	2141954	25796716	50.78	821214	451970	11	21	22.67	dothideomycetes_odb10	98.2%	98.2%	0.0%	1.0%	0.8%
Baudoinia panamericana	Baudoinia compniacensis	(Ohm et al. 2012)	Bauco1	19	2027063	21876451	54.79	1300637	1222000	7	11	49.76	capnodiales_odb10	94.9%	94.9%	0.0%	3.8%	1.3%
Bimuria novae-zelandiae		(Haridas et al. 2020)	Bimnz1	321	2524382	78183505	44.55	713565	396672	35	72	1766.23	pleosporales_odb10	92.3%	91.8%	0.5%	1.0%	6.7%
Botrytis cinerea		(Amselem et al. 2011; Staats & van Kan 2012)	Botci1	587	1306028	42662523	43.06	257700	155598	50	101	9085.73	ascomycota_odb10	82.7%	82.2%	0.5%	7.6%	9.7%
Botryosphaeria dothidea		(Marsberg et al. 2017)	Botdo1_1	1430	473293	43390766	54.71	86238	42477	145	325	688.08	dothideomycetes_odb10	95.7%	95.3%	0.4%	0.4%	3.9%
Byssothecium circinans		(Haridas et al. 2020)	Bysci1	160	2118044	49288729	48.92	869913	456368	18	38	3451.47	pleosporales_odb10	90.4%	89.1%	1.3%	1.1%	8.5%
Cenococcum geophilum		(Peter et al. 2016)	Cenge3	268	6408476	177557160	37.52	2235929	1223415	26	53	120.05	dothideomycetes_odb10	97.4%	96.9%	0.5%	1.1%	1.5%
Cercospora zeae-maydis		(Haridas et al. 2020)	Cerzm1	917	2282376	46606380	48.48	720376	407133	19	39	10524.07	capnodiales_odb10	94.1%	94.1%	0.0%	3.5%	2.4%
Clathrospora elynae		(Haridas et al. 2020)	Clael1	617	1308084	37388950	52.11	180778	78071	57	134	6233.49	pleosporales_odb10	96.6%	96.3%	0.3%	0.5%	2.9%
Passalora fulva	Cladosporium fulvum	(de Wit et al. 2012; Ohm et al. 2012)	Clafu1	4865	530628	61113266	48.78	56512	15228	250	808	524.74	capnodiales_odb10	95.9%	95.5%	0.4%	0.7%	3.4%
Clohesyomyces aquaticus		(Mondo et al. 2017)	Cloaq1	761	674718	49677730	49.64	169037	81293	87	196	0.00	pleosporales_odb10	91.2%	91.0%	0.2%	2.1%	6.7%
Bipolaris zeicola	Cochliobolus carbonum	(Condon et al. 2013)	Cocca1	844	501469	31267936	50.81	110153	51195	82	190	60.08	pleosporales_odb10	99.5%	99.4%	0.1%	0.1%	0.4%
Bipolaris maydis	Cochliobolus heterostrophus	(Ohm et al. 2012; Condon et al. 2013)	CocheC5	68	4213224	36456735	49.77	1842487	1303211	7	13	362.89	pleosporales_odb10	98.6%	96.2%	2.4%	0.9%	0.5%
Coccidioides immitis RS		(Sharpton et al. 2009)	Cocim1	6	8482323	28947925	46.01	4323945	3952524	3	4	1.38	onygenales_odb10	98.7%	96.9%	1.8%	0.3%	1.0%
Curvularia lunata	Cochliobolus lunatus	(Ohm et al. 2012)	Coclu2	171	2003147	31171894	50.85	1531074	1319296	10	15	191.22	pleosporales_odb10	97.6%	97.5%	0.1%	0.6%	1.8%
Bipolaris oryzae	Cochliobolus miyabeanus	(Condon et al. 2013)	Cocmi1	619	638489	31362097	50.5	134117	74410	68	145	110.51	pleosporales_odb10	99.4%	99.3%	0.1%	0.2%	0.4%
Bipolaris sorokiniana	Cochliobolus sativus, Helminthosporium sorokinianum	(Ohm et al. 2012; Condon et al. 2013)	Cocsa1	157	3642493	34417436	49.84	1789485	1379610	7	13	3476.58	pleosporales_odb10	99.0%	98.9%	0.1%	0.4%	0.6%
Bipolaris victoriae	Cochliobolus victoriae	(Condon et al. 2013)	Cocvi1	676	870365	32829575	50.14	231353	110513	47	98	30.48	pleosporales_odb10	99.4%	99.4%	0.0%	0.2%	0.4%
Coniosporium apollinis		(Teixeira et al. 2017)	Conap1	169	1078546	28645321	52.13	476883	327036	22	39	486.00	dothideomycetes_odb10	97.4%	97.2%	0.2%	1.2%	1.4%
Cucurbitaria berberidis		(Haridas et al. 2020)	Cucbe1	42	7248221	32905402	49.3	6233749	4943886	3	4	342.72	pleosporales_odb10	96.9%	96.8%	0.1%	0.4%	2.7%
Decorospora gaudefroyi		(Haridas et al. 2020)	Decga1	699	661453	30559368	52.18	149807	69005	70	144	520.40	pleosporales_odb10	94.2%	94.0%	0.2%	0.8%	5.0%
Delitschia confertaspora		(Haridas et al. 2020)	Delco1	764	273304	31159062	48.52	68795	39675	147	296	90.10	pleosporales_odb10	79.7%	79.5%	0.2%	1.2%	19.1%
Delphinella strobiligena		(Haridas et al. 2020)	Delst1	17	2878304	29209081	48.1	2256128	1778339	6	10	0.00	dothideomycetes_odb10	96.6%	96.4%	0.2%	1.0%	2.4%
Didymella exigua		(Haridas et al. 2020)	Didex1	176	1701364	34389227	52.8	837364	311465	15	35	2125.40	pleosporales_odb10	94.7%	94.6%	0.1%	1.2%	4.1%
Diplodia seriata		(Morales-Cruz et al. 2015)	Dipse1	615	982000	37088595	56.72	304159	147351	39	81	201.31	dothideomycetes_odb10	79.1%	78.9%	0.2%	8.3%	12.6%
Dissoconium aciculare		(Haridas et al. 2020)	Disac1	54	2981944	26537235	52.66	1777118	1091149	6	11	768.04	capnodiales_odb10	84.9%	84.6%	0.3%	2.6%	12.5%
Dothistroma septosporum		(de Wit et al. 2012; Ohm et al. 2012)	Dotse1	20	5111597	30209431	53.09	2595548	1757826	5	9	449.83	capnodiales_odb10	97.6%	97.5%	0.1%	2.3%	0.1%
Dothidotthia symphoricarpi		(Haridas et al. 2020)	Dotsy1	59	2002539	34433519	47.93	1358146	1008895	11	18	531.94	pleosporales_odb10	92.7%	92.6%	0.1%	0.8%	6.5%
Elsinoe ampelina		(Haridas et al. 2020)	Elsamp1	161	3306712	28270677	49.66	1533955	1005423	7	12	1195.52	dothideomycetes_odb10	94.1%	94.0%	0.1%	1.3%	4.6%
Eremomyces bilateralis		(Haridas et al. 2020)	Erebi1	95	2395525	26864015	52.2	812791	430866	9	19	907.95	dothideomycetes_odb10	87.5%	87.4%	0.1%	2.6%	9.9%
Fusarium graminearum	Gibberella zeae	(Cuomo et al. 2007)	Fusgr1	31	8931406	36446046	48.33	5350016	3260130	3	5	610.23	hypocreales_odb10	95.7%	95.6%	0.1%	2.3%	2.0%
Glonium stellatum		(Peter et al. 2016)	Glost2	2676	150620	40499661	48.26	30704	16151	395	849	508.31	dothideomycetes_odb10	94.7%	94.3%	0.4%	3.1%	2.2%
Hortaea acidophila		(Haridas et al. 2020)	Horac1	39	2725783	20432448	56.55	1943569	1256239	5	9	86.18	capnodiales_odb10	89.4%	89.1%	0.3%	2.3%	8.3%
Hysterium pulicare		(Ohm et al. 2012)	Hyspu1	522	910069	38402637	48.8	240709	126948	49	102	361.40	dothideomycetes_odb10	92.5%	92.4%	0.1%	2.2%	5.3%
Karstenula rhodostoma		(Haridas et al. 2020)	Karrh1	139	3083553	45074449	47.6	1929311	1657012	10	16	992.46	pleosporales_odb10	93.2%	92.9%	0.3%	1.1%	5.7%
Lentithecium fluviatile		(Haridas et al. 2020)	Lenfl1	195	2832977	54688705	47.96	1053498	468877	16	37	3524.73	pleosporales_odb10	93.3%	93.0%	0.3%	0.8%	5.9%
Leptosphaeria maculans		(Rouxel et al. 2011)	Lepmu1	41	4258568	44892605	45.24	1769547	1445693	10	17	2513.00	pleosporales_odb10	89.9%	89.9%	0.0%	3.5%	6.6%
Lepidopterella palustris		(Peter et al. 2016)	Leppa1	3371	320835	45668136	46.24	51152	20183	242	581	73.49	dothideomycetes_odb10	98.5%	97.9%	0.6%	0.6%	0.9%
Lindgomyces ingoldianus		(Haridas et al. 2020)	Linin1	200	3533513	69030646	41.93	1217903	783642	19	37	1342.74	pleosporales_odb10	89.4%	89.0%	0.4%	1.0%	9.6%
Lineolata rhizophorae		(Haridas et al. 2020)	Linrh1	68	2156511	31143728	56.29	1108205	637793	11	20	1903.21	dothideomycetes_odb10	89.5%	89.4%	0.1%	2.6%	7.9%
Lizonia empirigonia		(Haridas et al. 2020)	Lizem1	423	2002101	51521545	52.28	901519	526481	21	40	0.00	pleosporales_odb10	94.1%	93.6%	0.5%	1.3%	4.6%
Lophiostoma macrostomum		(Haridas et al. 2020)	Lopma1	1282	919722	42577411	50.84	160488	76711	75	169	5.56	pleosporales_odb10	90.2%	89.8%	0.4%	1.1%	8.7%
Lophium mytilinum		(Haridas et al. 2020)	Lopmy1	49	3868745	43412209	50.06	2039319	1734399	9	15	830.61	dothideomycetes_odb10	97.6%	97.4%	0.2%	0.7%	1.7%
Lophiotrema nucula		(Haridas et al. 2020)	Lopnu1	187	2109007	48642237	49.41	983663	540018	18	34	64.50	pleosporales_odb10	91.9%	91.6%	0.3%	0.9%	7.2%
Macroventuria anomochaeta		(Haridas et al. 2020)	Macan1	75	2240245	33336106	52.64	658664	427414	16	32	1123.99	pleosporales_odb10	96.0%	95.9%	0.1%	1.0%	3.0%
Macrophomina phaseolina		(Islam et al. 2012)	Macph1	1144	1143446	48763826	52.36	151055	72649	90	205	0.02	dothideomycetes_odb10	89.6%	89.1%	0.5%	6.2%	4.2%
Massarina eburnea		(Haridas et al. 2020)	Maseb1	233	2745299	38236937	49.71	1569281	619916	10	20	3612.20	pleosporales_odb10	89.4%	89.2%	0.2%	1.2%	9.4%
Massariosphaeria phaeospora		(Haridas et al. 2020)	Masph1	57	2976207	42105601	50.34	1343746	753243	11	21	0.00	pleosporales_odb10	87.9%	87.6%	0.3%	0.9%	11.2%
Melanomma pulvis-pyrius		(Haridas et al. 2020)	Melpu1	1754	279762	42094923	50.75	64290	33271	205	429	7.64	pleosporales_odb10	91.8%	91.6%	0.2%	1.1%	7.1%
Pseudocercospora fijiensis		(Arango Isaza et al. 2016)	Mycfi2	56	11880248	74141167	45.17	5901819	4185348	5	9	553.21	capnodiales_odb10	94.7%	94.7%	0.0%	4.6%	0.7%
Zymoseptoria tritici	Mycosphaerella graminicola	(Goodwin et al. 2011)	Mycgr3	21	6088797	39686251	52.14	2674951	1682575	6	10	15.11	capnodiales_odb10	88.2%	88.1%	0.1%	4.9%	6.9%
Microthyrium microscopicum		(Haridas et al. 2020)	Micmi1	58	4545044	37120801	43.75	2506003	1739785	6	10	721.74	dothideomycetes_odb10	87.3%	86.7%	0.6%	1.4%	11.3%
Myriangium duriaei		(Haridas et al. 2020)	Myrdu1	16	4229277	25685045	52.21	1862757	1451197	5	10	6.23	dothideomycetes_odb10	93.2%	92.8%	0.4%	1.5%	5.3%
Mytilinidion resinicola		(Haridas et al. 2020)	Mytre1	73	3453937	47275052	50.5	1675696	999578	10	19	1110.46	dothideomycetes_odb10	97.4%	97.1%	0.3%	1.1%	1.5%
Neofusicoccum parvum		(Blanco-Ulate et al. 2013)	Neopa1	1195	480852	42556088	56.77	83561	43666	149	320	163.62	dothideomycetes_odb10	78.2%	77.9%	0.3%	11.9%	9.9%
Neurospora crassa OR74A		(Galagan et al. 2003)	Neucr2	20	9798893	41037538	48.25	6000761	4478683	3	5	99.36	sordariomycetes_odb10	99.2%	87.5%	11.7%	0.2%	0.6%
Ophiobolus disseminans		(Haridas et al. 2020)	Ophdi1	72	3205111	41683814	51.72	1308939	896342	12	21	831.93	pleosporales_odb10	97.4%	97.2%	0.2%	0.5%	2.1%
Paraphaeosphaeria sporulosa		(Zeiner et al. 2016)	Parsp1	61	5402283	38464024	53.36	3130344	1646685	5	9	985.68	pleosporales_odb10	95.7%	95.5%	0.2%	1.0%	3.3%
Patellaria atrata		(Haridas et al. 2020)	Patat1	127	3585016	28693344	46.18	1466072	638982	8	16	1074.64	dothideomycetes_odb10	93.8%	93.7%	0.1%	1.5%	4.7%
Phyllosticta citrichinaensis		This Study	Pcit129764	25	6270332	29162704	55.07	2710567	1780537	4	7	0.00	dothideomycetes_odb10	96.8%	96.6%	0.2%	0.5%	2.7%
Periconia macrospinosa		(Knapp et al. 2018)	Perma1	1566	1324167	54992973	47.24	140954	60492	101	241	1825.20	pleosporales_odb10	88.8%	87.9%	0.9%	1.4%	9.8%
Phyllosticta citribraziliensis		(Guarnaccia et al. 2019)	Phcit1	32	3523553	31670975	54.17	1720616	1169700	7	13	0.00	dothideomycetes_odb10	94.5%	94.3%	0.2%	1.9%	3.6%
Phyllosticta citrichinaensis		(Guarnaccia et al. 2019)	Phcitr1	22	3899589	29528840	55.02	2827581	2154252	5	8	0.00	dothideomycetes_odb10	93.2%	93.0%	0.2%	2.2%	4.6%
Plenodomus tracheiphilus	Phoma tracheiphila	(Haridas et al. 2020)	Photr1	273	1522370	34242632	51.4	532795	291955	20	41	473.01	pleosporales_odb10	97.3%	97.1%	0.2%	0.6%	2.1%
Phyllosticta paracitricarpa		(Guarnaccia et al. 2019)	Phy27169	134	1024085	29529839	54.35	510184	282166	23	43	0.00	dothideomycetes_odb10	94.4%	94.1%	0.3%	1.2%	4.4%
Phyllosticta capitalensis		(Guarnaccia et al. 2019)	Phycap1	14	4194624	32461131	54.58	2860346	1890348	5	9	0.00	dothideomycetes_odb10	95.8%	95.6%	0.2%	1.1%	3.1%
Phyllosticta citriasiana		(Haridas et al. 2020)	Phycit1	133	1701136	32696106	53.05	807147	461538	14	27	2806.52	dothideomycetes_odb10	95.7%	95.5%	0.2%	1.2%	3.1%
Phyllosticta citricarpa		(Guarnaccia et al. 2019)	Phycitr1	82	2529345	32267666	52.56	900945	526479	13	26	0.00	dothideomycetes_odb10	94.9%	94.7%	0.2%	1.1%	4.0%
Phyllosticta citricarpa		(Guarnaccia et al. 2019)	Phycpc1	152	1123092	28952665	54.6	440231	225897	23	45	0.00	dothideomycetes_odb10	95.1%	94.3%	0.8%	1.6%	3.3%
Piedraia hortae		(Haridas et al. 2020)	Pieho1	132	726567	16946159	52.15	260314	134347	22	45	487.74	capnodiales_odb10	65.2%	64.6%	0.6%	2.6%	32.2%
Pleomassaria siparia		(Haridas et al. 2020)	Plesi1	193	4558380	43176591	47.4	1889306	938677	8	16	1348.15	pleosporales_odb10	89.5%	89.3%	0.2%	1.1%	9.4%
Polychaeton citri		(Haridas et al. 2020)	Polci1	416	882825	27207581	51.54	280913	144758	30	64	40.16	capnodiales_odb10	91.1%	90.6%	0.5%	1.6%	7.3%
Polyplosphaeria fusca		(Haridas et al. 2020)	Polfu1	468	868073	37009770	53.28	180826	95104	58	128	283.29	pleosporales_odb10	88.7%	88.4%	0.3%	1.3%	10.0%
Pseudovirgaria hyperparasitica		(Haridas et al. 2020)	Psehy1	122	3437217	35440147	47.45	1577359	918710	9	15	765.46	ascomycota_odb10	97.6%	97.4%	0.2%	0.9%	1.5%
Pyronema omphalodes CBS 100304	Pyronema confluens	(Traeger et al. 2013)	Pyrco1	1588	603142	50026054	47.82	135140	65890	111	240	95.84	ascomycota_odb10	96.6%	95.7%	0.9%	0.6%	2.8%
Pyrenophora tritici-repentis		(Manning et al. 2013)	Pyrtr1	47	6767051	37840464	50.98	1986450	1580176	6	11	1674.75	pleosporales_odb10	95.5%	95.4%	0.1%	2.5%	2.0%
Pyrenochaeta sp. DS3sAY3a		(Zeiner et al. 2016)	Pyrsp1	69	3419696	38501010	51.15	1273050	831771	10	20	510.10	pleosporales_odb10	98.0%	97.6%	0.4%	0.6%	1.4%
Pyrenophora teres		(Ellwood et al. 2010)	Pyrtt1	2971	300442	32518445	51.19	37019	18806	259	560	15.55	pleosporales_odb10	97.6%	97.1%	0.5%	1.2%	1.2%
Rhizodiscina lignyota		(Haridas et al. 2020)	Rhili1	33	4063048	33426352	51.04	2163113	1108574	6	11	20.23	ascomycota_odb10	98.9%	98.4%	0.5%	0.5%	0.6%
Rhytidhysteron rufulum		(Ohm et al. 2012)	Rhyru1	2886	192949	40018390	47.9	33627	17864	350	757	603.16	dothideomycetes_odb10	92.1%	91.9%	0.2%	2.1%	5.8%
Saccharata proteae		(Haridas et al. 2020)	Sacpr1	245	3350875	31432921	53.67	934362	432808	9	22	1639.83	dothideomycetes_odb10	96.3%	96.0%	0.3%	1.3%	2.4%
Sclerotinia sclerotiorum 1980 UF-70		(Amselem et al. 2011)	Sclsc1	37	2777073	38330212	41.84	1547569	1000361	9	17	857.71	ascomycota_odb10	91.7%	91.3%	0.4%	4.7%	3.6%
Sphaerulina musiva	Septoria musiva	(Ohm et al. 2012; Dhillon et al. 2015)	Sepmu1	72	5112742	29352103	51.13	2040975	1776207	5	9	1481.15	capnodiales_odb10	97.5%	97.5%	0.0%	1.8%	0.7%
Sphaerulina populicola	Septoria populicola	(Ohm et al. 2012; Dhillon et al. 2015)	Seppo1	502	1065947	33188813	50.32	255935	103327	41	91	3252.53	capnodiales_odb10	95.2%	95.1%	0.1%	2.3%	2.5%
Setomelanomma holmii		(Haridas et al. 2020)	Setho1	557	1127267	39179649	51.96	234871	117569	47	102	195.10	pleosporales_odb10	97.3%	97.1%	0.2%	0.9%	1.8%
Setosphaeria turcica	Helminthosporium turcicum	(Ohm et al. 2012; Condon et al. 2013)	Settu1	407	4026890	43014577	51.44	2140908	1455273	8	14	11071.06	pleosporales_odb10	97.2%	97.1%	0.1%	1.8%	1.0%
Sporormia fimetaria		(Haridas et al. 2020)	Spofi1	140	1656535	25892244	53.76	522463	319332	15	30	708.70	pleosporales_odb10	78.3%	78.2%	0.1%	1.2%	20.5%
Parastagonospora nodorum	Phaeosphaeria/Stagonospora nodorum	(Hane et al. 2007)	Stano2	108	2531949	37213987	50.43	1045363	552433	13	24	441.74	pleosporales_odb10	86.0%	85.9%	0.1%	8.0%	6.0%
Stagonospora sp. SRC1lsM3a		(Zeiner et al. 2016)	Stasp1	44	3247906	36082944	51.76	1539438	1139086	8	15	315.64	pleosporales_odb10	98.8%	98.6%	0.2%	0.5%	0.7%
Teratosphaeria nubilosa		(Haridas et al. 2020)	Ternu1	273	1123105	28443146	52.24	239765	128494	34	74	133.09	capnodiales_odb10	92.4%	92.2%	0.2%	2.1%	5.5%
Tothia fuscella		(Haridas et al. 2020)	Totfu1	363	1281276	36781754	46.5	321143	175647	34	73	884.11	dothideomycetes_odb10	94.4%	93.9%	0.5%	1.0%	4.6%
Trematosphaeria pertusa		(Haridas et al. 2020)	Trepe1	101	5011004	47745773	51.43	2097757	1166191	8	16	1432.92	pleosporales_odb10	94.6%	94.4%	0.2%	0.8%	4.6%
Trichodelitschia bisporula		(Haridas et al. 2020)	Tribi1	44	2035263	25789561	56.63	1060084	815436	9	15	699.24	dothideomycetes_odb10	88.4%	88.2%	0.2%	1.6%	10.0%
Viridothelium virens		(Haridas et al. 2020)	Tryvi1	730	1027589	32160005	48.89	324419	173751	32	65	19.31	dothideomycetes_odb10	94.2%	93.8%	0.4%	0.8%	5.0%
Tuber melanosporum Mel28		(Martin et al. 2010)	Tubme1v2	398	2785039	124945702	44.86	638970	330642	60	129	1130.07	ascomycota_odb10	94.7%	93.6%	1.1%	1.3%	4.0%
Venturia inaequalis		(Deng et al. 2017)	Venin1	1012	1140195	55126144	46.12	233760	84435	62	156	17351.85	dothideomycetes_odb10	93.2%	92.2%	1.0%	0.8%	6.0%
Venturia pyrina	Venturia pirina	(Cooke et al. 2014; Deng et al. 2017)	Venpi1	364	1704168	40933314	47.59	332167	174619	36	78	4422.74	dothideomycetes_odb10	89.6%	89.2%	0.4%	1.5%	8.9%
Didymosphaeria enalia	Verruculina enalia	(Haridas et al. 2020)	Veren1	611	1248052	61207694	41.22	254839	127930	65	149	5346.15	pleosporales_odb10	87.3%	87.2%	0.1%	1.7%	11.0%
Verruconis gallopava	Ochroconis gallopava	(Teixeira et al. 2017)	Verga1	367	1367393	31780469	49.07	572008	236146	18	38	1359.18	dothideomycetes_odb10	95.7%	84.6%	11.1%	0.3%	4.0%
Westerdykella ornata		(Haridas et al. 2020)	Wesor1	94	2756324	26979746	53.05	803790	343416	10	24	302.91	pleosporales_odb10	79.8%	79.7%	0.1%	1.3%	18.9%
Zasmidium cellare		(Haridas et al. 2020)	Zasce1	267	2323717	38247703	53.36	675253	410879	19	37	128.48	capnodiales_odb10	97.7%	97.2%	0.5%	0.6%	1.7%
Zopfia rhizophila		(Haridas et al. 2020)	Zoprh1	864	5791380	152781427	33.45	1570826	842019	29	62	499.89	pleosporales_odb10	88.0%	87.1%	0.9%	1.1%	10.9%
Zymoseptoria ardabiliae		(Stukenbrock et al. 2011; Stukenbrock et al. 2012)	Zymar1	868	543762	31546591	53.83	126163	57917	71	166	1845.90	capnodiales_odb10	98.1%	98.0%	0.1%	0.9%	1.0%
Zymoseptoria pseudotritici		(Stukenbrock et al. 2011; Stukenbrock et al. 2012)	Zymps1	1164	314862	32658572	53.56	91924	47120	107	228	3182.02	capnodiales_odb10	97.7%	97.6%	0.1%	0.9%	1.4%

## Sheet: Publication details
Publication details
(Amselem et al. 2011)	Amselem J, Cuomo CA, van Kan JA, Viaud M, Benito EP, Couloux A, Coutinho PM, de Vries RP, Dyer PS, Fillinger S, Fournier E, Gout L, Hahn M, Kohn L, Lapalu N, Plummer KM, Pradier JM, Quévillon E, Sharon A, Simon A, ten Have A, Tudzynski B, Tudzynski P, Wincker P, Andrew M, Anthouard V, Beever RE, Beffa R, Benoit I, Bouzid O, Brault B, Chen Z, Choquer M, Collémare J, Cotton P, Danchin EG, Da Silva …
	Genomic analysis of the necrotrophic fungal pathogens Sclerotinia sclerotiorum and Botrytis cinerea.
	PLoS Genet. 2011 Aug;7(8):e1002230. doi: 10.1371/journal.pgen.1002230
(Arango Isaza et al. 2016)	Arango Isaza RE, Diaz-Trujillo C, Dhillon B, Aerts A, Carlier J, Crane CF, V de Jong T, de Vries I, Dietrich R, Farmer AD, Fortes Fereira C, Garcia S, Guzman M, Hamelin RC, Lindquist EA, Mehrabi R, Quiros O, Schmutz J, Shapiro H, Reynolds E, Scalliet G, Souza M Jr, Stergiopoulos I, Van der Lee TA, De Wit PJ, Zapater MF, Zwiers LH, Grigoriev IV, Goodwin SB, Kema GH
	Combating a Global Threat to a Clonal Crop: Banana Black Sigatoka Pathogen Pseudocercospora fijiensis (Synonym Mycosphaerella fijiensis) Genomes Reveal Clues for Disease Control.
	PLoS Genet. 2016 Aug;12(8):e1005876. doi: 10.1371/journal.pgen.1005876
(Arnaud et al. 2012)	Arnaud MB, Cerqueira GC, Inglis DO, Skrzypek MS, Binkley J, Chibucos MC, Crabtree J, Howarth C, Orvis J, Shah P, Wymore F, Binkley G, Miyasato SR, Simison M, Sherlock G, Wortman JR
	The Aspergillus Genome Database (AspGD): recent developments in comprehensive multispecies curation, comparative genomics and community resources.
	Nucleic Acids Res. 2012 Jan;40(Database issue):D653-9. doi: 10.1093/nar/gkr875
(Baker et al. 2004)	Baker, B., M. Lutz, S. Dawson, P. Bond and J. Banfield
	Metabolically active eukaryotic communities in extremely acidic mine drainage
	Applied and Environmental Microbiology 2004 70(10): 6264-6271.
(Baker et al. 2009)	Baker, B., G. Tyson, L. Goosherst and J. Banfield
	Insights into the Diversity of Eukaryotes in Acid Mine Drainage Biofilm Communities.
	Applied and Environmental Microbiology 2009 75(7): 2192.
(Blanco-Ulate et al. 2013)	Blanco-Ulate B, Rolshausen P, Cantu D
	Draft Genome Sequence of Neofusicoccum parvum Isolate UCR-NP2, a Fungal Vascular Pathogen Associated with Grapevine Cankers.
	Genome Announc. 2013 Jun 13;1(3):. doi: 10.1128/genomeA.00339-13
(Condon et al. 2013)	Condon BJ, Leng Y, Wu D, Bushley KE, Ohm RA, Otillar R, Martin J, Schackwitz W, Grimwood J, MohdZainudin N, Xue C, Wang R, Manning VA, Dhillon B, Tu ZJ, Steffenson BJ, Salamov A, Sun H, Lowry S, LaButti K, Han J, Copeland A, Lindquist E, Barry K, Schmutz J, Baker SE, Ciuffetti LM, Grigoriev IV, Zhong S, Turgeon BG
	Comparative genome structure, secondary metabolite, and effector coding capacity across Cochliobolus pathogens.
	PLoS Genet. 2013;9(1):e1003233. doi: 10.1371/journal.pgen.1003233
(Cooke et al. 2014)	Cooke IR, Jones D, Bowen JK, Deng C, Faou P, Hall NE, Jayachandran V, Liem M, Taranto AP, Plummer KM, Mathivanan S
	Proteogenomic analysis of the Venturia pirina (Pear Scab Fungus) secretome reveals potential effectors.
	J Proteome Res. 2014 Aug 1;13(8):3635-44. doi: 10.1021/pr500176c
(Cuomo et al. 2007)	Cuomo CA, Güldener U, Xu JR, Trail F, Turgeon BG, Di Pietro A, Walton JD, Ma LJ, Baker SE, Rep M, Adam G, Antoniw J, Baldwin T, Calvo S, Chang YL, Decaprio D, Gale LR, Gnerre S, Goswami RS, Hammond-Kosack K, Harris LJ, Hilburn K, Kennell JC, Kroken S, Magnuson JK, Mannhaupt G, Mauceli E, Mewes HW, Mitterbauer R, Muehlbauer G, Münsterkötter M, Nelson D, O'donnell K, Ouellet T, Qi W, Quesneville H,…
	The Fusarium graminearum genome reveals a link between localized polymorphism and pathogen specialization.
	Science. 2007 Sep 7;317(5843):1400-2. doi: 10.1126/science.1143708
(Denef et al. 2010)	Denef, V. J., R. S. Mueller and J. F. Banfield
	AMD biofilms: using model communities to study microbial evolution and ecological complexity in nature.
	ISME J 2010 4(5): 599-610
(Deng et al. 2017)	Deng CH, Plummer KM, Jones DAB, Mesarich CH, Shiller J, Taranto AP, Robinson AJ, Kastner P, Hall NE, Templeton MD, Bowen JK
	Comparative analysis of the predicted secretomes of Rosaceae scab pathogens Venturia inaequalis and V. pirina reveals expanded effector families and putative determinants of host range.
	BMC Genomics. 2017 May 2;18(1):339. doi: 10.1186/s12864-017-3699-1
(Dhillon et al. 2015)	Dhillon B, Feau N, Aerts AL, Beauseigle S, Bernier L, Copeland A, Foster A, Gill N, Henrissat B, Herath P, LaButti KM, Levasseur A, Lindquist EA, Majoor E, Ohm RA, Pangilinan JL, Pribowo A, Saddler JN, Sakalidis ML, de Vries RP, Grigoriev IV, Goodwin SB, Tanguay P, Hamelin RC
	Horizontal gene transfer and gene dosage drives adaptation to wood colonization in a tree pathogen.
	Proc Natl Acad Sci U S A. 2015 Mar 17;112(11):3451-6. doi: 10.1073/pnas.1424293112
(Ellwood et al. 2010)	Ellwood SR, Liu Z, Syme RA, Lai Z, Hane JK, Keiper F, Moffat CS, Oliver RP, Friesen TL
	A first genome assembly of the barley fungal pathogen Pyrenophora teres f. teres.
	Genome Biol. 2010;11(11):R109. doi: 10.1186/gb-2010-11-11-r109
(Galagan et al. 2003)	Galagan JE, Calvo SE, Borkovich KA, Selker EU, Read ND, Jaffe D, FitzHugh W, Ma LJ, Smirnov S, Purcell S, Rehman B, Elkins T, Engels R, Wang S, Nielsen CB, Butler J, Endrizzi M, Qui D, Ianakiev P, Bell-Pedersen D, Nelson MA, Werner-Washburne M, Selitrennikoff CP, Kinsey JA, Braun EL, Zelter A, Schulte U, Kothe GO, Jedd G, Mewes W, Staben C, Marcotte E, Greenberg D, Roy A, Foley K, Naylor J, Stang…
	The genome sequence of the filamentous fungus Neurospora crassa.
	Nature. 2003 Apr 24;422(6934):859-68. doi: 10.1038/nature01554
(Galagan et al. 2005)	Galagan JE, Calvo SE, Cuomo C, Ma LJ, Wortman JR, Batzoglou S, Lee SI, Baştürkmen M, Spevak CC, Clutterbuck J, Kapitonov V, Jurka J, Scazzocchio C, Farman M, Butler J, Purcell S, Harris S, Braus GH, Draht O, Busch S, D'Enfert C, Bouchier C, Goldman GH, Bell-Pedersen D, Griffiths-Jones S, Doonan JH, Yu J, Vienken K, Pain A, Freitag M, Selker EU, Archer DB, Peñalva MA, Oakley BR, Momany M, Tanaka T…
	Sequencing of Aspergillus nidulans and comparative analysis with A. fumigatus and A. oryzae.
	Nature. 2005 Dec 22;438(7071):1105-15. doi: 10.1038/nature04341
(Goodwin et al. 2011)	Goodwin SB, M'barek SB, Dhillon B, Wittenberg AH, Crane CF, Hane JK, Foster AJ, Van der Lee TA, Grimwood J, Aerts A, Antoniw J, Bailey A, Bluhm B, Bowler J, Bristow J, van der Burgt A, Canto-Canché B, Churchill AC, Conde-Ferràez L, Cools HJ, Coutinho PM, Csukai M, Dehal P, De Wit P, Donzelli B, van de Geest HC, van Ham RC, Hammond-Kosack KE, Henrissat B, Kilian A, Kobayashi AK, Koopmann E, Kourmp…
	Finished genome of the fungal wheat pathogen Mycosphaerella graminicola reveals dispensome structure, chromosome plasticity, and stealth pathogenesis.
	PLoS Genet. 2011 Jun;7(6):e1002070. doi: 10.1371/journal.pgen.1002070
(Guarnaccia et al. 2019)	Guarnaccia V, Gehrmann T, Silva-Junior GJ, Fourie PH, Haridas S, Vu D, Spatafora J, Martin FM, Robert V, Grigoriev IV, Groenewald JZ, Crous PW
	Phyllosticta citricarpa and sister species of global importance to Citrus.
	Mol Plant Pathol. 2019 Dec;20(12):1619-1635. doi: 10.1111/mpp.12861
(Gostinčar et al. 2014)	Gostinčar C, Ohm RA, Kogej T, Sonjak S, Turk M, Zajc J, Zalar P, Grube M, Sun H, Han J, Sharma A, Chiniquy J, Ngan CY, Lipzen A, Barry K, Grigoriev IV, Gunde-Cimerman N
	Genome sequencing of four Aureobasidium pullulans varieties: biotechnological potential, stress tolerance, and description of new species.
	BMC Genomics. 2014 Jul 1;15():549. doi: 10.1186/1471-2164-15-549
(Hane et al. 2007)	Hane JK, Lowe RG, Solomon PS, Tan KC, Schoch CL, Spatafora JW, Crous PW, Kodira C, Birren BW, Galagan JE, Torriani SF, McDonald BA, Oliver RP
	Dothideomycete plant interactions illuminated by genome sequencing and EST analysis of the wheat pathogen Stagonospora nodorum.
	Plant Cell. 2007 Nov;19(11):3347-68. doi: 10.1105/tpc.107.052829
(Haridas et al. 2020)	Haridas S, Albert R, Binder M, Bloem J, LaButti K, Salamov A, Andreopoulos B, Baker SE, Barry K, Bills G, Bluhm BH, Cannon C, Castanera R, Culley DE, Daum C, Ezra D, González JB, Henrissat B, Kuo A, Liang C, Lipzen A, Lutzoni F, Magnuson J, Mondo SJ, Nolan M, Ohm RA, Pangilinan J, Park HJ, Ramírez L, Alfaro M, Sun H, Tritt A, Yoshinaga Y, Zwiers LH, Turgeon BG, Goodwin SB, Spatafora JW, Crous PW,…
	101 Dothideomycetes genomes: A test case for predicting lifestyles and emergence of pathogens.
	Stud Mycol. 2020 Jun;96():141-153. doi: 10.1016/j.simyco.2020.01.003
(Islam et al. 2012)	Islam MS, Haque MS, Islam MM, Emdad EM, Halim A, Hossen QM, Hossain MZ, Ahmed B, Rahim S, Rahman MS, Alam MM, Hou S, Wan X, Saito JA, Alam M
	Tools to kill: genome of one of the most destructive plant pathogenic fungi Macrophomina phaseolina.
	BMC Genomics. 2012 Sep 19;13():493. doi: 10.1186/1471-2164-13-493
(Jiao et al. 2010)	Jiao, Y., G. D. Cody, A. K. Harding, P. Wilmes, M. Schrenk, K. E. Wheeler, J. F. Banfield and M. P. Thelen
	Characterization of extracellular polymeric substances from acidophilic microbial biofilms.
	Appl Environ Microbiol 2010 76(9): 2916-22.
(Knapp et al. 2018)	Knapp DG, Németh JB, Barry K, Hainaut M, Henrissat B, Johnson J, Kuo A, Lim JHP, Lipzen A, Nolan M, Ohm RA, Tamás L, Grigoriev IV, Spatafora JW, Nagy LG, Kovács GM
	Comparative genomics provides insights into the lifestyle and reveals functional heterogeneity of dark septate endophytic fungi.
	Sci Rep. 2018 Apr 20;8(1):6321. doi: 10.1038/s41598-018-24686-4
(Manning et al. 2013)	Manning VA, Pandelova I, Dhillon B, Wilhelm LJ, Goodwin SB, Berlin AM, Figueroa M, Freitag M, Hane JK, Henrissat B, Holman WH, Kodira CD, Martin J, Oliver RP, Robbertse B, Schackwitz W, Schwartz DC, Spatafora JW, Turgeon BG, Yandava C, Young S, Zhou S, Zeng Q, Grigoriev IV, Ma LJ, Ciuffetti LM
	Comparative genomics of a plant-pathogenic fungus, Pyrenophora tritici-repentis, reveals transduplication and the impact of repeat elements on pathogenicity and population divergence.
	G3 (Bethesda). 2013 Jan;3(1):41-63. doi: 10.1534/g3.112.004044
(Marsberg et al. 2017)	Marsberg A, Kemler M, Jami F, Nagel JH, Postma-Smidt A, Naidoo S, Wingfield MJ, Crous PW, Spatafora JW, Hesse CN, Robbertse B, Slippers B
	Botryosphaeria dothidea: a latent pathogen of global importance to woody plant health.
	Mol Plant Pathol. 2017 May;18(4):477-488. doi: 10.1111/mpp.12495
(Martin et al. 2010)	Martin F, Kohler A, Murat C, Balestrini R, Coutinho PM, Jaillon O, Montanini B, Morin E, Noel B, Percudani R, Porcel B, Rubini A, Amicucci A, Amselem J, Anthouard V, Arcioni S, Artiguenave F, Aury JM, Ballario P, Bolchi A, Brenna A, Brun A, Buée M, Cantarel B, Chevalier G, Couloux A, Da Silva C, Denoeud F, Duplessis S, Ghignone S, Hilselberger B, Iotti M, Marçais B, Mello A, Miranda M, Pacioni G,…
	Périgord black truffle genome uncovers evolutionary origins and mechanisms of symbiosis.
	Nature. 2010 Apr 15;464(7291):1033-8. doi: 10.1038/nature08867
(Mondo et al. 2017)	Mondo SJ, Dannebaum RO, Kuo RC, Louie KB, Bewick AJ, LaButti K, Haridas S, Kuo A, Salamov A, Ahrendt SR, Lau R, Bowen BP, Lipzen A, Sullivan W, Andreopoulos BB, Clum A, Lindquist E, Daum C, Northen TR, Kunde-Ramamoorthy G, Schmitz RJ, Gryganskyi A, Culley D, Magnuson J, James TY, O'Malley MA, Stajich JE, Spatafora JW, Visel A, Grigoriev IV
	Widespread adenine N6-methylation of active genes in fungi.
	Nat Genet. 2017 Jun;49(6):964-968. doi: 10.1038/ng.3859
(Morales-Cruz et al. 2015)	Morales-Cruz A, Amrine KC, Blanco-Ulate B, Lawrence DP, Travadon R, Rolshausen PE, Baumgartner K, Cantu D
	Distinctive expansion of gene families associated with plant cell wall degradation, secondary metabolism, and nutrient uptake in the genomes of grapevine trunk pathogens.
	BMC Genomics. 2015 Jun 19;16():469. doi: 10.1186/s12864-015-1624-z
(Mosier et al. 2016)	Mosier AC, Miller CS, Frischkorn KR, Ohm RA, Li Z, LaButti K, Lapidus A, Lipzen A, Chen C, Johnson J, Lindquist EA, Pan C, Hettich RL, Grigoriev IV, Singer SW, Banfield JF
	Fungi Contribute Critical but Spatially Varying Roles in Nitrogen and Carbon Cycling in Acid Mine Drainage.
	Front Microbiol. 2016;7():238. doi: 10.3389/fmicb.2016.00238
(Ohm et al. 2012)	Ohm RA, Feau N, Henrissat B, Schoch CL, Horwitz BA, Barry KW, Condon BJ, Copeland AC, Dhillon B, Glaser F, Hesse CN, Kosti I, LaButti K, Lindquist EA, Lucas S, Salamov AA, Bradshaw RE, Ciuffetti L, Hamelin RC, Kema GH, Lawrence C, Scott JA, Spatafora JW, Turgeon BG, de Wit PJ, Zhong S, Goodwin SB, Grigoriev IV
	Diverse lifestyles and strategies of plant pathogenesis encoded in the genomes of eighteen Dothideomycetes fungi.
	PLoS Pathog. 2012;8(12):e1003037. doi: 10.1371/journal.ppat.1003037
(Peter et al. 2016)	Peter M, Kohler A, Ohm RA, Kuo A, Krützmann J, Morin E, Arend M, Barry KW, Binder M, Choi C, Clum A, Copeland A, Grisel N, Haridas S, Kipfer T, LaButti K, Lindquist E, Lipzen A, Maire R, Meier B, Mihaltcheva S, Molinier V, Murat C, Pöggeler S, Quandt CA, Sperisen C, Tritt A, Tisserant E, Crous PW, Henrissat B, Nehls U, Egli S, Spatafora JW, Grigoriev IV, Martin FM
	Ectomycorrhizal ecology is imprinted in the genome of the dominant symbiotic fungus Cenococcum geophilum.
	Nat Commun. 2016 Sep 7;7():12662. doi: 10.1038/ncomms12662
(Rouxel et al. 2011)	Rouxel T, Grandaubert J, Hane JK, Hoede C, van de Wouw AP, Couloux A, Dominguez V, Anthouard V, Bally P, Bourras S, Cozijnsen AJ, Ciuffetti LM, Degrave A, Dilmaghani A, Duret L, Fudal I, Goodwin SB, Gout L, Glaser N, Linglin J, Kema GH, Lapalu N, Lawrence CB, May K, Meyer M, Ollivier B, Poulain J, Schoch CL, Simon A, Spatafora JW, Stachowiak A, Turgeon BG, Tyler BM, Vincent D, Weissenbach J, Amse…
	Effector diversification within compartments of the Leptosphaeria maculans genome affected by Repeat-Induced Point mutations.
	Nat Commun. 2011 Feb 15;2():202. doi: 10.1038/ncomms1189
(Sharpton et al. 2009)	Sharpton TJ, Stajich JE, Rounsley SD, Gardner MJ, Wortman JR, Jordar VS, Maiti R, Kodira CD, Neafsey DE, Zeng Q, Hung CY, McMahan C, Muszewska A, Grynberg M, Mandel MA, Kellner EM, Barker BM, Galgiani JN, Orbach MJ, Kirkland TN, Cole GT, Henn MR, Birren BW, Taylor JW
	Comparative genomic analyses of the human fungal pathogens Coccidioides and their relatives.
	Genome Res. 2009 Oct;19(10):1722-31. doi: 10.1101/gr.087551.108
(Staats & van Kan 2012)	Staats M, van Kan JA
	Genome update of Botrytis cinerea strains B05.10 and T4.
	Eukaryot Cell. 2012 Nov;11(11):1413-4. doi: 10.1128/EC.00164-12
(Stukenbrock et al. 2011)	Stukenbrock EH, Bataillon T, Dutheil JY, Hansen TT, Li R, Zala M, McDonald BA, Wang J, Schierup MH
	The making of a new pathogen: insights from comparative population genomics of the domesticated wheat pathogen Mycosphaerella graminicola and its wild sister species.
	Genome Res. 2011 Dec;21(12):2157-66. doi: 10.1101/gr.118851.110
(Stukenbrock et al. 2012)	Stukenbrock EH, Christiansen FB, Hansen TT, Dutheil JY, Schierup MH
	Fusion of two divergent fungal individuals led to the recent emergence of a unique widespread pathogen species.
	Proc Natl Acad Sci U S A. 2012 Jul 3;109(27):10954-9. doi: 10.1073/pnas.1201403109
(Teixeira et al. 2017)	Teixeira MM, Moreno LF, Stielow BJ, Muszewska A, Hainaut M, Gonzaga L, Abouelleil A, Patané JS, Priest M, Souza R, Young S, Ferreira KS, Zeng Q, da Cunha MM, Gladki A, Barker B, Vicente VA, de Souza EM, Almeida S, Henrissat B, Vasconcelos AT, Deng S, Voglmayr H, Moussa TA, Gorbushina A, Felipe MS, Cuomo CA, de Hoog GS
	Exploring the genomic diversity of black yeasts and relatives (Chaetothyriales, Ascomycota).
	Stud Mycol. 2017 Mar;86():1-28. doi: 10.1016/j.simyco.2017.01.001
(Traeger et al. 2013)	Traeger S, Altegoer F, Freitag M, Gabaldon T, Kempken F, Kumar A, Marcet-Houben M, Pöggeler S, Stajich JE, Nowrousian M
	The genome and development-dependent transcriptomes of Pyronema confluens: a window into fungal evolution.
	PLoS Genet. 2013;9(9):e1003820. doi: 10.1371/journal.pgen.1003820
(de Wit et al. 2012)	de Wit PJ, van der Burgt A, Ökmen B, Stergiopoulos I, Abd-Elsalam KA, Aerts AL, Bahkali AH, Beenen HG, Chettri P, Cox MP, Datema E, de Vries RP, Dhillon B, Ganley AR, Griffiths SA, Guo Y, Hamelin RC, Henrissat B, Kabir MS, Jashni MK, Kema G, Klaubauf S, Lapidus A, Levasseur A, Lindquist E, Mehrabi R, Ohm RA, Owen TJ, Salamov A, Schwelm A, Schijlen E, Sun H, van den Burg HA, van Ham RC, Zhang S, G…
	The genomes of the fungal plant pathogens Cladosporium fulvum and Dothistroma septosporum reveal adaptation to different hosts and lifestyles but also signatures of common ancestry.
	PLoS Genet. 2012;8(11):e1003088. doi: 10.1371/journal.pgen.1003088
(Zeiner et al. 2016)	Zeiner CA, Purvine SO, Zink EM, Paša-Tolić L, Chaput DL, Haridas S, Wu S, LaButti K, Grigoriev IV, Henrissat B, Santelli CM, Hansel CM
	Comparative Analysis of Secretome Profiles of Manganese(II)-Oxidizing Ascomycete Fungi.
	PLoS One. 2016;11(7):e0157844. doi: 10.1371/journal.pone.0157844
