# Supplementary material for: Enemy or ally: a genomic approach to elucidate the lifestyle of Phyllosticta citrichinaensis
Source: G3 (Bethesda). 2022 Mar 21;12(5):jkac061. doi: 10.1093/g3journal/jkac061 (PMC9073689; doi:10.1093/g3journal/jkac061)
Supplement: jkac061_Supplementary_Table_2 [file jkac061_supplementary_table_2.xlsx]

## Sheet: A. Orthofinder statistical data
Orthofinder statistical data
Number of genes	1464732
Number of genes in orthogroups	1290725
Number of unassigned genes	174007
Percentage of genes in orthogroups	88.1
Percentage of unassigned genes	11.9
Number of orthogroups	35379
Number of species-specific orthogroups	605
Number of genes in species-specific orthogroups	2050
Percentage of genes in species-specific orthogroups	0.1
Mean orthogroup size	36.5
Median orthogroup size	4
G50 (assigned genes)	116
G50 (all genes)	116
O50 (assigned genes)	3534
O50 (all genes)	4284
Number of orthogroups with all species present	1794
Number of single-copy orthogroups	558
Average number of genes per-species in orthogroup	Number of orthogroups	Percentage of orthogroups	Number of genes	Percentage of genes
<1	31046	87.8	552619	42.8
'1	3807	10.8	501859	38.9
'2	277	0.8	76974	6.0
'3	111	0.3	43723	3.4
'4	47	0.1	24667	1.9
'5	22	0.1	14053	1.1
'6	21	0.1	15624	1.2
'7	10	0.0	8834	0.7
'8	13	0.0	12598	1.0
'9	8	0.0	8690	0.7
'10	5	0.0	5984	0.5
11 15	8	0.0	11633	0.9
16-20	1	0.0	2118	0.2
21-50	3	0.0	11349	0.9
51-100	0	0.0	0	0.0
101-150	0	0.0	0	0.0
151-200	0	0.0	0	0.0
201-500	0	0.0	0	0.0
501-1000	0	0.0	0	0.0
'1001+	0	0.0	0	0.0
Number of species in orthogroup	Number of orthogroups
1	605
2	11573
3	4392
4	2474
5	1394
6	931
7	778
8	671
9	442
10	341
11	337
12	305
13	256
14	218
15	226
16	180
17	154
18	146
19	121
20	105
21	108
22	119
23	110
24	101
25	90
26	82
27	96
28	86
29	83
30	64
31	79
32	70
33	58
34	74
35	59
36	54
37	42
38	58
39	49
40	60
41	56
42	58
43	52
44	54
45	61
46	44
47	56
48	61
49	48
50	55
51	54
52	39
53	45
54	40
55	49
56	58
57	37
58	54
59	49
60	40
61	42
62	33
63	36
64	35
65	31
66	30
67	32
68	27
69	36
70	24
71	39
72	35
73	38
74	26
75	42
76	31
77	29
78	35
79	34
80	36
81	24
82	40
83	27
84	33
85	38
86	32
87	41
88	39
89	46
90	51
91	38
92	34
93	35
94	43
95	46
96	45
97	49
98	46
99	46
100	75
101	55
102	64
103	60
104	82
105	93
106	100
107	114
108	119
109	146
110	166
111	258
112	317
113	465
114	692
115	1154
116	1794

## Sheet: B. Unique OGs
List of ortholog groups (OGs) that are unique to specific lifestyles
Unique to endophytes:										Unique to endophytes + P. citrichinaensis:										Unique to pathogens:										Unique to pathogens + P. citrichinaensis:
	Phycap1	Phcit1	Phcitr1	Pcit129764	Phy27169	Phycit1	Phycitr1	Phycpc1			Phycap1	Phcit1	Phcitr1	Pcit129764	Phy27169	Phycit1	Phycitr1	Phycpc1			Phycap1	Phcit1	Phcitr1	Pcit129764	Phy27169	Phycit1	Phycitr1	Phycpc1			Phycap1	Phcit1	Phcitr1	Pcit129764	Phy27169	Phycit1	Phycitr1	Phycpc1
OG0006745:	1	1	0	0	0	0	0	0		OG0000039:	1	1	1	1	0	0	0	0		OG0007407:	0	0	0	0	1	1	1	1		OG0005233:	0	0	1	1	1	1	1	1
OG0006817:	1	1	0	0	0	0	0	0		OG0000076:	1	1	1	1	0	0	0	0		OG0008128:	0	0	0	0	1	1	1	1		OG0006447:	0	0	1	1	1	1	1	1
OG0006902:	1	1	0	0	0	0	0	0		OG0000601:	1	1	1	1	0	0	0	0		OG0013328:	0	0	0	0	1	1	1	1		OG0006529:	0	0	1	2	2	1	2	1
OG0007383:	1	2	0	0	0	0	0	0		OG0001058:	1	1	1	1	0	0	0	0		OG0014581:	0	0	0	0	1	1	1	1		OG0007139:	0	0	1	1	1	1	1	1
OG0007454:	1	1	0	0	0	0	0	0		OG0001063:	1	1	1	1	0	0	0	0		OG0015398:	0	0	0	0	1	1	1	1		OG0008596:	0	0	3	2	1	3	1	1
OG0008649:	1	1	0	0	0	0	0	0		OG0001213:	1	1	1	1	0	0	0	0		OG0015454:	0	0	0	0	1	1	1	1		OG0012431:	0	0	1	1	1	1	1	1
OG0009234:	1	1	0	0	0	0	0	0		OG0001543:	1	1	1	1	0	0	0	0		OG0016145:	0	0	0	0	2	1	2	1		OG0013022:	0	0	1	1	1	1	1	1
OG0009794:	1	1	0	0	0	0	0	0		OG0006356:	1	1	1	1	0	0	0	0		OG0016146:	0	0	0	0	1	2	1	1		OG0013172:	0	0	1	1	1	1	1	1
OG0009966:	1	1	0	0	0	0	0	0		OG0006460:	1	1	1	1	0	0	0	0		OG0016149:	0	0	0	0	2	1	2	1		OG0013340:	0	0	1	1	1	1	1	1
OG0009997:	1	1	0	0	0	0	0	0		OG0006542:	1	1	1	1	0	0	0	0		OG0016275:	0	0	0	0	1	1	1	1		OG0014157:	0	0	1	1	1	1	2	2
OG0011599:	1	1	0	0	0	0	0	0		OG0006594:	1	1	1	1	0	0	0	0		OG0017274:	0	0	0	0	1	1	1	1		OG0014866:	0	0	1	1	1	1	1	1
OG0012417:	1	1	0	0	0	0	0	0		OG0006653:	1	1	1	1	0	0	0	0		OG0017306:	0	0	0	0	1	1	1	1		OG0014962:	0	0	1	1	1	1	1	1
OG0013333:	1	1	0	0	0	0	0	0		OG0006929:	1	1	1	1	0	0	0	0		OG0017618:	0	0	0	0	2	1	1	1		OG0016022:	0	0	1	1	1	1	1	1
OG0014282:	7	1	0	0	0	0	0	0		OG0007255:	2	1	1	3	0	0	0	0		OG0017620:	0	0	0	0	1	1	1	2		OG0016025:	0	0	1	1	1	1	1	1
OG0014459:	1	1	0	0	0	0	0	0		OG0007399:	1	1	1	1	0	0	0	0		OG0017623:	0	0	0	0	2	1	1	1		OG0016031:	0	0	1	1	1	1	1	1
OG0015080:	6	1	0	0	0	0	0	0		OG0008233:	1	1	1	1	0	0	0	0		OG0017624:	0	0	0	0	2	1	1	1		OG0016032:	0	0	1	1	1	1	1	1
OG0015518:	4	1	0	0	0	0	0	0		OG0009287:	1	1	1	1	0	0	0	0		OG0017627:	0	0	0	0	1	1	2	1		OG0016038:	0	0	1	1	1	1	1	1
OG0015659:	2	2	0	0	0	0	0	0		OG0010225:	1	1	1	1	0	0	0	0		OG0017629:	0	0	0	0	1	2	1	1		OG0016039:	0	0	1	1	1	1	1	1
OG0017472:	3	1	0	0	0	0	0	0		OG0010553:	1	1	1	1	0	0	0	0		OG0017632:	0	0	0	0	1	2	1	1		OG0016048:	0	0	1	1	1	1	1	1
OG0017567:	4	1	0	0	0	0	0	0		OG0011638:	1	1	1	1	0	0	0	0		OG0017634:	0	0	0	0	1	1	1	2		OG0016049:	0	0	1	1	1	1	1	1
OG0018497:	1	1	0	0	0	0	0	0		OG0014209:	2	2	2	2	0	0	0	0		OG0017636:	0	0	0	0	1	1	1	2		OG0016060:	0	0	1	1	1	1	1	1
OG0019776:	3	1	0	0	0	0	0	0		OG0015043:	1	1	2	3	0	0	0	0		OG0019853:	0	0	0	0	1	1	1	1		OG0016062:	0	0	1	1	1	1	1	1
OG0021079:	1	1	0	0	0	0	0	0		OG0015506:	2	1	1	1	0	0	0	0		OG0019854:	0	0	0	0	1	1	1	1		OG0016063:	0	0	1	1	1	1	1	1
OG0023555:	1	1	0	0	0	0	0	0		OG0015571:	2	1	1	1	0	0	0	0		OG0019855:	0	0	0	0	1	1	1	1		OG0016065:	0	0	1	1	1	1	1	1
OG0023562:	2	1	0	0	0	0	0	0		OG0016029:	2	2	1	1	0	0	0	0		OG0019856:	0	0	0	0	1	1	1	1		OG0016078:	0	0	1	1	1	1	1	1
OG0023573:	2	1	0	0	0	0	0	0		OG0016378:	1	1	1	1	0	0	0	0		OG0019857:	0	0	0	0	1	1	1	1		OG0016084:	0	0	1	1	1	1	1	1
OG0031882:	1	1	0	0	0	0	0	0		OG0016382:	1	1	1	1	0	0	0	0		OG0019858:	0	0	0	0	1	1	1	1		OG0016086:	0	0	1	1	1	1	1	1
OG0031910:	1	1	0	0	0	0	0	0		OG0016687:	1	1	1	1	0	0	0	0		OG0019859:	0	0	0	0	1	1	1	1		OG0016097:	0	0	1	1	1	1	1	1
OG0031934:	1	1	0	0	0	0	0	0		OG0017500:	2	1	1	1	0	0	0	0		OG0019860:	0	0	0	0	1	1	1	1		OG0016099:	0	0	1	1	1	1	1	1
OG0031936:	1	1	0	0	0	0	0	0		OG0017517:	1	1	1	1	0	0	0	0		OG0019861:	0	0	0	0	1	1	1	1		OG0016106:	0	0	1	1	1	1	1	1
OG0031940:	1	1	0	0	0	0	0	0		OG0017519:	1	1	1	1	0	0	0	0		OG0019862:	0	0	0	0	1	1	1	1
OG0031943:	1	1	0	0	0	0	0	0		OG0017521:	2	1	1	1	0	0	0	0		OG0019863:	0	0	0	0	1	1	1	1
OG0031945:	1	1	0	0	0	0	0	0		OG0017539:	2	1	1	1	0	0	0	0		OG0019864:	0	0	0	0	1	1	1	1
OG0031964:	1	1	0	0	0	0	0	0		OG0017540:	1	1	1	2	0	0	0	0		OG0019865:	0	0	0	0	1	1	1	1
OG0031967:	1	1	0	0	0	0	0	0		OG0019680:	1	1	1	1	0	0	0	0		OG0019866:	0	0	0	0	1	1	1	1
OG0031968:	1	1	0	0	0	0	0	0		OG0019688:	1	1	1	1	0	0	0	0		OG0019867:	0	0	0	0	1	1	1	1
OG0031970:	1	1	0	0	0	0	0	0		OG0019694:	1	1	1	1	0	0	0	0		OG0019868:	0	0	0	0	1	1	1	1
OG0031980:	1	1	0	0	0	0	0	0		OG0019706:	1	1	1	1	0	0	0	0		OG0019869:	0	0	0	0	1	1	1	1
OG0031991:	1	1	0	0	0	0	0	0		OG0019708:	1	1	1	1	0	0	0	0		OG0019870:	0	0	0	0	1	1	1	1
OG0031996:	1	1	0	0	0	0	0	0		OG0019710:	1	1	1	1	0	0	0	0		OG0019871:	0	0	0	0	1	1	1	1
OG0032003:	1	1	0	0	0	0	0	0		OG0019713:	1	1	1	1	0	0	0	0		OG0019872:	0	0	0	0	1	1	1	1
OG0032018:	1	1	0	0	0	0	0	0		OG0019718:	1	1	1	1	0	0	0	0		OG0019873:	0	0	0	0	1	1	1	1
OG0032029:	1	1	0	0	0	0	0	0		OG0019726:	1	1	1	1	0	0	0	0		OG0019874:	0	0	0	0	1	1	1	1
OG0032033:	1	1	0	0	0	0	0	0		OG0019729:	1	1	1	1	0	0	0	0		OG0019875:	0	0	0	0	1	1	1	1
OG0032041:	1	1	0	0	0	0	0	0		OG0019731:	1	1	1	1	0	0	0	0		OG0019877:	0	0	0	0	1	1	1	1
										OG0019733:	1	1	1	1	0	0	0	0		OG0019878:	0	0	0	0	1	1	1	1
										OG0019744:	1	1	1	1	0	0	0	0		OG0019879:	0	0	0	0	1	1	1	1
										OG0019745:	1	1	1	1	0	0	0	0		OG0019880:	0	0	0	0	1	1	1	1
										OG0019752:	1	1	1	1	0	0	0	0		OG0019881:	0	0	0	0	1	1	1	1
										OG0019753:	1	1	1	1	0	0	0	0		OG0019882:	0	0	0	0	1	1	1	1
																				OG0019884:	0	0	0	0	1	1	1	1
																				OG0019885:	0	0	0	0	1	1	1	1
																				OG0019886:	0	0	0	0	1	1	1	1
																				OG0019887:	0	0	0	0	1	1	1	1
																				OG0019889:	0	0	0	0	1	1	1	1
																				OG0019890:	0	0	0	0	1	1	1	1
																				OG0019891:	0	0	0	0	1	1	1	1
																				OG0019892:	0	0	0	0	1	1	1	1
																				OG0019893:	0	0	0	0	1	1	1	1
																				OG0019894:	0	0	0	0	1	1	1	1
																				OG0019895:	0	0	0	0	1	1	1	1
																				OG0019896:	0	0	0	0	1	1	1	1
																				OG0019897:	0	0	0	0	1	1	1	1
																				OG0019898:	0	0	0	0	1	1	1	1
																				OG0019899:	0	0	0	0	1	1	1	1
																				OG0019900:	0	0	0	0	1	1	1	1
																				OG0019901:	0	0	0	0	1	1	1	1
																				OG0019903:	0	0	0	0	1	1	1	1
																				OG0019905:	0	0	0	0	1	1	1	1
																				OG0019906:	0	0	0	0	1	1	1	1
																				OG0019907:	0	0	0	0	1	1	1	1
																				OG0019908:	0	0	0	0	1	1	1	1
																				OG0019909:	0	0	0	0	1	1	1	1
																				OG0019910:	0	0	0	0	1	1	1	1
																				OG0019911:	0	0	0	0	1	1	1	1
																				OG0019912:	0	0	0	0	1	1	1	1
																				OG0019913:	0	0	0	0	1	1	1	1
																				OG0019914:	0	0	0	0	1	1	1	1
																				OG0019915:	0	0	0	0	1	1	1	1
																				OG0019919:	0	0	0	0	1	1	1	1
																				OG0019921:	0	0	0	0	1	1	1	1
																				OG0019922:	0	0	0	0	1	1	1	1
																				OG0019924:	0	0	0	0	1	1	1	1
																				OG0019925:	0	0	0	0	1	1	1	1
																				OG0019926:	0	0	0	0	1	1	1	1
																				OG0019927:	0	0	0	0	1	1	1	1
																				OG0019928:	0	0	0	0	1	1	1	1
																				OG0019929:	0	0	0	0	1	1	1	1
																				OG0019930:	0	0	0	0	1	1	1	1
																				OG0019931:	0	0	0	0	1	1	1	1
																				OG0019932:	0	0	0	0	1	1	1	1
																				OG0019933:	0	0	0	0	1	1	1	1
																				OG0019934:	0	0	0	0	1	1	1	1
																				OG0019935:	0	0	0	0	1	1	1	1
																				OG0019936:	0	0	0	0	1	1	1	1
																				OG0019937:	0	0	0	0	1	1	1	1
																				OG0019938:	0	0	0	0	1	1	1	1
																				OG0019939:	0	0	0	0	1	1	1	1
																				OG0019940:	0	0	0	0	1	1	1	1
																				OG0019944:	0	0	0	0	1	1	1	1
																				OG0019945:	0	0	0	0	1	1	1	1
																				OG0019946:	0	0	0	0	1	1	1	1
																				OG0019947:	0	0	0	0	1	1	1	1
																				OG0019948:	0	0	0	0	1	1	1	1
																				OG0019949:	0	0	0	0	1	1	1	1
																				OG0019950:	0	0	0	0	1	1	1	1
																				OG0019952:	0	0	0	0	1	1	1	1
																				OG0019953:	0	0	0	0	1	1	1	1
																				OG0019954:	0	0	0	0	1	1	1	1
																				OG0019955:	0	0	0	0	1	1	1	1
																				OG0019956:	0	0	0	0	1	1	1	1
																				OG0019957:	0	0	0	0	1	1	1	1
																				OG0019958:	0	0	0	0	1	1	1	1
																				OG0019959:	0	0	0	0	1	1	1	1
																				OG0019960:	0	0	0	0	1	1	1	1
																				OG0019961:	0	0	0	0	1	1	1	1
																				OG0019962:	0	0	0	0	1	1	1	1
																				OG0019963:	0	0	0	0	1	1	1	1
																				OG0019964:	0	0	0	0	1	1	1	1
																				OG0019965:	0	0	0	0	1	1	1	1
																				OG0019966:	0	0	0	0	1	1	1	1
																				OG0019967:	0	0	0	0	1	1	1	1
																				OG0019968:	0	0	0	0	1	1	1	1
																				OG0019969:	0	0	0	0	1	1	1	1
																				OG0019971:	0	0	0	0	1	1	1	1
																				OG0019972:	0	0	0	0	1	1	1	1
																				OG0019973:	0	0	0	0	1	1	1	1
																				OG0019974:	0	0	0	0	1	1	1	1
																				OG0019975:	0	0	0	0	1	1	1	1
																				OG0019977:	0	0	0	0	1	1	1	1
																				OG0019979:	0	0	0	0	1	1	1	1
																				OG0019980:	0	0	0	0	1	1	1	1
																				OG0019981:	0	0	0	0	1	1	1	1
																				OG0019982:	0	0	0	0	1	1	1	1
																				OG0019983:	0	0	0	0	1	1	1	1
																				OG0019984:	0	0	0	0	1	1	1	1
																				OG0019985:	0	0	0	0	1	1	1	1
																				OG0019986:	0	0	0	0	1	1	1	1
																				OG0019987:	0	0	0	0	1	1	1	1
																				OG0019988:	0	0	0	0	1	1	1	1
																				OG0019989:	0	0	0	0	1	1	1	1
																				OG0019990:	0	0	0	0	1	1	1	1
																				OG0019991:	0	0	0	0	1	1	1	1
																				OG0019992:	0	0	0	0	1	1	1	1
																				OG0019993:	0	0	0	0	1	1	1	1
																				OG0019994:	0	0	0	0	1	1	1	1
																				OG0019995:	0	0	0	0	1	1	1	1
																				OG0019996:	0	0	0	0	1	1	1	1
																				OG0019997:	0	0	0	0	1	1	1	1
																				OG0019998:	0	0	0	0	1	1	1	1
																				OG0019999:	0	0	0	0	1	1	1	1
																				OG0020000:	0	0	0	0	1	1	1	1
																				OG0020001:	0	0	0	0	1	1	1	1
																				OG0020002:	0	0	0	0	1	1	1	1
																				OG0020004:	0	0	0	0	1	1	1	1
																				OG0020005:	0	0	0	0	1	1	1	1
																				OG0020006:	0	0	0	0	1	1	1	1
																				OG0020007:	0	0	0	0	1	1	1	1
																				OG0020008:	0	0	0	0	1	1	1	1
																				OG0020009:	0	0	0	0	1	1	1	1
																				OG0020010:	0	0	0	0	1	1	1	1
																				OG0020011:	0	0	0	0	1	1	1	1
																				OG0020012:	0	0	0	0	1	1	1	1
																				OG0020013:	0	0	0	0	1	1	1	1
																				OG0020014:	0	0	0	0	1	1	1	1
																				OG0020015:	0	0	0	0	1	1	1	1
																				OG0020016:	0	0	0	0	1	1	1	1
																				OG0020017:	0	0	0	0	1	1	1	1
																				OG0020018:	0	0	0	0	1	1	1	1
																				OG0020019:	0	0	0	0	1	1	1	1
																				OG0020020:	0	0	0	0	1	1	1	1
																				OG0020021:	0	0	0	0	1	1	1	1
																				OG0020022:	0	0	0	0	1	1	1	1
																				OG0020023:	0	0	0	0	1	1	1	1
																				OG0020024:	0	0	0	0	1	1	1	1
																				OG0020025:	0	0	0	0	1	1	1	1
																				OG0020026:	0	0	0	0	1	1	1	1
																				OG0020027:	0	0	0	0	1	1	1	1
																				OG0020028:	0	0	0	0	1	1	1	1
																				OG0020029:	0	0	0	0	1	1	1	1
																				OG0020030:	0	0	0	0	1	1	1	1
																				OG0020031:	0	0	0	0	1	1	1	1
																				OG0020032:	0	0	0	0	1	1	1	1
																				OG0020033:	0	0	0	0	1	1	1	1
																				OG0020034:	0	0	0	0	1	1	1	1
																				OG0020035:	0	0	0	0	1	1	1	1
																				OG0020036:	0	0	0	0	1	1	1	1
																				OG0020037:	0	0	0	0	1	1	1	1
																				OG0020038:	0	0	0	0	1	1	1	1
																				OG0020039:	0	0	0	0	1	1	1	1
																				OG0020042:	0	0	0	0	1	1	1	1
																				OG0020043:	0	0	0	0	1	1	1	1
																				OG0020044:	0	0	0	0	1	1	1	1
																				OG0020045:	0	0	0	0	1	1	1	1
																				OG0020046:	0	0	0	0	1	1	1	1
																				OG0020047:	0	0	0	0	1	1	1	1
																				OG0020048:	0	0	0	0	1	1	1	1
																				OG0020049:	0	0	0	0	1	1	1	1
																				OG0020051:	0	0	0	0	1	1	1	1
																				OG0020052:	0	0	0	0	1	1	1	1
																				OG0020053:	0	0	0	0	1	1	1	1
																				OG0020054:	0	0	0	0	1	1	1	1
																				OG0020055:	0	0	0	0	1	1	1	1
																				OG0020056:	0	0	0	0	1	1	1	1
																				OG0020057:	0	0	0	0	1	1	1	1
																				OG0020058:	0	0	0	0	1	1	1	1
																				OG0020059:	0	0	0	0	1	1	1	1
																				OG0020060:	0	0	0	0	1	1	1	1
																				OG0020061:	0	0	0	0	1	1	1	1
																				OG0020062:	0	0	0	0	1	1	1	1
																				OG0020063:	0	0	0	0	1	1	1	1
																				OG0020064:	0	0	0	0	1	1	1	1
																				OG0020066:	0	0	0	0	1	1	1	1
																				OG0020067:	0	0	0	0	1	1	1	1
																				OG0020068:	0	0	0	0	1	1	1	1
																				OG0020069:	0	0	0	0	1	1	1	1
																				OG0020071:	0	0	0	0	1	1	1	1
																				OG0020072:	0	0	0	0	1	1	1	1
																				OG0020073:	0	0	0	0	1	1	1	1
																				OG0020074:	0	0	0	0	1	1	1	1
																				OG0020075:	0	0	0	0	1	1	1	1
																				OG0020076:	0	0	0	0	1	1	1	1

## Sheet: C. Enriched OGs
List of ortholog groups (OGs) that have more genes in species of one lifestyle
OG:	pathogen-average	endophyte average	Phy27169	Phycit1	Phycitr1	Phycpc1	Phcit1	Phycap1	Pcit129764	Phcitr1
Enriched in pathogens:
OG0000093:	3.0	2.0	3	3	3	3	2	2	5	4
OG0000721:	2.25	1.0	2	3	2	2	1	1	2	2		Legend			totals:					totals:
OG0000845:	2.0	1.0	2	2	2	2	1	1	2	2			enriched in pathogens		14			more like pathogens		32
OG0001469:	4.75	1.5	5	3	5	6	2	1	3	4			enriched in endophytes		73			more like endophytes		30
OG0007196:	2.0	1.0	2	2	2	2	1	1	2	2			ambiguous		117			intermediate or neither		25
OG0000090:	3.0	1.5	3	3	3	3	1	2	2	1
OG0000142:	5.0	3.0	5	6	4	5	3	3	3	3
OG0000154:	5.0	4.0	5	5	5	5	4	4	4	4		Species shortcodes
OG0001017:	4.25	3.0	4	5	4	4	3	3	3	2		Phy27169	P. paracitricarpa
OG0010500:	3.0	2.0	3	3	3	3	2	2	2	2		Phycit1	P. citriasiana
OG0000067:	5.0	4.0	5	5	5	5	4	4	5	4		Phycitr1	P. citricarpa
OG0000290:	3.0	2.0	3	3	3	3	2	2	2	3		Phycpc1	P. citricarpa
OG0000608:	2.0	1.0	2	2	2	2	1	1	1	2		Phcit1	P. citribraziliensis
OG0002760:	2.0	1.0	2	2	2	2	1	1	1	2		Phycap1	P. capitalensis
Enriched in endophytes:												Pcit129764	P. citrichinaensis
OG0000001:	14.75	16.0	15	14	15	15	16	16	15	15		Phcitr1	P. citrichinaensis
OG0000026:	1.5	5.0	1	3	1	1	4	6	2	2
OG0000069:	2.0	3.0	2	2	2	2	3	3	2	2
OG0000106:	2.25	7.0	1	2	3	3	5	9	3	3
OG0000124:	5.75	7.0	6	6	5	6	7	7	6	6
OG0000133:	4.25	6.5	4	5	4	4	6	7	4	4
OG0000198:	0.75	3.0	1	1	0	1	2	4	1	0
OG0000418:	2.0	3.0	2	2	2	2	3	3	2	2
OG0000592:	3.0	10.5	3	3	3	3	7	14	4	1
OG0000660:	1.0	2.0	1	1	1	1	2	2	1	1
OG0000694:	1.0	2.0	1	1	1	1	2	2	1	1
OG0001145:	1.0	2.0	1	1	1	1	2	2	1	1
OG0001283:	0.75	2.0	1	0	1	1	2	2	1	1
OG0001439:	1.0	2.0	1	1	1	1	2	2	1	1
OG0001566:	2.0	3.0	2	2	2	2	3	3	2	2
OG0006206:	1.0	2.0	1	1	1	1	2	2	1	1
OG0007105:	2.75	5.5	3	3	3	2	5	6	3	3
OG0007961:	4.0	7.5	4	6	2	4	7	8	3	4
OG0008773:	1.5	8.0	1	3	1	1	7	9	2	2
OG0010140:	1.25	5.0	1	3	0	1	4	6	3	3
OG0010142:	2.75	4.5	2	3	3	3	4	5	2	1
OG0010255:	1.25	7.5	1	2	1	1	3	12	1	1
OG0012700:	0.25	2.5	0	1	0	0	2	3	1	1
OG0013039:	1.0	2.0	1	1	1	1	2	2	1	1
OG0013047:	1.0	2.0	1	1	1	1	2	2	1	1
OG0014271:	0.25	2.5	0	0	1	0	2	3	1	1
OG0014287:	0.25	3.0	0	1	0	0	3	3	0	1
OG0000019:	4.75	6.0	5	5	5	4	6	6	6	6
OG0000035:	1.0	4.0	1	1	1	1	3	5	3	3
OG0000047:	2.75	4.0	3	3	2	3	4	4	4	4
OG0000063:	5.0	6.5	5	5	5	5	6	7	6	6
OG0000064:	2.0	3.0	2	2	2	2	3	3	3	4
OG0000081:	7.0	8.0	7	7	7	7	8	8	8	8
OG0000094:	2.0	3.0	2	2	2	2	3	3	3	3
OG0000169:	1.75	3.5	1	2	2	2	4	3	4	4
OG0000179:	3.25	5.0	3	4	3	3	5	5	5	5
OG0000222:	1.75	3.5	2	2	1	2	4	3	3	3
OG0000242:	1.0	5.5	1	1	1	1	2	9	2	2
OG0000360:	1.0	2.0	1	1	1	1	2	2	2	2
OG0000366:	1.0	2.0	1	1	1	1	2	2	2	2
OG0000578:	1.0	2.5	1	1	1	1	2	3	2	2
OG0000956:	2.0	3.0	2	2	2	2	3	3	3	3
OG0001087:	1.0	2.0	1	1	1	1	2	2	2	2
OG0001180:	1.0	2.0	1	1	1	1	2	2	2	2
OG0001183:	2.0	3.0	2	2	2	2	3	3	3	3
OG0001362:	2.0	3.0	2	2	2	2	3	3	3	3
OG0001598:	1.0	2.0	1	1	1	1	2	2	2	2
OG0002401:	0.75	2.0	0	1	1	1	2	2	2	2
OG0006692:	1.0	3.5	1	1	1	1	4	3	3	3
OG0007293:	1.0	2.0	1	1	1	1	2	2	2	3
OG0008123:	1.75	4.5	2	1	2	2	5	4	7	5
OG0011946:	0.75	3.0	1	1	1	0	2	4	2	2
OG0000006:	4.5	15.0	4	5	4	5	12	18	7	7
OG0000007:	7.75	12.5	7	7	8	9	11	14	10	11
OG0000008:	19.75	32.5	19	19	20	21	27	38	24	22
OG0000023:	4.0	5.0	4	4	4	4	5	5	3	3
OG0000027:	4.5	9.5	5	5	4	4	6	13	2	3
OG0000052:	3.0	5.5	3	3	3	3	5	6	4	4
OG0000145:	1.0	2.0	1	1	1	1	2	2	3	3
OG0000189:	1.75	3.5	2	1	2	2	4	3	3	2
OG0000328:	0.25	2.0	0	0	1	0	2	2	2	1
OG0000432:	2.0	3.0	2	2	2	2	3	3	3	2
OG0000605:	1.75	3.0	1	2	2	2	3	3	3	2
OG0001731:	1.0	4.0	1	1	1	1	2	6	2	1
OG0001746:	1.0	2.0	1	1	1	1	2	2	2	1
OG0006995:	2.0	3.5	2	2	2	2	3	4	2	3
OG0008414:	2.75	5.0	3	2	3	3	4	6	4	3
OG0009058:	1.0	2.0	1	1	1	1	2	2	2	1
OG0011437:	1.0	4.0	1	1	1	1	2	6	2	1
OG0011949:	1.0	3.0	1	1	1	1	2	4	2	1
OG0012628:	1.0	2.0	1	1	1	1	2	2	2	1
OG0012629:	1.0	2.0	1	1	1	1	2	2	1	2
OG0012635:	0.75	2.5	1	0	1	1	3	2	2	1
Discarded as result of outlier:
OG0000000:	9.25	16.0	10	10	9	8	11	21	10	7
OG0000002:	5.75	17.0	6	6	5	6	7	27	6	7
OG0000004:	7.25	9.5	7	5	9	8	8	11	6	7
OG0000020:	6.0	7.0	6	6	5	7	7	7	6	6
OG0000038:	5.25	4.0	5	5	5	6	2	6	2	2
OG0000041:	2.25	1.0	1	3	2	3	1	1	2	1
OG0000055:	4.25	5.5	4	5	4	4	4	7	4	4
OG0000071:	4.0	6.5	3	5	5	3	5	8	4	5
OG0000085:	2.75	1.5	3	3	2	3	2	1	3	2
OG0000091:	5.5	7.5	5	5	7	5	6	9	7	6
OG0000097:	4.25	5.5	4	4	4	5	4	7	4	4
OG0000126:	4.0	5.5	4	4	4	4	4	7	4	4
OG0000130:	0.75	2.0	1	1	1	0	0	4	1	0
OG0000136:	0.75	2.0	0	2	0	1	1	3	1	1
OG0000152:	5.5	6.5	5	6	5	6	6	7	6	6
OG0000164:	2.0	4.0	2	2	2	2	2	6	1	0
OG0000166:	5.25	4.0	5	5	5	6	5	3	5	5
OG0000191:	4.5	3.5	5	5	4	4	3	4	5	5
OG0000234:	4.5	5.5	4	4	5	5	6	5	5	5
OG0000293:	1.5	2.5	0	2	1	3	2	3	2	2
OG0000321:	7.25	11.5	6	7	8	8	8	15	8	9
OG0000351:	4.0	5.5	4	3	4	5	5	6	6	7
OG0000365:	2.75	4.0	3	3	2	3	6	2	4	3
OG0000409:	3.0	2.0	3	3	3	3	1	3	3	3
OG0000499:	5.0	4.0	4	6	5	5	5	3	7	5
OG0000561:	2.0	3.0	2	2	2	2	2	4	2	2
OG0000623:	1.25	2.5	1	1	1	2	1	4	2	1
OG0000699:	1.5	2.5	2	2	1	1	2	3	2	2
OG0000976:	1.25	2.5	1	2	1	1	2	3	1	1
OG0001000:	2.0	3.0	2	2	2	2	5	1	5	5
OG0001022:	0.75	2.5	0	1	2	0	2	3	3	2
OG0001041:	3.0	4.0	3	3	3	3	5	3	4	4
OG0001118:	1.5	6.5	2	2	1	1	2	11	4	3
OG0001155:	1.25	4.5	2	1	1	1	2	7	2	1
OG0001179:	1.5	2.5	1	1	2	2	1	4	1	1
OG0001526:	1.0	2.0	1	1	1	1	1	3	1	1
OG0001570:	2.0	1.0	2	2	2	2	0	2	2	2
OG0002242:	1.0	2.0	1	1	1	1	3	1	1	1
OG0002701:	1.0	2.0	1	1	1	1	3	1	1	2
OG0002762:	1.25	2.5	1	1	1	2	1	4	1	1
OG0003691:	1.5	0.5	2	1	1	2	1	0	1	0
OG0004156:	1.0	2.0	1	1	1	1	1	3	1	1
OG0006154:	0.5	1.5	0	0	1	1	2	1	1	1
OG0006275:	1.0	2.0	1	1	1	1	1	3	1	1
OG0006288:	2.5	5.0	3	2	2	3	2	8	3	1
OG0007223:	1.25	2.5	1	1	2	1	1	4	2	3
OG0007499:	1.0	2.0	2	0	1	1	2	2	2	2
OG0007756:	2.0	1.0	2	2	2	2	2	0	2	2
OG0007817:	2.75	1.0	3	2	3	3	2	0	2	2
OG0007875:	2.0	3.0	2	2	2	2	2	4	2	2
OG0007922:	3.0	1.5	3	4	2	3	2	1	2	2
OG0007962:	2.0	6.0	2	2	2	2	2	10	3	2
OG0008037:	6.0	2.5	7	5	3	9	5	0	1	1
OG0008176:	1.0	2.5	1	1	1	1	1	4	1	1
OG0008179:	1.75	4.0	2	2	2	1	1	7	3	3
OG0008227:	0.25	1.5	0	0	0	1	2	1	0	1
OG0008275:	3.0	1.5	4	4	1	3	3	0	1	0
OG0008435:	2.0	3.5	2	2	2	2	2	5	2	2
OG0008535:	1.0	2.0	1	1	1	1	1	3	1	1
OG0008546:	2.75	9.0	3	3	3	2	3	15	5	6
OG0009269:	3.0	5.5	3	3	4	2	3	8	3	2
OG0009294:	1.5	0.5	2	1	1	2	0	1	2	2
OG0009349:	1.5	0.5	1	3	1	1	0	1	1	0
OG0009375:	3.75	2.5	3	4	4	4	4	1	6	5
OG0009602:	2.25	5.0	3	1	3	2	3	7	3	3
OG0009627:	1.5	0.5	2	2	1	1	1	0	1	0
OG0009653:	1.0	2.0	1	1	1	1	4	0	2	1
OG0009700:	1.25	2.5	1	2	1	1	2	3	2	3
OG0009714:	2.5	5.0	2	4	2	2	3	7	2	2
OG0009803:	0.5	6.0	1	0	0	1	0	12	1	0
OG0010224:	1.5	6.0	1	2	1	2	2	10	1	2
OG0010239:	0.25	1.5	0	0	1	0	0	3	1	0
OG0010253:	1.25	4.0	0	0	3	2	5	3	3	3
OG0010501:	2.0	3.0	3	1	2	2	4	2	3	3
OG0010758:	1.0	2.0	1	1	1	1	1	3	1	2
OG0010818:	1.75	4.5	2	1	2	2	2	7	1	1
OG0010827:	1.75	3.0	2	1	2	2	1	5	2	1
OG0011010:	1.25	4.0	1	1	2	1	2	6	3	1
OG0011335:	1.0	2.0	1	1	1	1	1	3	1	0
OG0011693:	1.25	3.0	1	2	1	1	2	4	1	2
OG0011696:	0.5	5.0	0	1	0	1	1	9	1	1
OG0011824:	1.0	2.5	0	2	1	1	3	2	1	2
OG0011939:	1.5	2.5	2	1	1	2	2	3	0	1
OG0011948:	1.0	3.5	1	1	1	1	1	6	1	1
OG0012084:	0.75	3.0	0	1	1	1	1	5	1	1
OG0012260:	1.0	2.0	1	1	1	1	0	4	2	0
OG0012268:	2.0	1.0	2	2	2	2	2	0	1	1
OG0012269:	1.5	2.5	1	1	2	2	1	4	1	0
OG0012271:	1.0	3.0	1	1	1	1	1	5	1	1
OG0012521:	0.5	1.5	0	2	0	0	2	1	2	2
OG0012525:	0.5	1.5	0	1	0	1	0	3	2	0
OG0012610:	0.5	2.5	0	2	0	0	3	2	1	1
OG0012631:	2.25	0.5	1	4	2	2	1	0	1	0
OG0012636:	1.0	2.0	1	1	1	1	3	1	1	2
OG0012783:	0.25	1.5	0	1	0	0	3	0	2	1
OG0013035:	1.75	0.5	2	2	1	2	1	0	1	1
OG0013036:	1.0	2.0	1	1	1	1	1	3	1	1
OG0013038:	1.0	2.0	1	1	1	1	1	3	1	1
OG0013040:	0.75	2.0	0	1	1	1	1	3	1	2
OG0013042:	1.0	2.0	1	1	1	1	1	3	1	1
OG0013043:	0.75	2.5	1	1	0	1	0	5	1	1
OG0013044:	0.5	2.5	0	2	0	0	3	2	2	1
OG0013045:	0.5	3.0	1	0	0	1	6	0	1	1
OG0013046:	2.0	0.5	2	1	2	3	1	0	1	0
OG0013048:	1.5	0.5	1	2	2	1	1	0	1	2
OG0013049:	1.0	2.5	1	1	1	1	1	4	0	1
OG0013050:	1.0	2.5	1	1	1	1	1	4	0	1
OG0013547:	0.75	2.0	0	1	1	1	1	3	1	1
OG0013564:	1.0	2.0	1	1	1	1	1	3	1	0
OG0013569:	1.0	2.0	1	1	1	1	1	3	1	0
OG0013571:	1.75	0.5	2	2	1	2	1	0	1	0
OG0014133:	0.5	2.0	0	1	1	0	1	3	0	1
OG0014200:	1.5	0.5	2	1	2	1	0	1	1	0
OG0014228:	1.5	0.5	1	2	2	1	1	0	1	0
OG0015044:	0.25	1.5	1	0	0	0	2	1	1	2
OG0015059:	0.5	1.5	0	0	1	1	1	2	1	1
OG0017545:	0.25	1.5	0	1	0	0	0	3	1	0
