# Supplementary material for: Enemy or ally: a genomic approach to elucidate the lifestyle of Phyllosticta citrichinaensis
Source: G3 (Bethesda). 2022 Mar 21;12(5):jkac061. doi: 10.1093/g3journal/jkac061 (PMC9073689; doi:10.1093/g3journal/jkac061)
Supplement: jkac061_Supplementary_Table_3 [file jkac061_supplementary_table_3.xlsx]

## Sheet: Contents
Sheet name	Contents
A. Endophyte-only	OGs present only in endophytes
B. Endophyte+PCC	OGs present in endophytes and P. citrichinaensis (PCC)
C. Pathogen-only	OGs present only in pathogens
D. Pathogen+PCC	OGs present in pathogens and P. citrichinaensis (PCC)
E. Endo_abundant	OGs that consistently contain more genes in Phyllosticta endophytes as compared to Phyllosticta pathogens
F. Patho_abundant	OGs that consistently contain more genes in Phyllosticta pathogens as compared to Phyllosticta endophytes
G. PCC-endophytic	OGs in which the gene number in P. citrichinaensis (PCC) matches the number of endophytes
H. PCC-pathogenic	OGs in which the gene number in P. citrichinaensis (PCC) matches the number of pathogens
I. KOG_function_overview	The number of OGs in each lifestyle-related group that is classified to each KOG class
J. Files included	A list of annotation files from the JGI database that were included in these analyses

## Sheet: A. Endophyte-only
OGs present only in endophytes
OGs with functions other than hypothetical/expressed protein (5 out of 45):
OG0006745::	Mating-type protein ALPHA1/MAT-1/A-1	DNA binding protein with alpha box domain
OG0006817::	Contains Full Tannase 30 kDa subunit	Tannase and feruloyl esterase	feruloyl esteras-like proteine B precursor
OG0007383::	P-loop containing nucleoside triphosphate hydrolase protein	AAA domain-domain containing protein
OG0007454::	Membrane-associated, eicosanoid/glutathione metabolism (MAPEG) protein
OG0009234::	Ankyrin	Ankyrin repeat-containing domain protein
All OGs:
OG0006745:
jgi|Aaoar1|383959|estExt_Genewise1Plus.C_1_t40446	Mating-type protein MAT alpha 1
jgi|Altal1|5302|CE5301_1359	mating type protein MAT1-1-1
jgi|Amnli1|195612|CE195611_457	expressed protein
jgi|Aulhe2|408993|fgenesh1_pg.90_#_3	expressed protein
jgi|Bysci1|18133|CE18132_1155	expressed protein
jgi|Cenge3|555778|e_gw1.16.688.1	Mating-type protein MAT alpha 1
jgi|Clael1|461863|fgenesh1_pg.3_#_115	DNA binding protein with alpha box domain
jgi|Delco1|477672|estExt_Genemark1.C_170032	hypothetical protein
jgi|Dotse1|25529|gm1.6669_g	hypothetical protein
jgi|Dotse1|46812|fgenesh1_kg.9_#_13_#_isotig08305	expressed hypothetical protein
jgi|Dotse1|74115|estExt_fgenesh1_kg.C_9_t10013	expressed protein
jgi|Dotsy1|374041|fgenesh1_pm.5_#_352	MAT1-1-1
jgi|Lenfl1|353300|estExt_Genewise1Plus.C_1_t10336	MAT1-1-1
jgi|Leppa1|291743|e_gw1.64.120.1	Mating-type protein MAT alpha 1
jgi|Macan1|432522|fgenesh1_pm.23_#_93	MAT1-1-1
jgi|Melpu1|290622|estExt_Genewise1.C_8890001	expressed protein
jgi|Mycfi2|30681|Mycfi1.e_gw1.2.1355.1	alpha1 mating-type protein
jgi|Mycgr3|88443|fgenesh1_pm.C_chr_13000075	MAT1-1 mating type-1 protein
jgi|Ophdi1|255634|gw1.27.676.1	expressed protein
jgi|Patat1|1003507|fgenesh1_kg.7_#_11_#_Locus5773v4rpkm2.28	hypothetical protein
jgi|Patat1|929910|e_gw1.3.645.1	expressed protein
jgi|Phcit1|162081|e_gw1.7.884.1	Mating-type protein ALPHA1/MAT-1/A-1
jgi|Phycap1|288025|estExt_Genewise1Plus.C_10_t20315	Mating-type protein ALPHA1/MAT-1/A-1
jgi|Polfu1|57976|CE57975_45	hypothetical protein
jgi|Psehy1|453066|estExt_Genewise1.C_9_t10044	expressed protein
jgi|Pyrsp1|555487|estExt_Genewise1Plus.C_1_t40238	MAT1-1-1 mating-type protein
jgi|Ternu1|335431|fgenesh1_pg.17_#_99	hypothetical protein
jgi|Ternu1|346268|fgenesh1_pm.117_#_11	hypothetical protein
jgi|Totfu1|552730|gw1.6.54.1	Mating-type protein MAT alpha 1
jgi|Totfu1|608333|estExt_Genewise1.C_150251	expressed protein
jgi|Tryvi1|1725|CE1724_1009	expressed protein
jgi|Tryvi1|418702|gw1.147.6.1	Mating-type protein MAT alpha 1
jgi|Veren1|589508|MIX926_10_100	hypothetical protein
jgi|Wesor1|371011|e_gw1.3.756.1	hypothetical protein
jgi|Wesor1|387382|e_gw1.52.23.1	Mating-type protein MAT alpha 1
jgi|Zoprh1|466439|gw1.104.104.1	hypothetical protein
jgi|Zoprh1|570941|e_gw1.19.228.1	Mating-type protein MAT alpha 1
PTRG_07338
jgi|Aciri1_meta|115597|gw1.02229.8.1
jgi|Ampqui1|558582|fgenesh1_pm.7_#_103
jgi|Aplpr1|194139|gw1.3.89.1
jgi|Aspnid1|9417|AN2755
jgi|Aurpu_var_mel1|34095|gw1.2.1666.1
jgi|Aurpu_var_nam1|22892|gw1.10.735.1
jgi|Aurpu_var_pul1|263132|e_gw1.1.845.1
jgi|Aurpu_var_sub1|78494|estExt_Genemark1.C_60152
jgi|Bauco1|121214|fgenesh1_pm.4_#_537
jgi|Bimnz1|485227|e_gw1.84.201.1
jgi|Botci1|4423|BC1T_15148
jgi|Botdo1_1|295092|NODE_2195_length_75842_cov_63..g6206.t1
jgi|Cerzm1|103404|gm1.11386_g
jgi|Cerzm1|104626|estExt_Genemark1.C_2_t20180
jgi|Cerzm1|110081|fgenesh1_pm.5_#_200
jgi|Cerzm1|110793|fgenesh1_pm.7_#_225
jgi|Cloaq1|484043|e_gw1.60.116.1
jgi|Cloaq1|597802|gm1.2671_g
jgi|Cocca1|7396|gm1.7396_g
jgi|CocheC5_3|11962|CocheC5_1.fgenesh1_pm.C_scaffold_4000064
jgi|Conap1|98541|W97_06800T0
jgi|Decga1|386683|CE386682_2469
jgi|Delst1|268613|gw1.5.357.1
jgi|Didex1|415363|fgenesh1_kg.1_#_510_#_Locus11329v1rpkm1.12
jgi|Erebi1|473660|gm1.4360_g
jgi|Fusgr1|9306|FGSG_08892T0
jgi|Horac1|280505|estExt_Genewise1Plus.C_5_t30079
jgi|Horac1|320876|gm1.1337_g
jgi|Hyspu1_1|113347|NODE_395_length_427779_cov_27..g5009.t1
jgi|Linin1|339254|estExt_fgenesh1_pg.C_20394
jgi|Lizem1|150229|fgenesh1_pg.1_#_115
jgi|Lopnu1|509775|e_gw1.88.1.1
jgi|Lopnu1|643481|gm1.4469_g
jgi|Macph1|10819|MPH_11058m.01
jgi|Maseb1|488475|fgenesh1_pm.5_#_360
jgi|Masph1|498468|e_gw1.16.388.1
jgi|Masph1|611050|gm1.10615_g
jgi|Micmi1|420214|fgenesh1_kg.1_#_898_#_Locus9421v1rpkm2.11
jgi|Mycfi2|197461|fgenesh1_pg.5_#_542
jgi|Mycfi2|210920|estExt_fgenesh1_kg.C_30233
jgi|Mycfi2|80719|Mycfi1.fgenesh1_pg.C_scaffold_10000057
jgi|Mytre1|267983|CE267982_42
jgi|Mytre1|371203|gw1.1.2356.1
jgi|Mytre1|480760|fgenesh1_pg.19_#_319
jgi|Neopa1|3327|UCRNP2_1677m.01
jgi|Neucr2|489|NCU01958T0
jgi|Neucr2|490|NCU01958T1
jgi|Perma1|667446|estExt_Genemark1.C_90114
jgi|Sclsc1|10975|SS1G_04004T0
jgi|Setho1|97541|fgenesh1_pm.8_#_118
jgi|Settu1|98770|e_gw1.8.244.1
jgi|Tribi1|584435|estExt_Genemark1.C_170175
jgi|Venin1|26095|atg11004.t1
jgi|Zasce1|57335|fgenesh1_pg.30_#_26
jgi|Zymar1|775990|Za111_scaffold_932_0021
jgi|Zymps1|801626|Zp221_scaffold_405_00010
OG0006817:
jgi|Aaoar1|424983|fgenesh1_kg.6_#_916_#_Locus13527v1rpkm1.05	Contains%3A RecName%3A Full%3DTannase 30 kDa subunit
jgi|Altal1|1042104|estExt_fgenesh1_pm.C_160042	Tannase and feruloyl esterase
jgi|Amnli1|488503|estExt_Genewise1Plus.C_220262	Tannase and feruloyl esterase
jgi|Amnli1|520907|fgenesh1_kg.22_#_30_#_Locus5858v1rpkm15.45	Tannase-domain containing protein
jgi|Amnli1|525871|fgenesh1_kg.75_#_14_#_Locus13829v1rpkm1.08	Tannase and feruloyl esterase
jgi|Karrh1|483334|gm1.5122_g	hypothetical protein
jgi|Lenfl1|474631|estExt_fgenesh1_pm.C_30414	Tannase and feruloyl esterase
jgi|Macan1|383515|estExt_Genewise1Plus.C_3_t10326	Tannase and feruloyl esterase
jgi|Macan1|477463|MIX13472_11_40	Tannase and feruloyl esterase
jgi|Macan1|479021|MIX15030_39_91	feruloyl esteras-like proteine B precursor
jgi|Melpu1|370052|estExt_Genemark1.C_60040	Tannase and feruloyl esterase
jgi|Myrdu1|281444|fgenesh1_kg.10_#_509_#_Locus9070v1rpkm1.74	Tannase and feruloyl esterase
jgi|Myrdu1|309525|estExt_fgenesh1_pg.C_1_t20239	feruloyl esteras-like proteine B precursor
jgi|Ophdi1|376493|fgenesh1_pg.1_#_444	feruloyl esteras-like proteine B precursor
jgi|Parsp1|1143202|estExt_Genewise1Plus.C_4_t20380	tannase
jgi|Parsp1|1197923|estExt_fgenesh1_pm.C_8_t10223	Tannase and feruloyl esterase
jgi|Phcit1|213732|fgenesh1_pg.25_#_38	tannase
jgi|Photr1|305226|CE305225_958	Tannase and feruloyl esterase
jgi|Phycap1|243862|e_gw1.1.816.1	Tannase/feruloyl esterase
jgi|Plesi1|459939|fgenesh1_kg.14_#_130_#_Locus10337v1rpkm1.99	Tannase and feruloyl esterase
jgi|Plesi1|471094|fgenesh1_pm.13_#_129	tannase
jgi|Polci1|306799|gm1.7649_g	putative tannase
jgi|Psehy1|474276|fgenesh1_kg.4_#_297_#_Locus7799v1rpkm4.01	Tannase and feruloyl esterase
jgi|Sacpr1|62026|gm1.1265_g	Tannase and feruloyl esterase
jgi|Sepmu1|166570|estExt_fgenesh1_pm.C_110228	expressed hypothetical protein%7CTannase and feruloyl esterase%7Cunnamed protein product
jgi|Stasp1|330092|estExt_fgenesh1_pm.C_210059	Tannase and feruloyl esterase
jgi|Ternu1|143756|CE143755_220	Tannase-domain containing protein
jgi|Ternu1|326895|fgenesh1_kg.22_#_66_#_Locus1518v1rpkm84.06	Tannase and feruloyl esterase
jgi|Ternu1|97436|CE97435_1551	Tannase and feruloyl esterase
jgi|Trepe1|289177|CE289176_753	tannase
jgi|Trepe1|536833|estExt_fgenesh1_pm.C_1_t20382	Tannase and feruloyl esterase
jgi|Tryvi1|439089|e_gw1.3.343.1	tannase
jgi|Zoprh1|655302|estExt_Genewise1Plus.C_7_t30436	tannase subunit
jgi|Aciri1_meta|173893|estExt_Genewise1Plus.C_5WFSArich_Contig_050600008
jgi|Aplpr1|279119|estExt_Genewise1Plus.C_340094
jgi|Aspnid1|8447|AN9203
jgi|Aspnid1|9482|AN2697
jgi|Aurpu_var_mel1|49399|e_gw1.11.648.1
jgi|Aurpu_var_nam1|52983|e_gw1.15.82.1
jgi|Aurpu_var_pul1|283096|e_gw1.30.59.1
jgi|Aurpu_var_pul1|325643|estExt_Genewise1Plus.C_230041
jgi|Aurpu_var_pul1|367682|estExt_Genemark1.C_170168
jgi|Aurpu_var_pul1|397674|estExt_fgenesh1_pm.C_100369
jgi|Aurpu_var_sub1|68924|e_gw1.23.26.1
jgi|Aurpu_var_sub1|69423|e_gw1.26.62.1
jgi|Botci1|10612|BC1T_08253
jgi|Botci1|1266|BC1T_12932
jgi|Botci1|13107|BC1T_09533
jgi|Botci1|14745|BC1T_02486
jgi|Botci1|16140|BC1T_11871
jgi|Botci1|2032|BC1T_03086
jgi|Botci1|2597|BC1T_13815
jgi|Botci1|9965|BC1T_01615
jgi|Botdo1_1|288429|NODE_360_length_37388_cov_63.2.g1009.t1
jgi|Botdo1_1|291758|NODE_1005_length_89824_cov_65..g3052.t1
jgi|Botdo1_1|293314|NODE_1512_length_14230_cov_63..g4521.t1
jgi|Clafu1|191634|scf7180000130420_G10695
jgi|Clafu1|192265|scf7180000130562_G9710
jgi|Coclu2|63625|estExt_fgenesh1_pg.C_120003
jgi|Didex1|2508|gm1.2508_g
jgi|Didex1|417922|fgenesh1_kg.6_#_218_#_Locus6650v1rpkm8.90
jgi|Dipse1|1404|rna1403
jgi|Dipse1|6234|rna6233
jgi|Dipse1|8904|rna8903
jgi|Elsamp1|197089|e_gw1.6.291.1
jgi|Glost2|408991|MIX7054_44_62
jgi|Hyspu1_1|119832|NODE_4022_length_101242_cov_26.g10482.t1
jgi|Linin1|378326|MIX14194_10_40
jgi|Lizem1|169285|fgenesh1_pm.47_#_67
jgi|Lizem1|179735|gm1.9466_g
jgi|Lopnu1|490546|e_gw1.10.133.1
jgi|Lopnu1|567737|fgenesh1_kg.6_#_562_#_TRINITY_DN373_c0_g2_i1
jgi|Lopnu1|619787|estExt_fgenesh1_pm.C_60240
jgi|Macph1|10182|MPH_10412m.01
jgi|Macph1|5336|MPH_05467m.01
jgi|Macph1|9073|MPH_09282m.01
jgi|Maseb1|470078|fgenesh1_kg.10_#_433_#_Locus9415v1rpkm3.31
jgi|Maseb1|496975|estExt_fgenesh1_pm.C_5_t10298
jgi|Micmi1|470464|MIX8813_6_31
jgi|Neopa1|2637|UCRNP2_1039m.01
jgi|Neopa1|3565|UCRNP2_1908m.01
jgi|Neopa1|7876|UCRNP2_5784m.01
jgi|Rhyru1_1|112718|NODE_243_length_7711_cov_43.11.g1680.t1
jgi|Sclsc1|12464|SS1G_05493T0
jgi|Sclsc1|12800|SS1G_05829T0
jgi|Sclsc1|1905|SS1G_08361T0
jgi|Seppo1|113740|e_gw1.201.17.1
jgi|Setho1|103889|fgenesh1_pm.111_#_11
jgi|Setho1|112954|gm1.7220_g
jgi|Verga1|115514|PV09_04730T0
jgi|Zasce1|70638|fgenesh1_pm.51_#_17
jgi|Zasce1|70788|fgenesh1_pm.54_#_67
OG0006902:
jgi|Altal1|1015284|fgenesh1_kg.1_#_262_#_Locus8677v1rpkm4.94	expressed protein
jgi|Amnli1|73930|CE73929_2768	expressed protein
jgi|Aulhe2|193919|CE193918_5276	hypothetical protein
jgi|Aulhe2|397474|fgenesh1_kg.47_#_68_#_Locus4990v2rpkm4.03	expressed protein
jgi|Bysci1|497733|fgenesh1_kg.65_#_30_#_Locus9511v1rpkm3.73	expressed protein
jgi|Cenge3|672552|fgenesh1_pg.1_#_222	expressed protein
jgi|Delco1|472089|gm1.4542_g	expressed protein
jgi|Disac1|379708|fgenesh1_kg.5_#_501_#_Locus6420v1rpkm10.29	expressed protein
jgi|Dotse1|107780|gw1.1.2890.1	expressed hypothetical protein
jgi|Karrh1|436635|fgenesh1_kg.20_#_46_#_Locus7652v1rpkm8.69	expressed protein
jgi|Lenfl1|411620|fgenesh1_kg.1_#_490_#_Locus4323v1rpkm29.77	expressed protein
jgi|Leppa1|61097|CE61096_3278	expressed protein
jgi|Lopma1|713430|gm1.4047_g	expressed protein
jgi|Lopmy1|533731|fgenesh1_pg.2_#_94	hypothetical protein
jgi|Lopmy1|612988|estExt_Genemark1.C_2_t10102	expressed protein
jgi|Melpu1|323879|fgenesh1_kg.114_#_13_#_Locus5573v1rpkm17.08	expressed protein
jgi|Myrdu1|264217|fgenesh1_pg.1_#_642	expressed protein
jgi|Ophdi1|372369|fgenesh1_kg.17_#_157_#_Locus8094v1rpkm4.72	expressed protein
jgi|Parsp1|1257977|estExt_Genemark1.C_4_t10140	hypothetical protein
jgi|Patat1|1030676|estExt_fgenesh1_pg.C_50428	expressed protein
jgi|Phcit1|217899|fgenesh1_kg.2_#_1113_#_TRINITY_DN18697_c0_g1_i1	expressed protein
jgi|Phycap1|310330|fgenesh1_kg.3_#_2546_#_TRINITY_DN3191_c0_g1_i1	expressed protein
jgi|Plesi1|462949|fgenesh1_kg.21_#_23_#_Locus5525v1rpkm14.78	expressed protein
jgi|Polci1|205282|gw1.51.147.1	expressed protein
jgi|Polfu1|586916|MIX4273_528_97	expressed protein
jgi|Psehy1|118362|CE118361_10141	hypothetical protein
jgi|Sacpr1|68036|gm1.7275_g	hypothetical protein
jgi|Sepmu1|34208|e_gw1.1.2553.1	conserved expressed protein%7Cexpressed hypothetical protein%7Cexpressed protein
jgi|Spofi1|463451|fgenesh1_kg.1_#_333_#_Locus8450v1rpkm4.16	expressed protein
jgi|Ternu1|326920|fgenesh1_kg.22_#_91_#_Locus3024v2rpkm6.90	expressed protein
jgi|Totfu1|674080|estExt_fgenesh1_pg.C_10245	expressed protein
jgi|Veren1|610896|estExt_Genemark1.C_10074	hypothetical protein
jgi|Wesor1|179042|CE179041_2610	expressed protein
jgi|Zoprh1|697583|fgenesh1_pg.87_#_48	expressed protein
PTRG_07010
jgi|Aciri1_meta|34505|gm1.8195_g
jgi|Ampqui1|580321|MIX19573_900_24
jgi|Aspnid1|7348|AN1674
jgi|Aurpu_var_mel1|68463|fgenesh1_pg.21_#_116
jgi|Aurpu_var_nam1|43704|e_gw1.6.502.1
jgi|Aurpu_var_pul1|158107|CE158106_11621
jgi|Aurpu_var_sub1|37052|fgenesh1_kg.3_#_452_#_Locus4267v5rpkm1.55_PRE
jgi|Bauco1|124443|fgenesh1_pm.9_#_499
jgi|Botci1|6619|BC1T_05185
jgi|Botdo1_1|297123|NODE_3088_length_40182_cov_59..g8102.t1
jgi|Cerzm1|100619|gm1.8601_g
jgi|Clafu1|184111|scf7180000126623_G4113
jgi|Cloaq1|582036|fgenesh1_pg.1_#_128
jgi|Cocca1|92013|e_gw1.45.104.1
jgi|CocheC5_3|1214826|gm1.6503_g
jgi|Cocim1|5293|CIMG_08301T0
jgi|Coclu2|133480|estExt_Genewise1.C_7_t10425
jgi|Cocsa1|139884|estExt_Genewise1Plus.C_5_t20485
jgi|Cocvi1|97053|e_gw1.34.270.1
jgi|Conap1|101012|W97_01796T0
jgi|Delst1|421828|estExt_Genemark1.C_6_t20007
jgi|Dipse1|2404|rna2403
jgi|Elsamp1|319035|estExt_Genemark1.C_6_t20036
jgi|Erebi1|515973|estExt_fgenesh1_pg.C_180105
jgi|Fusgr1|1725|FGSG_01488T0
jgi|Glost2|107794|CE107793_609
jgi|Horac1|308044|fgenesh1_pg.2_#_545
jgi|Hyspu1_1|117405|NODE_928_length_135649_cov_27..g8415.t1
jgi|Lepmu1|6914|Lema_T118590.1
jgi|Linin1|339466|estExt_fgenesh1_pg.C_3_t10251
jgi|Lopnu1|586156|fgenesh1_kg.34_#_346_#_TRINITY_DN12335_c0_g1_i1
jgi|Macph1|7211|MPH_07364m.01
jgi|Maseb1|247339|CE247338_5784
jgi|Masph1|610426|gm1.9991_g
jgi|Mycfi2|192300|fgenesh1_pg.1_#_639
jgi|Mycfi2|195567|fgenesh1_pg.3_#_580
jgi|Mytre1|180827|CE180826_56
jgi|Mytre1|566579|estExt_Genemark1.C_3_t10104
jgi|Neopa1|9003|UCRNP2_6848m.01
jgi|Neucr2|369|NCU02068T1
jgi|Neucr2|370|NCU02068T0
jgi|Pieho1_1|194055|gw1.5.51.1
jgi|Pyrco1|11155|PCON_12156m.01
jgi|Pyrtt1|9094|PTTG_17555.1
jgi|Rhili1|72049|gm1.2216_g
jgi|Rhyru1_1|112071|NODE_222_length_11957_cov_42.5.g1544.t1
jgi|Sclsc1|11502|SS1G_04531T0
jgi|Seppo1|77821|gw1.87.82.1
jgi|Setho1|100538|fgenesh1_pm.38_#_38
jgi|Stano2|591|SNOG_00745.3
jgi|Tubme1v2|6961|GSTUMT200004772001
jgi|Venin1|16073|atg2388.t1
jgi|Venpi1|219045|VP.s9.g4241.t1
jgi|Zymar1|766565|Za111_scaffold_108_0034
jgi|Zymps1|796737|Zp221_scaffold_1414_00028
OG0007383:
jgi|Aulhe2|466651|estExt_Genemark1.C_470020	expressed protein
jgi|Bysci1|555801|gm1.14628_g	hypothetical protein
jgi|Cucbe1|408802|gm1.9126_g	hypothetical protein
jgi|Cucbe1|91013|CE91012_490	expressed protein
jgi|Dotsy1|355467|fgenesh1_pg.6_#_398	hypothetical protein
jgi|Dotsy1|399016|estExt_Genemark1.C_160241	hypothetical protein
jgi|Dotsy1|68485|CE68484_2714	expressed protein
jgi|Karrh1|442210|fgenesh1_pg.6_#_280	hypothetical protein
jgi|Lenfl1|400159|fgenesh1_pg.4_#_306	hypothetical protein
jgi|Lopmy1|567508|gm1.13513_g	P-loop containing nucleoside triphosphate hydrolase protein
jgi|Melpu1|361864|gm1.6887_g	hypothetical protein
jgi|Ophdi1|200381|CE200380_69	expressed protein
jgi|Ophdi1|414307|MIX19_64_26	hypothetical protein
jgi|Ophdi1|422929|MIX8641_338_71	hypothetical protein
jgi|Ophdi1|431534|MIX17246_6_83	hypothetical protein
jgi|Phcit1|233479|fgenesh1_kg.12_#_584_#_TRINITY_DN18335_c0_g1_i1	expressed protein
jgi|Phcit1|9516|CE9515_194	AAA domain-domain containing protein
jgi|Phycap1|295938|fgenesh1_pg.5_#_773	AAA domain-domain containing protein
jgi|Polci1|330659|MIX6485_171_76	hypothetical protein
jgi|Polfu1|195910|CE195909_21	hypothetical protein
jgi|Polfu1|334947|CE334946_24	hypothetical protein
jgi|Polfu1|519955|fgenesh1_pg.10_#_128	hypothetical protein
jgi|Polfu1|559890|gm1.1939_g	hypothetical protein
jgi|Polfu1|576136|estExt_Genemark1.C_390055	hypothetical protein
jgi|Polfu1|576137|estExt_Genemark1.C_390056	hypothetical protein
jgi|Pyrsp1|31499|CE31498_440	P-loop containing nucleoside triphosphate hydrolase protein
jgi|Pyrsp1|506898|e_gw1.7.763.1	hypothetical protein
jgi|Pyrsp1|635993|estExt_fgenesh1_pg.C_250053	expressed protein
jgi|Pyrsp1|648690|gm1.11035_g	hypothetical protein
jgi|Ternu1|375432|estExt_Genemark1.C_390003	hypothetical protein
jgi|Totfu1|493202|CE493201_844	hypothetical protein
jgi|Trepe1|505028|fgenesh1_pg.7_#_245	hypothetical protein
jgi|Tryvi1|519901|fgenesh1_pg.72_#_7	hypothetical protein
jgi|Wesor1|136863|CE136862_673	expressed protein
PTRG_03527
PTRG_05783
jgi|Aplpr1|303607|gm1.10120_g
jgi|Aplpr1|308155|fgenesh1_pg.11_#_174
jgi|Aurpu_var_mel1|56215|e_gw1.23.345.1
jgi|Aurpu_var_pul1|330321|gm1.238_g
jgi|Aurpu_var_pul1|332159|gm1.2076_g
jgi|Aurpu_var_sub1|466241|CE352127_2318
jgi|Botdo1_1|288712|NODE_16602_length_144674_cov_6.g14011.t1
jgi|Cloaq1|589446|fgenesh1_pg.89_#_10
jgi|Cloaq1|656894|MIX27253_4_75
jgi|Conap1|100658|W97_08557T0
jgi|Conap1|100788|W97_08588T0
jgi|Didex1|90447|fgenesh1_pg.6_#_280
jgi|Dipse1|8870|rna8869
jgi|Fusgr1|10386|FGSG_13485T0
jgi|Horac1|301130|fgenesh1_kg.8_#_657_#_TRINITY_DN4337_c0_g1_i1
jgi|Horac1|321360|gm1.1821_g
jgi|Lopnu1|603434|fgenesh1_pg.27_#_4
jgi|Lopnu1|641584|gm1.2572_g
jgi|Macph1|9870|MPH_10090m.01
jgi|Micmi1|417893|fgenesh1_pg.13_#_113
jgi|Mycgr3|96141|fgenesh1_pg.C_chr_10000147
jgi|Neopa1|5991|UCRNP2_4106m.01
jgi|Perma1|632751|fgenesh1_pg.192_#_18
jgi|Perma1|632756|fgenesh1_pg.192_#_23
jgi|Perma1|635838|fgenesh1_pg.468_#_2
jgi|Pyrtt1|9996|PTTG_18670.1
jgi|Pyrtt1|9997|PTTG_18671.1
jgi|Rhili1|70657|gm1.824_g
jgi|Rhyru1_1|112027|NODE_221_length_116542_cov_85..g1521.t1
jgi|Rhyru1_1|119401|NODE_1175_length_30278_cov_43..g5488.t1
jgi|Setho1|115667|gm1.9933_g
jgi|Setho1|92416|fgenesh1_pg.91_#_7
jgi|Venpi1|210412|VP.s154.g11449.t1
jgi|Zasce1|15918|gm1.280_g
jgi|Zasce1|15919|gm1.281_g
jgi|Zasce1|56993|fgenesh1_pg.28_#_40
jgi|Zasce1|61283|fgenesh1_pg.69_#_12
OG0007454:
jgi|Altal1|1057726|gm1.1961_g	hypothetical protein
jgi|Amnli1|522528|fgenesh1_kg.34_#_17_#_Locus7381v1rpkm8.31	hypothetical protein
jgi|Cenge3|212009|CE212008_57	hypothetical protein
jgi|Clael1|362505|e_gw1.336.24.1	hypothetical protein
jgi|Cucbe1|289220|e_gw1.4.3884.1	hypothetical protein
jgi|Disac1|370804|fgenesh1_pg.7_#_10	hypothetical protein
jgi|Dotsy1|225488|CE225487_356	hypothetical protein
jgi|Karrh1|432302|fgenesh1_kg.10_#_294_#_Locus1169v1rpkm131.43	hypothetical protein
jgi|Lenfl1|299560|e_gw1.10.938.1	hypothetical protein
jgi|Lopma1|697034|fgenesh1_kg.158_#_17_#_Locus6818v1rpkm11.39	hypothetical protein
jgi|Macan1|408573|fgenesh1_kg.8_#_111_#_Locus2214v2rpkm0.97_PRE	hypothetical protein
jgi|Ophdi1|290924|e_gw1.9.1139.1	hypothetical protein
jgi|Parsp1|1103730|e_gw1.14.406.1	hypothetical protein
jgi|Patat1|935369|e_gw1.8.214.1	hypothetical protein
jgi|Phcit1|292605|estExt_Genemark1.C_1_t30045	Membrane-associated, eicosanoid/glutathione metabolism (MAPEG) protein
jgi|Photr1|467895|fgenesh1_kg.16_#_75_#_Locus7552v3rpkm0.39_PRE	expressed protein
jgi|Phycap1|245966|e_gw1.2.1498.1	Membrane-associated, eicosanoid/glutathione metabolism (MAPEG) protein
jgi|Plesi1|530979|estExt_Genemark1.C_2_t30236	hypothetical protein
jgi|Polci1|284244|fgenesh1_kg.21_#_15_#_Locus3470v1rpkm35.23	hypothetical protein
jgi|Polfu1|429256|e_gw1.14.353.1	hypothetical protein
jgi|Psehy1|484108|fgenesh1_pg.4_#_255	hypothetical protein
jgi|Pyrsp1|198580|CE198579_638	hypothetical protein
jgi|Sacpr1|44723|e_gw1.15.498.1	hypothetical protein
jgi|Sepmu1|148499|estExt_fgenesh1_kg.C_4_t10078	hypothetical protein%7Cunnamed protein product
jgi|Spofi1|393910|e_gw1.1.494.1	hypothetical protein
jgi|Stasp1|284993|estExt_Genewise1Plus.C_19_t10195	hypothetical protein
jgi|Trepe1|421944|e_gw1.4.590.1	expressed protein
jgi|Wesor1|373729|e_gw1.5.946.1	hypothetical protein
AB02284.1
PTRG_03329
jgi|Ampqui1|439615|e_gw1.1.158.1
jgi|Aplpr1|245182|estExt_Genewise1.C_6_t10077
jgi|Bimnz1|554212|fgenesh1_kg.25_#_157_#_Locus766v2rpkm45.44
jgi|Cerzm1|94510|gm1.2492_g
jgi|Clafu1|192460|scf7180000130629_G9238
jgi|Cloaq1|600399|gm1.5268_g
jgi|Cocca1|80800|e_gw1.0.347.1
jgi|CocheC5_3|1018605|fgenesh1_kg.1_#_229_#_3344_1_CCBO_CCBP_CCBU_CCBW_EXTA_EXTB
jgi|Coclu2|29446|fgenesh1_kg.13_#_124_#_gnl|Clun|Contig_2109
jgi|Cocmi1|1590|gm1.1590_g
jgi|Cocsa1|33534|fgenesh1_kg.2_#_670_#_Locus6063v2rpkm3.48
jgi|Cocvi1|85919|e_gw1.4.59.1
jgi|Conap1|93782|W97_02848T0
jgi|Conap1|95389|W97_04415T0
jgi|Decga1|563817|fgenesh1_kg.1_#_218_#_Locus734v1rpkm196.41
jgi|Dipse1|8097|rna8096
jgi|Horac1|301505|fgenesh1_kg.8_#_1032_#_TRINITY_DN2536_c0_g1_i1
jgi|Lepmu1|3133|Lema_T096000.1
jgi|Linin1|236361|e_gw1.32.691.1
jgi|Linrh1|281994|e_gw1.6.670.1
jgi|Lizem1|153385|fgenesh1_pg.9_#_181
jgi|Lopnu1|608538|fgenesh1_pm.1_#_52
jgi|Macph1|6059|MPH_06198m.01
jgi|Maseb1|474792|fgenesh1_kg.76_#_3_#_Locus2272v1rpkm68.09
jgi|Masph1|628919|fgenesh1_pm.12_#_68
jgi|Mycgr3|45128|e_gw1.7.1049.1
jgi|Perma1|635173|fgenesh1_pg.361_#_4
jgi|Pyrco1|4803|PCON_05803m.01
jgi|Pyrtt1|5657|PTTG_12894.1
jgi|Rhili1|55093|fgenesh1_pg.4_#_830
jgi|Seppo1|34232|fgenesh1_kg.126_#_1_#_isotig08915
jgi|Setho1|58963|e_gw1.14.270.1
jgi|Settu1|37319|fgenesh1_pg.12_#_121
jgi|Stano2|5453|SNOG_11957.3
jgi|Tribi1|481950|e_gw1.17.524.1
jgi|Venin1|17947|atg4330.t1
jgi|Venpi1|212779|VP.s28.g9477.t1
jgi|Zasce1|54139|fgenesh1_pg.15_#_214
jgi|Zymar1|770623|Za111_scaffold_31_0003
jgi|Zymps1|797865|Zp221_scaffold_168_00079
OG0008649:
jgi|Altal1|947790|e_gw1.29.175.1	hypothetical protein
jgi|Amnli1|450946|e_gw1.170.30.1	expressed protein
jgi|Lopma1|174286|CE174285_1005	hypothetical protein
jgi|Ophdi1|277466|e_gw1.1.2537.1	hypothetical protein
jgi|Phcit1|263448|gm1.4527_g	expressed protein
jgi|Photr1|472514|fgenesh1_kg.57_#_24_#_Locus8762v1rpkm3.25	hypothetical protein
jgi|Phycap1|272800|estExt_Genewise1.C_10_t20443	expressed protein
jgi|Plesi1|476151|fgenesh1_pm.6_#_115	hypothetical protein
jgi|Stasp1|188788|gw1.12.476.1	hypothetical protein
jgi|Stasp1|223832|e_gw1.10.636.1	hypothetical protein
jgi|Stasp1|31632|CE31631_70	expressed protein
PTRG_11675
jgi|Aurpu_var_mel1|60597|e_gw1.41.10.1
jgi|Aurpu_var_nam1|57582|e_gw1.25.86.1
jgi|Aurpu_var_nam1|81428|gm1.4246_g
jgi|Aurpu_var_pul1|334133|gm1.4050_g
jgi|Aurpu_var_pul1|335526|gm1.5443_g
jgi|Aurpu_var_sub1|9352|gm1.9352_g
jgi|Botdo1_1|292208|NODE_1091_length_145636_cov_63.g3474.t1
jgi|Cloaq1|621430|fgenesh1_pm.6_#_82
jgi|Cocsa1|85162|e_gw1.4.1997.1
jgi|Didex1|74328|e_gw1.46.36.1
jgi|Didex1|74518|e_gw1.46.205.1
jgi|Glost2|375726|gm1.5396_g
jgi|Hyspu1_1|112025|NODE_269_length_218960_cov_26..g3859.t1
jgi|Lepmu1|2620|Lema_T079210.1
jgi|Lopnu1|189630|CE189629_608
jgi|Lopnu1|656137|MIX191_20_66
jgi|Maseb1|491342|fgenesh1_pm.13_#_93
jgi|Neopa1|4831|UCRNP2_3018m.01
jgi|Perma1|493999|gw1.83.69.1
jgi|Perma1|593251|estExt_Genewise1Plus.C_790009
jgi|Pyrtt1|707|PTTG_06570.1
jgi|Setho1|100012|fgenesh1_pm.31_#_45
jgi|Setho1|94086|fgenesh1_pg.142_#_19
jgi|Settu1|137453|estExt_Genewise1Plus.C_3_t30384
jgi|Stano2|2611|SNOG_08918.3
jgi|Stano2|2612|SNOG_08919.3
jgi|Stano2|4104|SNOG_10890.3
jgi|Venin1|17548|atg3419.t1
jgi|Verga1|114877|PV09_04228T0
jgi|Zasce1|38257|e_gw1.92.1.1
OG0009234:
jgi|Aaoar1|412143|fgenesh1_pg.7_#_366	expressed protein
jgi|Altal1|895886|gw1.46.2.1	Ankyrin
jgi|Amnli1|532112|fgenesh1_pg.16_#_142	Ankyrin
jgi|Bysci1|354357|gw1.13.55.1	hypothetical protein
jgi|Bysci1|395569|gw1.20.670.1	Ankyrin
jgi|Bysci1|546798|gm1.5625_g	Ankyrin
jgi|Lenfl1|402008|fgenesh1_pg.7_#_387	Ankyrin
jgi|Lenfl1|482943|estExt_fgenesh1_pg.C_2_t10147	Ankyrin
jgi|Lopmy1|589277|MIX2151_8_26	Ankyrin
jgi|Patat1|1016745|gm1.4762_g	Ankyrin
jgi|Phcit1|229972|fgenesh1_kg.9_#_552_#_TRINITY_DN2580_c0_g2_i1	Ankyrin repeat-containing domain protein
jgi|Phycap1|308670|fgenesh1_kg.3_#_886_#_TRINITY_DN5818_c4_g1_i10	Ankyrin repeat-containing domain protein
jgi|Pyrsp1|646340|gm1.8685_g	expressed protein
jgi|Trepe1|519831|fgenesh1_kg.8_#_211_#_Locus11715v1rpkm1.71	expressed protein
jgi|Tryvi1|519128|fgenesh1_pg.62_#_9	Ankyrin
jgi|Tryvi1|530139|gm1.2485_g	hypothetical protein
jgi|Veren1|378227|CE378226_71	Ankyrin
jgi|Zoprh1|753758|estExt_fgenesh1_pg.C_530115	expressed protein
jgi|Bimnz1|434233|gw1.9.1183.1
jgi|Botdo1_1|286870|NODE_9853_length_60675_cov_64..g12508.t1
jgi|CocheC5_3|1082999|gw1.1.5276.1
jgi|Coclu2|88851|gw1.11.1101.1
jgi|Cocmi1|55355|gw1.398.7.1
jgi|Cocvi1|61940|gw1.71.66.1
jgi|Fusgr1|10573|FGSG_09129T0
jgi|Fusgr1|5646|FGSG_12636T0
jgi|Glost2|380998|gm1.10668_g
jgi|Lopnu1|459490|gw1.51.36.1
jgi|Maseb1|390388|e_gw1.3.1816.1
jgi|Mytre1|527608|gm1.14611_g
jgi|Mytre1|576941|estExt_Genemark1.C_330039
jgi|Neopa1|3209|UCRNP2_1576m.01
OG0009794:
jgi|Aulhe2|423720|gm1.7855_g	hypothetical protein
jgi|Bysci1|404153|e_gw1.6.226.1	hypothetical protein
jgi|Bysci1|417739|e_gw1.23.61.1	hypothetical protein
jgi|Bysci1|417772|e_gw1.23.35.1	hypothetical protein
jgi|Bysci1|424644|e_gw1.41.348.1	hypothetical protein
jgi|Clael1|340484|e_gw1.19.292.1	hypothetical protein
jgi|Clael1|388838|estExt_Genewise1.C_2530011	expressed protein
jgi|Clael1|422920|gm1.5823_g	hypothetical protein
jgi|Clael1|423955|gm1.6858_g	hypothetical protein
jgi|Clael1|440117|fgenesh1_pm.1_#_302	hypothetical protein
jgi|Ophdi1|239963|gw1.8.102.1	hypothetical protein
jgi|Ophdi1|241454|gw1.2.164.1	hypothetical protein
jgi|Ophdi1|386873|fgenesh1_pg.24_#_62	hypothetical protein
jgi|Phcit1|223741|fgenesh1_kg.5_#_425_#_TRINITY_DN19025_c0_g1_i1	expressed protein
jgi|Phycap1|300712|fgenesh1_pg.14_#_70	hypothetical protein
jgi|Plesi1|438267|estExt_Genewise1Plus.C_13_t10218	expressed protein
jgi|Polfu1|405841|gw1.171.59.1	hypothetical protein
jgi|Aurpu_var_mel1|85088|gm1.5484_g
jgi|Aurpu_var_nam1|86333|gm1.9151_g
jgi|Clafu1|186271|scf7180000128252_G7775
jgi|Clafu1|190609|scf7180000130337_G1173
jgi|Elsamp1|283331|gm1.6258_g
jgi|Glost2|274823|gw1.12309.3.1
jgi|Mycgr3|46817|e_gw1.8.543.1
jgi|Perma1|468628|gw1.671.1.1
jgi|Pyrtt1|9683|PTTG_18274.1
OG0009966:
jgi|Altal1|1012736|fgenesh1_pg.23_#_169	expressed protein
jgi|Cucbe1|355008|fgenesh1_pg.3_#_617	hypothetical protein
jgi|Dotse1|56056|estExt_Genemark1.C_9_t20027	expressed protein
jgi|Dotse1|75709|estExt_fgenesh1_kg.C_130016	expressed protein
jgi|Dotse1|82482|estExt_fgenesh1_pg.C_9_t10473	predicted protein
jgi|Dotsy1|380608|gm1.441_g	hypothetical protein
jgi|Phcit1|251353|estExt_fgenesh1_pg.C_120015	hypothetical protein
jgi|Phycap1|299598|fgenesh1_pg.11_#_434	hypothetical protein
jgi|Ternu1|199938|CE199937_2382	expressed protein
jgi|Aurpu_var_mel1|86571|gm1.6967_g
jgi|Aurpu_var_pul1|332311|gm1.2228_g
jgi|Aurpu_var_pul1|357830|fgenesh1_pg.18_#_47
jgi|Aurpu_var_sub1|28898|fgenesh1_pg.8_#_273
jgi|Cerzm1|99379|gm1.7361_g
jgi|Elsamp1|261022|fgenesh1_kg.5_#_971_#_TRINITY_DN168_c0_g2_i1
jgi|Mycfi2|192584|fgenesh1_pg.1_#_923
jgi|Mycfi2|192585|fgenesh1_pg.1_#_924
jgi|Mycgr3|106553|estExt_fgenesh1_kg.C_chr_130125
jgi|Zasce1|16128|gm1.490_g
jgi|Zasce1|18595|gm1.2957_g
jgi|Zasce1|50638|fgenesh1_pg.4_#_382
jgi|Zymar1|771462|Za111_scaffold_372_0004
jgi|Zymar1|773735|Za111_scaffold_641_0047
jgi|Zymps1|799985|Zp221_scaffold_243_00019
OG0009997:
jgi|Dotsy1|179965|CE179964_620	expressed protein
jgi|Lenfl1|410005|fgenesh1_pg.58_#_75	expressed protein
jgi|Phcit1|287720|MIX19299_214_71	expressed protein
jgi|Phycap1|273739|estExt_Genewise1.C_11_t20493	hypothetical protein
jgi|Psehy1|486503|fgenesh1_pg.9_#_164	expressed protein
jgi|Trepe1|538329|estExt_fgenesh1_pm.C_3_t20044	expressed protein
jgi|Aurpu_var_mel1|76608|fgenesh1_pm.15_#_178
jgi|Aurpu_var_nam1|80750|gm1.3568_g
jgi|Aurpu_var_pul1|314491|estExt_Genewise1Plus.C_4_t30190
jgi|Aurpu_var_sub1|80988|estExt_Genemark1.C_140227
jgi|Bauco1|20705|fgenesh1_pg.1_#_233
jgi|Bimnz1|527977|estExt_Genewise1Plus.C_10_t20019
jgi|Botdo1_1|290853|NODE_734_length_80207_cov_64.8.g2172.t1
jgi|Botdo1_1|297637|NODE_3391_length_153590_cov_63.g8532.t1
jgi|Botdo1_1|297758|NODE_3518_length_37004_cov_62..g8641.t1
jgi|Elsamp1|279898|gm1.2825_g
jgi|Lopnu1|564667|fgenesh1_kg.3_#_1176_#_TRINITY_DN4415_c0_g1_i1
jgi|Mycgr3|111138|estExt_fgenesh1_pg.C_chr_100406
jgi|Rhili1|57265|fgenesh1_pg.7_#_415
jgi|Rhili1|58657|fgenesh1_pg.9_#_432
jgi|Venin1|21808|atg6963.t1
jgi|Zasce1|19257|gm1.3619_g
jgi|Zymar1|771317|Za111_scaffold_358_0012
jgi|Zymps1|805950|Zp221_scaffold_96_00054
OG0011599:
jgi|Patat1|999246|fgenesh1_kg.22_#_21_#_Locus2871v4rpkm0.60_PRE	expressed protein
jgi|Phcit1|205044|fgenesh1_pg.1_#_74	hypothetical protein
jgi|Phycap1|293023|fgenesh1_pg.2_#_955	hypothetical protein
jgi|Aurpu_var_mel1|83747|gm1.4143_g
jgi|Aurpu_var_nam1|52817|e_gw1.15.198.1
jgi|Aurpu_var_pul1|355920|fgenesh1_pg.10_#_343
jgi|Clafu1|193502|scf7180000130693_G6559
jgi|Conap1|96730|W97_05399T0
jgi|Mycfi2|199047|fgenesh1_pg.8_#_190
jgi|Neopa1|4243|UCRNP2_175m.01
jgi|Rhili1|71201|gm1.1368_g
jgi|Verga1|118728|PV09_06950T0
jgi|Zasce1|71113|fgenesh1_pm.61_#_34
jgi|Zymar1|775282|Za111_scaffold_848_0017
OG0012417:
jgi|Cenge3|100773|CE100772_146	expressed protein
jgi|Leppa1|400698|gm1.1360_g	hypothetical protein
jgi|Lopmy1|523097|fgenesh1_kg.3_#_291_#_Locus13775v1rpkm0.54	expressed protein
jgi|Lopmy1|544312|fgenesh1_pg.18_#_345	hypothetical protein
jgi|Lopmy1|563476|gm1.9481_g	expressed protein
jgi|Phcit1|267839|gm1.8918_g	hypothetical protein
jgi|Phycap1|350886|gm1.2745_g	hypothetical protein
jgi|Aplpr1|305384|fgenesh1_pg.4_#_36
jgi|Glost2|364860|fgenesh1_pg.NODE_1860_#_9
jgi|Mytre1|472848|fgenesh1_pg.4_#_22
jgi|Mytre1|496949|estExt_fgenesh1_pg.C_6_t10436
OG0013333:
jgi|Phcit1|1273|CE1272_2671	hypothetical protein
jgi|Phycap1|350317|gm1.2176_g	hypothetical protein
jgi|Zoprh1|592819|e_gw1.50.160.1	hypothetical protein
jgi|Zoprh1|593858|e_gw1.52.27.1	hypothetical protein
jgi|Botdo1_1|292234|NODE_1099_length_5151_cov_66.4.g3483.t1
jgi|Botdo1_1|297512|NODE_3250_length_185279_cov_65.g8408.t1
jgi|Macph1|3756|MPH_03841m.01
jgi|Neopa1|3823|UCRNP2_2170m.01
jgi|Neopa1|8346|UCRNP2_6238m.01
OG0014282:
jgi|Phcit1|20930|CE20929_90	expressed protein
jgi|Phycap1|116373|CE116372_259	expressed protein
jgi|Phycap1|296471|fgenesh1_pg.6_#_398	expressed protein
jgi|Phycap1|297471|fgenesh1_pg.8_#_55	hypothetical protein
jgi|Phycap1|299597|fgenesh1_pg.11_#_433	hypothetical protein
jgi|Phycap1|354661|gm1.6520_g	hypothetical protein
jgi|Phycap1|370978|MIX12988_2_35	hypothetical protein
jgi|Phycap1|96776|CE96775_415	hypothetical protein
OG0014459:
jgi|Phcit1|259028|gm1.107_g	expressed protein
jgi|Phycap1|86984|CE86983_6637	expressed protein
jgi|Sacpr1|53141|fgenesh1_pg.1_#_592	hypothetical protein
jgi|Aplpr1|87627|CE87626_932
jgi|Botdo1_1|296295|NODE_2745_length_51489_cov_61..g7298.t1
jgi|Macph1|12567|MPH_12835m.01
jgi|Neopa1|1763|UCRNP2_9817m.01
OG0015080:
jgi|Phcit1|206055|fgenesh1_pg.2_#_103	hypothetical protein
jgi|Phycap1|171934|CE171933_51	hypothetical protein
jgi|Phycap1|291828|fgenesh1_pg.1_#_1109	expressed protein
jgi|Phycap1|291829|fgenesh1_pg.1_#_1110	hypothetical protein
jgi|Phycap1|296697|fgenesh1_pg.6_#_624	hypothetical protein
jgi|Phycap1|353583|gm1.5442_g	hypothetical protein
jgi|Phycap1|354701|gm1.6560_g	hypothetical protein
OG0015518:
jgi|Phcit1|265353|gm1.6432_g	hypothetical protein
jgi|Phycap1|300328|fgenesh1_pg.13_#_131	hypothetical protein
jgi|Phycap1|347658|estExt_fgenesh1_pg.C_120442	expressed protein
jgi|Phycap1|351838|gm1.3697_g	expressed protein
jgi|Phycap1|351839|gm1.3698_g	hypothetical protein
jgi|Botdo1_1|286780|NODE_9577_length_72266_cov_69..g12419.t1
OG0015659:
jgi|Clael1|416657|estExt_Genewise1Plus.C_3620001	hypothetical protein
jgi|Clael1|459521|fgenesh1_kg.191_#_16_#_Locus5227v1rpkm14.95	hypothetical protein
jgi|Phcit1|209631|fgenesh1_pg.7_#_455	hypothetical protein
jgi|Phcit1|263940|gm1.5019_g	hypothetical protein
jgi|Phycap1|301311|fgenesh1_kg.1_#_464_#_TRINITY_DN150_c0_g2_i1	hypothetical protein
jgi|Phycap1|375699|estExt_Genemark1.C_1_t10159	hypothetical protein
OG0017472:
jgi|Myrdu1|312783|estExt_fgenesh1_pg.C_5_t10471	expressed protein
jgi|Phcit1|205964|fgenesh1_pg.2_#_12	expressed protein
jgi|Phycap1|349298|gm1.1157_g	hypothetical protein
jgi|Phycap1|349299|gm1.1158_g	hypothetical protein
jgi|Phycap1|359929|MIX1939_2_21	hypothetical protein
OG0017567:
jgi|Phcit1|245607|estExt_fgenesh1_pg.C_1_t10062	hypothetical protein
jgi|Phycap1|293033|fgenesh1_pg.2_#_965	hypothetical protein
jgi|Phycap1|350362|gm1.2221_g	hypothetical protein
jgi|Phycap1|350366|gm1.2225_g	expressed protein
jgi|Phycap1|377565|estExt_Genemark1.C_2_t20442	expressed protein
OG0018497:
jgi|Phcit1|251240|estExt_fgenesh1_pg.C_110244	expressed protein
jgi|Phycap1|300526|fgenesh1_pg.13_#_329	hypothetical protein
jgi|Botdo1_1|295815|NODE_2621_length_72939_cov_64..g6826.t1
jgi|Botdo1_1|297971|NODE_3787_length_136537_cov_64.g8838.t1
OG0019776:
jgi|Phcit1|213894|fgenesh1_kg.1_#_156_#_TRINITY_DN9212_c1_g1_i5	expressed protein
jgi|Phycap1|294149|fgenesh1_pg.3_#_904	hypothetical protein
jgi|Phycap1|294150|fgenesh1_pg.3_#_905	hypothetical protein
jgi|Phycap1|88216|CE88215_214	expressed protein
OG0021079:
jgi|Phcit1|226025|fgenesh1_kg.6_#_950_#_TRINITY_DN8068_c1_g2_i1	expressed protein
jgi|Phycap1|361775|MIX3785_29_100	expressed protein
jgi|Botdo1_1|299550|NODE_6022_length_204259_cov_65.g10309.t1
OG0023555:
jgi|Phcit1|234277|fgenesh1_kg.13_#_383_#_TRINITY_DN18095_c0_g1_i1	expressed protein
jgi|Phycap1|179528|CE179527_42	expressed protein
jgi|Sacpr1|53211|fgenesh1_pg.1_#_662	hypothetical protein
OG0023562:
jgi|Phcit1|259492|gm1.571_g	hypothetical protein
jgi|Phycap1|180103|CE180102_1443	hypothetical protein
jgi|Phycap1|355108|gm1.6967_g	hypothetical protein
OG0023573:
jgi|Phcit1|281046|MIX12625_130_57	hypothetical protein
jgi|Phycap1|295173|fgenesh1_pg.5_#_8	hypothetical protein
jgi|Phycap1|369418|MIX11428_16_44	hypothetical protein
OG0031882:
jgi|Phcit1|205095|fgenesh1_pg.1_#_125	hypothetical protein
jgi|Phycap1|86887|CE86886_273	expressed protein
OG0031910:
jgi|Phcit1|218822|fgenesh1_kg.2_#_2036_#_TRINITY_DN6127_c0_g1_i1	expressed protein
jgi|Phycap1|184300|CE184299_449	expressed protein
OG0031934:
jgi|Phcit1|226161|fgenesh1_kg.6_#_1086_#_TRINITY_DN8184_c1_g1_i1	expressed protein
jgi|Phycap1|43084|CE43083_3240	expressed protein
OG0031936:
jgi|Phcit1|228447|fgenesh1_kg.8_#_516_#_TRINITY_DN13195_c0_g1_i1	expressed protein
jgi|Phycap1|123031|CE123030_103	expressed protein
OG0031940:
jgi|Phcit1|230587|fgenesh1_kg.9_#_1167_#_TRINITY_DN13390_c0_g1_i1	expressed protein
jgi|Phycap1|314107|fgenesh1_kg.5_#_958_#_TRINITY_DN9328_c0_g1_i1	expressed protein
OG0031943:
jgi|Phcit1|230870|fgenesh1_kg.10_#_236_#_TRINITY_DN8281_c0_g1_i2	expressed protein
jgi|Phycap1|6419|CE6418_5943	expressed protein
OG0031945:
jgi|Phcit1|231295|fgenesh1_kg.10_#_661_#_TRINITY_DN9369_c0_g1_i1	expressed protein
jgi|Phycap1|5133|CE5132_147	expressed protein
OG0031964:
jgi|Phcit1|237549|fgenesh1_kg.17_#_272_#_TRINITY_DN2916_c0_g1_i1	expressed protein
jgi|Phycap1|321470|fgenesh1_kg.9_#_341_#_TRINITY_DN9755_c1_g1_i1	expressed protein
OG0031967:
jgi|Phcit1|238869|fgenesh1_kg.20_#_375_#_TRINITY_DN5785_c0_g1_i1	expressed protein
jgi|Phycap1|297589|fgenesh1_pg.8_#_173	expressed protein
OG0031968:
jgi|Phcit1|23891|CE23890_409	expressed protein
jgi|Phycap1|141156|CE141155_82	hypothetical protein
OG0031970:
jgi|Phcit1|239122|fgenesh1_kg.21_#_171_#_TRINITY_DN6839_c0_g1_i1	expressed protein
jgi|Phycap1|128138|CE128137_86	expressed protein
OG0031980:
jgi|Phcit1|261646|gm1.2725_g	hypothetical protein
jgi|Phycap1|296865|fgenesh1_pg.7_#_52	expressed protein
OG0031991:
jgi|Phcit1|284594|MIX16173_48_61	hypothetical protein
jgi|Phycap1|189658|CE189657_848	expressed protein
OG0031996:
jgi|Phcit1|292007|estExt_Genemark1.C_1_t10410	expressed protein
jgi|Phycap1|350057|gm1.1916_g	expressed protein
OG0032003:
jgi|Phcit1|298842|estExt_Genemark1.C_140228	expressed protein
jgi|Phycap1|313610|fgenesh1_kg.5_#_461_#_TRINITY_DN5219_c0_g1_i1	expressed protein
OG0032018:
jgi|Phcit1|59075|CE59074_2952	expressed protein
jgi|Phycap1|143589|CE143588_221	expressed protein
OG0032029:
jgi|Phcit1|72571|CE72570_133	expressed protein
jgi|Phycap1|375086|MIX17096_256_56	hypothetical protein
OG0032033:
jgi|Phcit1|79730|CE79729_246	expressed protein
jgi|Phycap1|13572|CE13571_139	expressed protein
OG0032041:
jgi|Phcit1|92186|CE92185_124	hypothetical protein
jgi|Phycap1|298649|fgenesh1_pg.10_#_81	hypothetical protein

## Sheet: B. Endophyte+PCC
OGs present in endophytes and P. citrichinaensis (PCC)
OGs with functions other than hypothetical/expressed protein (12 out of 50):
OG0000039::	Protein kinase-like protein	serine/threonine protein kinase-like protein	Ca-B-calmodulin-dependent protein kinase
OG0000076::	vegetative incompatibility protein HET-E-1	WD40 repeat-like protein	Purine and uridine phosphorylase	putative WD-repeat protein	Pfs/ NACHT and WD domain protein	platelet-activating factor acetylhydrolase IB subunit alpha	HET-domain containing protein	Quinonprotein alcohol dehydrogenase-like superfamily
OG0001058::	Fungal specific transcription factor domain-domain containing protein
OG0001213::	ATP transporter	ATP-binding cassette transporter-like protein	P-loop containing nucleoside triphosphate hydrolase protein	ABC transporter	ABC transporter/ ABC-G family/ WBC-type
OG0001543::	Ubiquitin-conjugating enzyme	UBC-like protein	ubiquitin-conjugating enzyme E2-16 kDa	Ubiquitin-conjugating enzyme/RWD-like protein
OG0006542::	Putative oxalocrotonate tautomerase
OG0006653::	Centrosome microtubule-binding domain of Cep57-domain containing protein
OG0006929::	chloride channel-like protein 3	Clc chloride channel
OG0009287::	histidinol dehydrogenase	TPA- hypothetical histidinol dehydrogenase	histidinol dehydrogenase 1
OG0010225::	carboxylesterase family protein-like protein	esterase	Alpha/Beta hydrolase fold
OG0010553::	C2H2 type zinc finger domain protein
OG0011638::	Nucleotidylyl transferase	tyrosine tRNA ligase
All OGs:
OG0000039:
jgi|Aaoar1|118145|CE118144_468	expressed protein
jgi|Aaoar1|200914|CE200913_296	Protein kinase-like protein
jgi|Aaoar1|343376|e_gw1.3.2435.1	Protein kinase-like protein
jgi|Aaoar1|418964|fgenesh1_kg.2_#_909_#_Locus8802v4rpkm0.00_PRE	hypothetical protein
jgi|Aaoar1|420668|fgenesh1_kg.3_#_791_#_Locus15893v1rpkm0.61	expressed protein
jgi|Aaoar1|481279|MIX12149_2_26	Protein kinase-like protein
jgi|Altal1|1052869|estExt_fgenesh1_pg.C_190263	hypothetical protein
jgi|Altal1|1090983|estExt_Genemark1.C_2_t20016	Protein kinase-like protein
jgi|Altal1|1098231|estExt_Genemark1.C_210201	Protein kinase-like protein
jgi|Altal1|260375|CE260374_1447	Protein kinase-like protein
jgi|Altal1|904408|gw1.6.217.1	Protein kinase-like protein
jgi|Altal1|914509|gw1.18.164.1	Protein kinase-like protein
jgi|Amnli1|151154|CE151153_112	hypothetical protein
jgi|Amnli1|222290|CE222289_68	expressed protein
jgi|Amnli1|376893|gw1.5.2.1	Protein kinase-like protein
jgi|Amnli1|398927|gw1.5.491.1	Protein kinase-like protein
jgi|Amnli1|406369|gw1.5.606.1	Protein kinase-like protein
jgi|Amnli1|411121|gw1.107.58.1	Protein kinase-like protein
jgi|Amnli1|425308|e_gw1.9.652.1	Protein kinase-like protein
jgi|Amnli1|434937|e_gw1.34.107.1	serine%2Fthreonine protein kinase-like protein
jgi|Amnli1|529846|fgenesh1_pg.5_#_55	Protein kinase-like protein
jgi|Amnli1|570051|gm1.1586_g	hypothetical protein
jgi|Amnli1|570324|gm1.1859_g	Protein kinase-like protein
jgi|Amnli1|570980|gm1.2515_g	Protein kinase-like protein
jgi|Amnli1|574406|gm1.5941_g	Protein kinase-like protein
jgi|Amnli1|588550|MIX4804_4_31	Protein kinase-like protein
jgi|Amnli1|608679|MIX24933_2_8	hypothetical protein
jgi|Amnli1|619207|estExt_Genemark1.C_270035	Protein kinase-like protein
jgi|Aulhe2|214349|CE214348_1197	Protein kinase-like protein
jgi|Aulhe2|405118|fgenesh1_pg.25_#_124	Protein kinase-like protein
jgi|Aulhe2|421579|gm1.5714_g	Protein kinase-like protein
jgi|Aulhe2|421934|gm1.6069_g	Protein kinase-like protein
jgi|Aulhe2|425489|gm1.9624_g	hypothetical protein
jgi|Aulhe2|441857|MIX15692_4_34	hypothetical protein
jgi|Aulhe2|457603|estExt_fgenesh1_pg.C_530032	hypothetical protein
jgi|Aulhe2|458425|estExt_fgenesh1_pg.C_780009	expressed protein
jgi|Bysci1|180616|CE180615_371	expressed protein
jgi|Bysci1|232580|CE232579_252	expressed protein
jgi|Bysci1|269699|CE269698_164	expressed protein
jgi|Bysci1|351746|gw1.2.12.1	Protein kinase-like protein
jgi|Bysci1|403842|e_gw1.6.302.1	Protein kinase-like protein
jgi|Bysci1|500696|fgenesh1_pg.5_#_322	hypothetical protein
jgi|Bysci1|506298|fgenesh1_pg.22_#_155	Protein kinase-like protein
jgi|Bysci1|539100|estExt_fgenesh1_pg.C_430062	hypothetical protein
jgi|Bysci1|543562|gm1.2389_g	expressed protein
jgi|Bysci1|552717|gm1.11544_g	hypothetical protein
jgi|Bysci1|552720|gm1.11547_g	hypothetical protein
jgi|Bysci1|565292|MIX8570_6_34	Protein kinase-like protein
jgi|Bysci1|574552|MIX17830_2_11	Protein kinase-like protein
jgi|Bysci1|577967|MIX21245_2_27	Protein kinase-like protein
jgi|Bysci1|589334|estExt_Genemark1.C_40300	hypothetical protein
jgi|Bysci1|589797|estExt_Genemark1.C_50363	Protein kinase-like protein
jgi|Bysci1|596777|estExt_Genemark1.C_360045	hypothetical protein
jgi|Bysci1|597440|estExt_Genemark1.C_420011	expressed protein
jgi|Bysci1|64626|CE64625_121	serine%2Fthreonine protein kinase-like protein
jgi|Cenge3|558264|e_gw1.19.769.1	Protein kinase-like protein
jgi|Clael1|196661|CE196660_61	expressed protein
jgi|Clael1|300787|gw1.30.83.1	hypothetical protein
jgi|Clael1|315111|gw1.21.110.1	Protein kinase-like protein
jgi|Clael1|425221|gm1.8124_g	hypothetical protein
jgi|Clael1|440321|fgenesh1_pm.2_#_96	Protein kinase-like protein
jgi|Clael1|453428|fgenesh1_kg.30_#_42_#_Locus14333v1rpkm0.45	expressed protein
jgi|Clael1|486270|MIX14422_278_80	expressed protein
jgi|Clael1|497653|MIX25805_1_37	hypothetical protein
jgi|Clael1|508334|estExt_fgenesh1_pg.C_50026	expressed protein
jgi|Clael1|511230|estExt_fgenesh1_pg.C_320087	hypothetical protein
jgi|Cucbe1|154867|CE154866_1036	serine%2Fthreonine protein kinase-like protein
jgi|Cucbe1|253624|gw1.3.3175.1	Protein kinase-like protein
jgi|Cucbe1|259368|gw1.2.4661.1	hypothetical protein
jgi|Cucbe1|260016|gw1.4.3362.1	Protein kinase-like protein
jgi|Cucbe1|275059|e_gw1.1.165.1	Protein kinase-like protein
jgi|Cucbe1|285541|e_gw1.3.4891.1	Protein kinase-like protein
jgi|Cucbe1|354115|fgenesh1_pg.2_#_2055	hypothetical protein
jgi|Cucbe1|375557|fgenesh1_pm.2_#_1501	hypothetical protein
jgi|Cucbe1|404477|gm1.4801_g	hypothetical protein
jgi|Cucbe1|404479|gm1.4803_g	Protein kinase-like protein
jgi|Cucbe1|414320|estExt_Genemark1.C_2_t20214	Protein kinase-like protein
jgi|Cucbe1|421151|estExt_Genemark1.C_7_t10084	Protein kinase-like protein
jgi|Cucbe1|428748|MIX7030_10_52	hypothetical protein
jgi|Delco1|339806|gw1.259.30.1	Protein kinase-like protein
jgi|Disac1|379385|fgenesh1_kg.5_#_178_#_Locus9716v1rpkm1.37	Protein kinase-like protein
jgi|Dotse1|125401|e_gw1.3.591.1	hypothetical protein
jgi|Dotse1|19831|gm1.971_g	expressed hypothetical protein
jgi|Dotse1|22025|gm1.3165_g	predicted protein
jgi|Dotse1|22084|gm1.3224_g	predicted protein
jgi|Dotse1|22239|gm1.3379_g	predicted protein
jgi|Dotse1|22768|gm1.3908_g	predicted protein
jgi|Dotse1|33282|fgenesh1_pg.3_#_691	expressed hypothetical protein
jgi|Dotse1|35394|fgenesh1_pg.6_#_210	hypothetical protein
jgi|Dotse1|44999|fgenesh1_kg.6_#_75_#_isotig08615	hypothetical protein
jgi|Dotse1|51564|estExt_Genemark1.C_3_t10078	hypothetical protein
jgi|Dotse1|52015|estExt_Genemark1.C_3_t20115	expressed protein
jgi|Dotse1|70083|estExt_fgenesh1_kg.C_3_t10040	expressed protein
jgi|Dotse1|70499|estExt_fgenesh1_kg.C_3_t10483	expressed hypothetical protein
jgi|Dotse1|78938|estExt_fgenesh1_pg.C_3_t20244	predicted protein
jgi|Dotse1|79009|estExt_fgenesh1_pg.C_3_t20338	expressed protein
jgi|Dotse1|83554|estExt_fgenesh1_pg.C_120239	predicted protein
jgi|Dotsy1|264539|gw1.9.590.1	Protein kinase-like protein
jgi|Dotsy1|278705|e_gw1.1.1014.1	Protein kinase-like protein
jgi|Dotsy1|287935|e_gw1.7.757.1	Protein kinase-like protein
jgi|Dotsy1|291809|e_gw1.11.202.1	Protein kinase-like protein
jgi|Dotsy1|300352|e_gw1.20.115.1	Protein kinase-like protein
jgi|Dotsy1|359087|fgenesh1_pg.16_#_37	expressed protein
jgi|Dotsy1|379780|fgenesh1_pm.24_#_120	Protein kinase-like protein
jgi|Dotsy1|398838|estExt_Genemark1.C_160044	expressed protein
jgi|Dotsy1|68753|CE68752_333	expressed protein
jgi|Karrh1|121325|CE121324_239	expressed protein
jgi|Karrh1|208895|CE208894_489	Protein kinase-like protein
jgi|Karrh1|211344|CE211343_1070	Protein kinase-like protein
jgi|Karrh1|406993|estExt_Genewise1Plus.C_4_t30205	Protein kinase-like protein
jgi|Karrh1|429969|fgenesh1_kg.6_#_320_#_Locus12187v1rpkm1.40	Protein kinase-like protein
jgi|Karrh1|432906|fgenesh1_kg.11_#_334_#_Locus11020v1rpkm2.22	Protein kinase-like protein
jgi|Karrh1|436052|fgenesh1_kg.18_#_68_#_Locus6769v2rpkm2.04	Protein kinase-like protein
jgi|Karrh1|466294|estExt_fgenesh1_pm.C_170082	Protein kinase-like protein
jgi|Karrh1|486104|gm1.7892_g	Protein kinase-like protein
jgi|Lenfl1|300728|e_gw1.11.358.1	Protein kinase-like protein
jgi|Lenfl1|359740|estExt_Genewise1Plus.C_5_t30043	Protein kinase-like protein
jgi|Lenfl1|384958|gm1.3730_g	Protein kinase-like protein
jgi|Lenfl1|384965|gm1.3737_g	Protein kinase-like protein
jgi|Lenfl1|387278|gm1.6050_g	hypothetical protein
jgi|Lenfl1|389559|gm1.8331_g	Protein kinase-like protein
jgi|Lenfl1|394682|gm1.13454_g	hypothetical protein
jgi|Lenfl1|394683|gm1.13455_g	hypothetical protein
jgi|Lenfl1|400904|fgenesh1_pg.5_#_413	hypothetical protein
jgi|Lenfl1|413770|fgenesh1_kg.4_#_442_#_Locus12225v1rpkm1.89	Protein kinase-like protein
jgi|Lenfl1|422910|fgenesh1_kg.42_#_48_#_Locus13798v1rpkm1.37	expressed protein
jgi|Lenfl1|442226|fgenesh1_pm.10_#_294	Protein kinase-like protein
jgi|Lenfl1|479853|estExt_fgenesh1_pm.C_280055	Protein kinase-like protein
jgi|Leppa1|262725|gw1.133.35.1	hypothetical protein
jgi|Leppa1|267625|gw1.115.16.1	Protein kinase-like protein
jgi|Leppa1|335075|estExt_Genewise1.C_3750013	Protein kinase-like protein
jgi|Leppa1|73332|CE73331_93	Protein kinase-like protein
jgi|Lopma1|125360|CE125359_318	Protein kinase-like protein
jgi|Lopma1|31418|CE31417_1706	expressed protein
jgi|Lopma1|565460|gw1.61.74.1	Protein kinase-like protein
jgi|Lopma1|674421|fgenesh1_pg.10_#_37	Protein kinase-like protein
jgi|Lopma1|674422|fgenesh1_pg.10_#_38	Protein kinase-like protein
jgi|Lopma1|677419|fgenesh1_pg.40_#_51	Protein kinase-like protein
jgi|Lopma1|688412|fgenesh1_kg.13_#_99_#_Locus13548v1rpkm1.00	Protein kinase-like protein
jgi|Lopma1|710840|gm1.1457_g	serine%2Fthreonine protein kinase-like protein
jgi|Lopma1|714657|gm1.5274_g	Protein kinase-like protein
jgi|Lopma1|718625|gm1.9242_g	Protein kinase-like protein
jgi|Lopma1|722721|gm1.13338_g	Protein kinase-like protein
jgi|Lopma1|725855|MIX1532_49_32	Protein kinase-like protein
jgi|Lopmy1|276633|CE276632_304	Protein kinase-like protein
jgi|Lopmy1|342904|CE342903_199	expressed protein
jgi|Lopmy1|342905|CE342904_941	Protein kinase-like protein
jgi|Lopmy1|439454|gw1.14.853.1	Protein kinase-like protein
jgi|Lopmy1|450199|e_gw1.2.1271.1	Protein kinase-like protein
jgi|Lopmy1|543141|fgenesh1_pg.16_#_159	hypothetical protein
jgi|Lopmy1|557894|gm1.3899_g	Protein kinase-like protein
jgi|Lopmy1|560146|gm1.6151_g	Protein kinase-like protein
jgi|Lopmy1|563949|gm1.9954_g	Protein kinase-like protein
jgi|Lopmy1|564063|gm1.10068_g	Protein kinase-like protein
jgi|Lopmy1|593090|MIX5964_9_42	Protein kinase-like protein
jgi|Lopmy1|593677|MIX6551_26_88	Protein kinase-like protein
jgi|Lopmy1|593681|MIX6555_2_15	Protein kinase-like protein
jgi|Lopmy1|596593|MIX9467_9_53	Protein kinase-like protein
jgi|Lopmy1|60221|CE60220_547	expressed protein
jgi|Lopmy1|616924|estExt_Genemark1.C_7_t10306	hypothetical protein
jgi|Lopmy1|7398|CE7397_47	hypothetical protein
jgi|Macan1|296715|gw1.43.18.1	Protein kinase-like protein
jgi|Macan1|37519|CE37518_181	expressed protein
jgi|Macan1|420979|fgenesh1_pg.13_#_180	hypothetical protein
jgi|Macan1|454891|gm1.1945_g	Protein kinase-like protein
jgi|Macan1|455101|gm1.2155_g	Protein kinase-like protein
jgi|Macan1|456573|gm1.3627_g	Protein kinase-like protein
jgi|Melpu1|125230|CE125229_857	Protein kinase-like protein
jgi|Melpu1|225782|gw1.73.100.1	Protein kinase-like protein
jgi|Melpu1|228727|e_gw1.10.133.1	Protein kinase-like protein
jgi|Melpu1|230940|e_gw1.26.56.1	Protein kinase-like protein
jgi|Melpu1|258207|e_gw1.610.8.1	Protein kinase-like protein
jgi|Melpu1|335699|fgenesh1_pg.109_#_26	Protein kinase-like protein
jgi|Melpu1|336249|fgenesh1_pg.129_#_9	Protein kinase-like protein
jgi|Melpu1|337193|fgenesh1_pg.164_#_13	Protein kinase-like protein
jgi|Melpu1|342578|fgenesh1_pg.534_#_2	Protein kinase-like protein
jgi|Melpu1|360244|gm1.5267_g	Protein kinase-like protein
jgi|Melpu1|361260|gm1.6283_g	Protein kinase-like protein
jgi|Mycgr3|88644|fgenesh1_pg.C_chr_1000061	Ca2%2B%2Fcalmodulin-dependent protein kinase
jgi|Ophdi1|105068|CE105067_150	expressed protein
jgi|Ophdi1|117043|CE117042_71	Protein kinase-like protein
jgi|Ophdi1|155261|CE155260_197	expressed protein
jgi|Ophdi1|21123|CE21122_62	Protein kinase-like protein
jgi|Ophdi1|275054|gw1.5.1391.1	Protein kinase-like protein
jgi|Ophdi1|290106|e_gw1.9.849.1	serine%2Fthreonine protein kinase-like protein
jgi|Ophdi1|292571|e_gw1.11.664.1	Protein kinase-like protein
jgi|Ophdi1|384400|fgenesh1_pg.16_#_217	Protein kinase-like protein
jgi|Ophdi1|388785|fgenesh1_pg.35_#_55	hypothetical protein
jgi|Ophdi1|411849|gm1.12425_g	hypothetical protein
jgi|Ophdi1|413774|gm1.14350_g	Protein kinase-like protein
jgi|Ophdi1|413787|gm1.14363_g	expressed protein
jgi|Ophdi1|417316|MIX3028_26_65	Protein kinase-like protein
jgi|Ophdi1|426836|MIX12548_16_23	hypothetical protein
jgi|Ophdi1|468861|estExt_Genemark1.C_160238	expressed protein
jgi|Parsp1|1054297|gw1.6.515.1	Protein kinase-like protein
jgi|Parsp1|1099067|e_gw1.9.1210.1	Protein kinase-like protein
jgi|Parsp1|1201301|estExt_fgenesh1_pg.C_1_t20436	expressed protein
jgi|Parsp1|1246391|MIX22545_4_31	hypothetical protein
jgi|Parsp1|1264383|estExt_Genemark1.C_150244	Protein kinase-like protein
jgi|Parsp1|218426|CE218425_239	Protein kinase-like protein
jgi|Parsp1|497499|CE497498_868	Protein kinase-like protein
jgi|Parsp1|500165|CE500164_707	Protein kinase-like protein
jgi|Patat1|1003906|fgenesh1_kg.7_#_410_#_Locus12621v2rpkm0.65	hypothetical protein
jgi|Patat1|1017060|gm1.5077_g	Protein kinase-like protein
jgi|Patat1|583606|CE583605_276	Protein kinase-like protein
jgi|Patat1|955187|estExt_Genewise1.C_8_t10229	Protein kinase-like protein
jgi|Patat1|989055|fgenesh1_pg.22_#_74	Protein kinase-like protein
jgi|Patat1|995544|fgenesh1_kg.11_#_243_#_Locus14409v1rpkm0.55	Protein kinase-like protein
jgi|Patat1|997710|fgenesh1_kg.19_#_17_#_Locus9627v1rpkm1.61	Protein kinase-like protein
jgi|Pcit129764|387678|e_gw1.6.654.1	Protein kinase-like domain-containing protein
jgi|Phcit1|267204|gm1.8283_g	Protein kinase-like domain-containing protein
jgi|Phcitr1|343477|estExt_Genemark1.C_4_t20245	Protein kinase-like domain-containing protein
jgi|Photr1|111733|CE111732_173	expressed protein
jgi|Photr1|361075|gw1.20.111.1	expressed protein
jgi|Photr1|361962|gw1.13.533.1	expressed protein
jgi|Photr1|366830|gw1.4.237.1	hypothetical protein
jgi|Photr1|377723|gw1.4.901.1	expressed protein
jgi|Photr1|386124|e_gw1.4.616.1	hypothetical protein
jgi|Photr1|395110|e_gw1.16.320.1	serine%2Fthreonine protein kinase-like protein
jgi|Photr1|423928|estExt_Genewise1.C_17_t10354	Protein kinase-like protein
jgi|Photr1|433384|estExt_Genewise1.C_510144	Protein kinase-like protein
jgi|Photr1|514155|gm1.1672_g	hypothetical protein
jgi|Photr1|522516|gm1.10033_g	hypothetical protein
jgi|Photr1|522521|gm1.10038_g	hypothetical protein
jgi|Photr1|522522|gm1.10039_g	hypothetical protein
jgi|Photr1|545711|MIX21726_10_54	hypothetical protein
jgi|Photr1|558832|estExt_Genemark1.C_570060	hypothetical protein
jgi|Phycap1|362785|MIX4795_33_95	Protein kinase-like domain-containing protein
jgi|Plesi1|231570|CE231569_62	hypothetical protein
jgi|Plesi1|351701|gw1.5.845.1	Protein kinase-like protein
jgi|Plesi1|382455|e_gw1.9.168.1	Protein kinase-like protein
jgi|Plesi1|453896|fgenesh1_pg.5_#_167	Protein kinase-like protein
jgi|Plesi1|469655|fgenesh1_pm.1_#_787	Protein kinase-like protein
jgi|Plesi1|495284|estExt_fgenesh1_pg.C_220023	expressed protein
jgi|Plesi1|495727|estExt_fgenesh1_pg.C_250100	Protein kinase-like protein
jgi|Plesi1|497271|gm1.1053_g	hypothetical protein
jgi|Plesi1|500885|gm1.4667_g	hypothetical protein
jgi|Plesi1|500887|gm1.4669_g	Protein kinase-like protein
jgi|Plesi1|524341|MIX15183_2_20	Protein kinase-like protein
jgi|Plesi1|531000|estExt_Genemark1.C_2_t30257	Protein kinase-like protein
jgi|Plesi1|532947|estExt_Genemark1.C_6_t10056	Protein kinase-like protein
jgi|Plesi1|539056|estExt_Genemark1.C_250112	Protein kinase-like protein
jgi|Plesi1|539057|estExt_Genemark1.C_250113	Protein kinase-like protein
jgi|Plesi1|6193|CE6192_312	Protein kinase-like protein
jgi|Polci1|206550|gw1.62.128.1	Protein kinase-like protein
jgi|Polci1|298550|fgenesh1_pg.105_#_2	Protein kinase-like protein
jgi|Polci1|307927|gm1.8777_g	expressed protein
jgi|Polci1|332941|MIX8767_6_20	Protein kinase-like protein
jgi|Polfu1|344019|CE344018_173	expressed protein
jgi|Polfu1|344037|CE344036_2125	Protein kinase-like protein
jgi|Polfu1|39593|CE39592_53	Protein kinase-like protein
jgi|Polfu1|403703|gw1.119.59.1	Protein kinase-like protein
jgi|Polfu1|429235|e_gw1.14.83.1	Protein kinase-like protein
jgi|Polfu1|510552|fgenesh1_kg.22_#_78_#_Locus5391v1rpkm7.51	Protein kinase-like protein
jgi|Polfu1|514593|fgenesh1_kg.100_#_8_#_Locus8518v2rpkm2.29	Protein kinase-like protein
jgi|Polfu1|527961|fgenesh1_pg.155_#_16	Protein kinase-like protein
jgi|Polfu1|529388|fgenesh1_pg.232_#_2	Protein kinase-like protein
jgi|Polfu1|554610|estExt_fgenesh1_pg.C_960005	hypothetical protein
jgi|Polfu1|559117|gm1.1166_g	Protein kinase-like protein
jgi|Polfu1|559119|gm1.1168_g	Protein kinase-like protein
jgi|Polfu1|566696|gm1.8745_g	hypothetical protein
jgi|Polfu1|567650|gm1.9699_g	Protein kinase-like protein
jgi|Polfu1|574509|estExt_Genemark1.C_190045	Protein kinase-like protein
jgi|Polfu1|608469|MIX25826_70_89	Protein kinase-like protein
jgi|Polfu1|608925|MIX26282_12_100	Protein kinase-like protein
jgi|Psehy1|502678|gm1.7409_g	Protein kinase-like protein
jgi|Pyrsp1|173003|CE173002_3054	Protein kinase-like protein
jgi|Pyrsp1|507072|e_gw1.7.1323.1	hypothetical protein
jgi|Pyrsp1|520198|e_gw1.23.368.1	Protein kinase-like protein
jgi|Pyrsp1|567551|estExt_Genewise1Plus.C_10_t10434	Protein kinase-like protein
jgi|Pyrsp1|658574|MIX7662_18_36	Protein kinase-like protein
jgi|Sacpr1|54107|fgenesh1_pg.2_#_637	hypothetical protein
jgi|Sacpr1|57868|fgenesh1_pg.15_#_15	Protein kinase-like protein
jgi|Sacpr1|61245|gm1.484_g	hypothetical protein
jgi|Sacpr1|61862|gm1.1101_g	Protein kinase-like protein
jgi|Sacpr1|64883|gm1.4122_g	hypothetical protein
jgi|Sepmu1|115528|gm1.3267_g	conserved hypothetical protein%7Chypothetical protein%7CProtein kinase-like protein
jgi|Sepmu1|117744|gm1.5483_g	conserved expressed protein%7Cexpressed hypothetical protein%7CProtein kinase-like protein
jgi|Sepmu1|132065|estExt_Genemark1.C_3_t10430	conserved hypothetical protein%7Chypothetical protein
jgi|Sepmu1|149273|estExt_fgenesh1_kg.C_5_t10219	expressed protein
jgi|Sepmu1|155164|estExt_fgenesh1_pg.C_3_t10417	expressed protein
jgi|Sepmu1|155165|estExt_fgenesh1_pg.C_3_t10418	conserved hypothetical protein%7Chypothetical protein%7CProtein kinase-like protein
jgi|Sepmu1|158103|estExt_fgenesh1_pg.C_90094	expressed protein%7CProtein kinase-like protein
jgi|Sepmu1|26361|gw1.5.1277.1	hypothetical protein%7Cpredicted protein
jgi|Sepmu1|37766|e_gw1.2.1712.1	conserved expressed protein%7Cexpressed hypothetical protein%7CProtein kinase-like protein
jgi|Sepmu1|41547|e_gw1.3.1277.1	conserved hypothetical protein%7Chypothetical protein%7CProtein kinase-like protein
jgi|Sepmu1|67876|estExt_Genewise1Plus.C_6_t30357	conserved hypothetical protein%7Chypothetical protein%7CProtein kinase-like protein
jgi|Sepmu1|86986|estExt_Genewise1.C_6_t10407	conserved expressed protein%7Cexpressed hypothetical protein%7Cexpressed protein
jgi|Spofi1|393739|e_gw1.1.870.1	serine%2Fthreonine protein kinase-like protein
jgi|Spofi1|457343|fgenesh1_pg.8_#_22	Protein kinase-like protein
jgi|Spofi1|463850|fgenesh1_kg.2_#_24_#_Locus8040v1rpkm5.42	expressed protein
jgi|Spofi1|479809|gm1.6859_g	Protein kinase-like protein
jgi|Spofi1|487762|estExt_Genemark1.C_200084	Protein kinase-like protein
jgi|Stasp1|226345|e_gw1.12.505.1	Protein kinase-like protein
jgi|Stasp1|247097|estExt_Genewise1.C_6_t20452	Protein kinase-like protein
jgi|Stasp1|352425|gm1.11151_g	hypothetical protein
jgi|Stasp1|358789|MIX4378_2_8	hypothetical protein
jgi|Stasp1|59060|CE59059_1227	Protein kinase-like protein
jgi|Stasp1|64813|CE64812_616	Protein kinase-like protein
jgi|Ternu1|119294|CE119293_996	Protein kinase-like protein
jgi|Ternu1|327964|fgenesh1_kg.33_#_44_#_Locus8199v1rpkm3.62	Protein kinase-like protein
jgi|Ternu1|351847|gm1.5110_g	Protein kinase-like protein
jgi|Ternu1|354848|gm1.8111_g	Protein kinase-like protein
jgi|Ternu1|363944|MIX7373_50_77	Protein kinase-like protein
jgi|Ternu1|374056|estExt_Genemark1.C_220062	Protein kinase-like protein
jgi|Ternu1|375007|estExt_Genemark1.C_330046	Protein kinase-like protein
jgi|Ternu1|385173|estExt_fgenesh1_pg.C_800007	Protein kinase-like protein
jgi|Ternu1|76932|CE76931_2097	expressed protein
jgi|Totfu1|137362|CE137361_1366	Protein kinase-like protein
jgi|Totfu1|137653|CE137652_2270	Protein kinase-like protein
jgi|Totfu1|274325|CE274324_1067	Protein kinase-like protein
jgi|Totfu1|33318|CE33317_64	Protein kinase-like protein
jgi|Totfu1|427696|CE427695_122	Protein kinase-like protein
jgi|Totfu1|438264|CE438263_1126	expressed protein
jgi|Totfu1|650580|fgenesh1_kg.41_#_19_#_Locus15143v1rpkm0.38	expressed protein
jgi|Totfu1|661650|fgenesh1_pg.38_#_54	Protein kinase-like protein
jgi|Totfu1|662925|fgenesh1_pg.52_#_36	hypothetical protein
jgi|Totfu1|674833|estExt_fgenesh1_pg.C_30294	Protein kinase-like protein
jgi|Totfu1|682624|estExt_fgenesh1_pg.C_810047	Protein kinase-like protein
jgi|Totfu1|695713|gm1.4686_g	Protein kinase-like protein
jgi|Trepe1|276091|CE276090_146	expressed protein
jgi|Trepe1|347903|CE347902_293	expressed protein
jgi|Trepe1|347942|CE347941_2205	Protein kinase-like protein
jgi|Trepe1|347956|CE347955_222	hypothetical protein
jgi|Trepe1|403289|gw1.1.2723.1	Protein kinase-like protein
jgi|Trepe1|441202|e_gw1.25.248.1	Protein kinase-like protein
jgi|Trepe1|50342|CE50341_51	expressed protein
jgi|Trepe1|50359|CE50358_590	Protein kinase-like protein
jgi|Trepe1|509882|fgenesh1_pg.17_#_142	Protein kinase-like protein
jgi|Trepe1|518092|fgenesh1_kg.5_#_789_#_Locus14921v1rpkm0.64	Protein kinase-like protein
jgi|Trepe1|539108|estExt_fgenesh1_pm.C_4_t20034	Protein kinase-like protein
jgi|Trepe1|565951|gm1.8943_g	hypothetical protein
jgi|Trepe1|565975|gm1.8967_g	Protein kinase-like protein
jgi|Trepe1|581474|MIX8368_497_55	Protein kinase-like protein
jgi|Trepe1|592162|MIX19056_73_87	Protein kinase-like protein
jgi|Trepe1|603866|estExt_Genemark1.C_5_t20442	hypothetical protein
jgi|Trepe1|609419|estExt_Genemark1.C_170164	Protein kinase-like protein
jgi|Trepe1|65135|CE65134_1188	Protein kinase-like protein
jgi|Tryvi1|120869|CE120868_90	Protein kinase-like protein
jgi|Tryvi1|566401|estExt_fgenesh1_pg.C_210124	Protein kinase-like protein
jgi|Tryvi1|578236|estExt_Genemark1.C_440009	Protein kinase-like protein
jgi|Veren1|420353|gw1.7.151.1	Protein kinase-like protein
jgi|Veren1|545019|fgenesh1_pg.49_#_83	Protein kinase-like protein
jgi|Veren1|583942|gm1.10820_g	hypothetical protein
jgi|Veren1|583943|gm1.10821_g	Protein kinase-like protein
jgi|Veren1|612762|estExt_Genemark1.C_70017	Protein kinase-like protein
jgi|Wesor1|158391|CE158390_972	Protein kinase-like protein
jgi|Wesor1|187430|CE187429_3959	Protein kinase-like protein
jgi|Wesor1|305695|CE305694_68	hypothetical protein
jgi|Wesor1|34815|CE34814_366	Protein kinase-like protein
jgi|Wesor1|433343|fgenesh1_kg.10_#_197_#_Locus12272v1rpkm0.48	Protein kinase-like protein
jgi|Wesor1|486448|MIX15088_638_41	serine%2Fthreonine protein kinase-like protein
jgi|Wesor1|499215|estExt_fgenesh1_pg.C_40027	hypothetical protein
jgi|Zoprh1|112634|CE112633_273	expressed protein
jgi|Zoprh1|686900|fgenesh1_pg.20_#_70	hypothetical protein
jgi|Zoprh1|690648|fgenesh1_pg.38_#_31	hypothetical protein
jgi|Zoprh1|694935|fgenesh1_pg.61_#_42	hypothetical protein
jgi|Zoprh1|773829|MIX17062_12_26	hypothetical protein
jgi|Zoprh1|788104|MIX31337_18_71	Protein kinase-like protein
jgi|Zoprh1|797575|MIX40808_50_35	Protein kinase-like protein
AB00031.1
AB01163.1
AB06030.1
AB06151.1
AB06152.1
AB07011.1
PTRG_00387
PTRG_02208
PTRG_03587
PTRG_05367
PTRG_05368
PTRG_06373
PTRG_09573
PTRG_09574
PTRG_09575
PTRG_10898
jgi|Aciri1_meta|34910|gm1.8600_g
jgi|Ampqui1|188519|CE188518_241
jgi|Ampqui1|407683|gw1.3.571.1
jgi|Ampqui1|428515|gw1.4.3259.1
jgi|Ampqui1|446491|e_gw1.3.1811.1
jgi|Ampqui1|447689|e_gw1.4.19.1
jgi|Ampqui1|534261|gm1.441_g
jgi|Ampqui1|535877|gm1.2057_g
jgi|Ampqui1|537867|gm1.4047_g
jgi|Ampqui1|546797|estExt_Genemark1.C_3_t10283
jgi|Ampqui1|573393|MIX12645_10_32
jgi|Aplpr1|302884|gm1.9397_g
jgi|Aurpu_var_mel1|28463|gw1.7.897.1
jgi|Aurpu_var_mel1|29304|gw1.30.52.1
jgi|Aurpu_var_mel1|36815|e_gw1.1.2154.1
jgi|Aurpu_var_mel1|36985|e_gw1.1.590.1
jgi|Aurpu_var_mel1|37223|e_gw1.1.2525.1
jgi|Aurpu_var_mel1|50291|e_gw1.12.400.1
jgi|Aurpu_var_mel1|63087|fgenesh1_pg.2_#_701
jgi|Aurpu_var_mel1|64545|fgenesh1_pg.5_#_407
jgi|Aurpu_var_mel1|67415|fgenesh1_pg.15_#_195
jgi|Aurpu_var_mel1|83429|gm1.3825_g
jgi|Aurpu_var_mel1|85127|gm1.5523_g
jgi|Aurpu_var_mel1|87153|gm1.7549_g
jgi|Aurpu_var_nam1|27573|gw1.24.136.1
jgi|Aurpu_var_nam1|31453|gw1.34.40.1
jgi|Aurpu_var_nam1|36877|e_gw1.1.557.1
jgi|Aurpu_var_nam1|37105|e_gw1.1.433.1
jgi|Aurpu_var_nam1|38308|e_gw1.2.627.1
jgi|Aurpu_var_nam1|41954|e_gw1.4.528.1
jgi|Aurpu_var_nam1|44464|e_gw1.6.806.1
jgi|Aurpu_var_nam1|56086|e_gw1.20.323.1
jgi|Aurpu_var_nam1|59495|fgenesh1_pg.1_#_198
jgi|Aurpu_var_nam1|59644|fgenesh1_pg.1_#_347
jgi|Aurpu_var_nam1|61051|fgenesh1_pg.3_#_1
jgi|Aurpu_var_nam1|61982|fgenesh1_pg.4_#_375
jgi|Aurpu_var_nam1|65306|fgenesh1_pg.12_#_254
jgi|Aurpu_var_nam1|74699|fgenesh1_pm.14_#_98
jgi|Aurpu_var_nam1|79394|gm1.2212_g
jgi|Aurpu_var_pul1|250384|gw1.23.259.1
jgi|Aurpu_var_pul1|251883|gw1.19.153.1
jgi|Aurpu_var_pul1|277294|e_gw1.13.549.1
jgi|Aurpu_var_pul1|279299|e_gw1.18.251.1
jgi|Aurpu_var_pul1|279711|e_gw1.18.346.1
jgi|Aurpu_var_pul1|303820|estExt_Genewise1.C_230170
jgi|Aurpu_var_pul1|334737|gm1.4654_g
jgi|Aurpu_var_pul1|334738|gm1.4655_g
jgi|Aurpu_var_pul1|337965|gm1.7882_g
jgi|Aurpu_var_pul1|343698|fgenesh1_kg.4_#_462_#_Locus8878v1rpkm2.97
jgi|Aurpu_var_pul1|348059|fgenesh1_kg.18_#_132_#_Locus13737v1rpkm0.57
jgi|Aurpu_var_pul1|353907|fgenesh1_pg.6_#_50
jgi|Aurpu_var_pul1|368439|estExt_Genemark1.C_230076
jgi|Aurpu_var_pul1|369348|estExt_Genemark1.C_310080
jgi|Aurpu_var_pul1|407984|estExt_fgenesh1_pg.C_180136
jgi|Aurpu_var_pul1|410272|estExt_fgenesh1_pg.C_560003
jgi|Aurpu_var_sub1|119817|CE5703_3622
jgi|Aurpu_var_sub1|28671|fgenesh1_pg.8_#_46
jgi|Aurpu_var_sub1|296868|CE182754_2429
jgi|Aurpu_var_sub1|305514|CE191400_410
jgi|Aurpu_var_sub1|305950|CE191836_113
jgi|Aurpu_var_sub1|306546|CE192432_323
jgi|Aurpu_var_sub1|30874|fgenesh1_pg.15_#_89
jgi|Aurpu_var_sub1|32980|fgenesh1_pg.28_#_80
jgi|Aurpu_var_sub1|3373|gm1.3373_g
jgi|Aurpu_var_sub1|413734|CE299620_1225
jgi|Aurpu_var_sub1|41390|fgenesh1_kg.14_#_240_#_Locus9805v1rpkm1.42
jgi|Aurpu_var_sub1|41898|fgenesh1_kg.16_#_219_#_Locus6178v1rpkm11.25
jgi|Aurpu_var_sub1|4234|gm1.4234_g
jgi|Aurpu_var_sub1|427794|CE313680_663
jgi|Aurpu_var_sub1|6376|gm1.6376_g
jgi|Aurpu_var_sub1|6379|gm1.6379_g
jgi|Aurpu_var_sub1|706016|MIX10820_30_77
jgi|Aurpu_var_sub1|7398|gm1.7398_g
jgi|Bauco1|145675|gm1.1637_g
jgi|Bauco1|30025|fgenesh1_kg.2_#_263_#_Locus10230v1rpkm1.37
jgi|Bauco1|32907|fgenesh1_kg.5_#_286_#_Locus9473v1rpkm1.76
jgi|Bimnz1|127484|CE127483_126
jgi|Bimnz1|293090|CE293089_4496
jgi|Bimnz1|366766|gw1.48.41.1
jgi|Bimnz1|419313|gw1.94.264.1
jgi|Bimnz1|555137|fgenesh1_kg.32_#_39_#_Locus13393v1rpkm0.64
jgi|Bimnz1|559484|fgenesh1_kg.79_#_25_#_Locus2647v2rpkm4.94
jgi|Bimnz1|563695|fgenesh1_pg.4_#_75
jgi|Bimnz1|568021|fgenesh1_pg.24_#_5
jgi|Bimnz1|571085|fgenesh1_pg.49_#_59
jgi|Bimnz1|573723|fgenesh1_pg.86_#_17
jgi|Bimnz1|574435|fgenesh1_pg.98_#_18
jgi|Bimnz1|595201|estExt_fgenesh1_pg.C_30150
jgi|Bimnz1|625582|MIX737_13_61
jgi|Bimnz1|650854|MIX26009_3_26
jgi|Bimnz1|659956|MIX35111_2_25
jgi|Bimnz1|659958|MIX35113_5_50
jgi|Bimnz1|661996|MIX37151_3_44
jgi|Bimnz1|95996|CE95995_43
jgi|Botci1|14654|BC1T_11213
jgi|Botci1|1996|BC1T_03050
jgi|Botci1|1997|BC1T_03051
jgi|Botci1|4152|BC1T_14277
jgi|Botci1|5263|BC1T_15455
jgi|Botci1|6445|BC1T_04034
jgi|Botci1|6446|BC1T_04035
jgi|Botci1|9695|BC1T_01345
jgi|Botci1|9696|BC1T_01346
jgi|Botdo1_1|291471|NODE_917_length_61448_cov_65.3.g2776.t1
jgi|Botdo1_1|291895|NODE_1020_length_95123_cov_62..g3179.t1
jgi|Botdo1_1|295378|NODE_2393_length_22965_cov_64..g6468.t1
jgi|Botdo1_1|299214|NODE_5237_length_74542_cov_66..g10010.t1
jgi|Botdo1_1|299216|NODE_5237_length_74542_cov_66..g10012.t1
jgi|Cerzm1|101254|gm1.9236_g
jgi|Cerzm1|101256|gm1.9238_g
jgi|Cerzm1|101257|gm1.9239_g
jgi|Cerzm1|102545|gm1.10527_g
jgi|Cerzm1|116643|estExt_fgenesh1_pg.C_40396
jgi|Cerzm1|82148|fgenesh1_pg.4_#_436
jgi|Cerzm1|83350|fgenesh1_pg.8_#_124
jgi|Cerzm1|86093|fgenesh1_pg.20_#_39
jgi|Cerzm1|87594|fgenesh1_pg.32_#_23
jgi|Cerzm1|92875|gm1.857_g
jgi|Cerzm1|92878|gm1.860_g
jgi|Cerzm1|92879|gm1.861_g
jgi|Cerzm1|96041|gm1.4023_g
jgi|Cerzm1|98258|gm1.6240_g
jgi|Clafu1|184039|scf7180000126609_G5532
jgi|Clafu1|184494|scf7180000127203_G5266
jgi|Clafu1|185555|scf7180000127713_G9491
jgi|Clafu1|186131|scf7180000128058_G12096
jgi|Clafu1|187490|scf7180000129134_G3496
jgi|Clafu1|187492|scf7180000129134_G3498
jgi|Clafu1|189497|scf7180000130254_G12440
jgi|Clafu1|189498|scf7180000130254_G12441
jgi|Clafu1|189637|scf7180000130280_G7085
jgi|Clafu1|189638|scf7180000130280_G7086
jgi|Clafu1|189639|scf7180000130280_G7087
jgi|Clafu1|189640|scf7180000130280_G7088
jgi|Clafu1|191622|scf7180000130420_G10683
jgi|Clafu1|191623|scf7180000130420_G10684
jgi|Clafu1|191855|scf7180000130468_G3191
jgi|Clafu1|192681|scf7180000130656_G8144
jgi|Clafu1|193174|scf7180000130681_G9833
jgi|Clafu1|193180|scf7180000130681_G9839
jgi|Clafu1|193650|scf7180000130702_G3516
jgi|Clafu1|194448|scf7180000130775_G1890
jgi|Clafu1|194450|scf7180000130775_G1892
jgi|Clafu1|195089|scf7180000130798_G7399
jgi|Clafu1|197469|scf7180000130996_G13199
jgi|Clafu1|197510|scf7180000130996_G13240
jgi|Clafu1|197511|scf7180000130996_G13241
jgi|Clafu1|197521|scf7180000130996_G13251
jgi|Clafu1|197525|scf7180000130996_G13255
jgi|Clafu1|197526|scf7180000130996_G13256
jgi|Clafu1|197527|scf7180000130996_G13257
jgi|Cloaq1|177346|CE177345_121
jgi|Cloaq1|474105|e_gw1.9.164.1
jgi|Cloaq1|590090|fgenesh1_pg.104_#_18
jgi|Cloaq1|597658|gm1.2527_g
jgi|Cloaq1|597659|gm1.2528_g
jgi|Cloaq1|600390|gm1.5259_g
jgi|Cloaq1|604619|gm1.9488_g
jgi|Cloaq1|609823|estExt_Genemark1.C_30086
jgi|Cloaq1|633505|MIX3864_7_79
jgi|Cloaq1|650801|MIX21160_347_96
jgi|Cocca1|10047|gm1.10047_g
jgi|Cocca1|103267|e_gw1.154.46.1
jgi|Cocca1|8191|gm1.8191_g
jgi|Cocca1|86950|e_gw1.19.93.1
jgi|Cocca1|88369|e_gw1.25.157.1
jgi|CocheC5_3|1021190|fgenesh1_kg.7_#_272_#_9966_1_CCBO_CCBP_CCBU_CCBW_EXTA_EXTB
jgi|CocheC5_3|1029355|fgenesh1_pg.6_#_368
jgi|CocheC5_3|1115198|e_gw1.16.4.1
jgi|CocheC5_3|1154636|fgenesh1_pm.6_#_200
jgi|CocheC5_3|1179707|estExt_Genewise1Plus.C_10_t70034
jgi|CocheC5_3|1202976|estExt_fgenesh1_pg.C_60363
jgi|CocheC5_3|1206677|estExt_fgenesh1_pg.C_140235
jgi|Coclu2|103957|e_gw1.3.53.1
jgi|Coclu2|49706|fgenesh1_pm.6_#_293
jgi|Coclu2|53938|fgenesh1_pm.15_#_185
jgi|Cocmi1|102527|e_gw1.130.7.1
jgi|Cocmi1|21516|fgenesh1_pg.1_#_112
jgi|Cocmi1|24006|fgenesh1_pg.26_#_13
jgi|Cocmi1|28065|fgenesh1_pg.110_#_21
jgi|Cocmi1|28921|fgenesh1_pg.143_#_3
jgi|Cocmi1|96523|e_gw1.73.148.1
jgi|Cocsa1|161300|gm1.6116_g
jgi|Cocsa1|164905|gm1.9721_g
jgi|Cocsa1|288230|CE83671_156
jgi|Cocsa1|31102|fgenesh1_pg.18_#_170
jgi|Cocsa1|358262|MIX17681_31_70
jgi|Cocvi1|111898|e_gw1.126.92.1
jgi|Cocvi1|12716|fgenesh1_pg.10_#_131
jgi|Cocvi1|25377|gm1.3981_g
jgi|Cocvi1|84279|e_gw1.1.651.1
jgi|Cocvi1|87085|e_gw1.6.22.1
jgi|Cocvi1|90781|e_gw1.16.63.1
jgi|Conap1|100364|W97_08162T0
jgi|Conap1|101011|W97_01795T0
jgi|Conap1|101363|W97_08910T0
jgi|Conap1|94932|W97_03954T0
jgi|Conap1|96345|W97_05010T0
jgi|Conap1|96565|W97_05234T0
jgi|Conap1|98076|W97_06445T0
jgi|Conap1|98109|W97_06478T0
jgi|Decga1|24439|CE24438_323
jgi|Decga1|271402|CE271401_794
jgi|Decga1|278598|CE278597_1847
jgi|Decga1|351852|CE351851_164
jgi|Decga1|465375|gw1.137.81.1
jgi|Decga1|568844|fgenesh1_kg.56_#_10_#_Locus7174v1rpkm9.86
jgi|Decga1|582304|fgenesh1_pg.129_#_6
jgi|Decga1|584879|fgenesh1_pm.1_#_73
jgi|Decga1|596514|gm1.3077_g
jgi|Decga1|596515|gm1.3078_g
jgi|Decga1|78971|CE78970_1282
jgi|Delst1|102506|CE102505_33
jgi|Delst1|124739|CE124738_355
jgi|Delst1|220286|CE220285_142
jgi|Delst1|357171|fgenesh1_kg.9_#_118_#_TRINITY_DN1264_c0_g1_i1
jgi|Delst1|357234|fgenesh1_kg.9_#_181_#_TRINITY_DN4513_c0_g1_i3
jgi|Delst1|357235|fgenesh1_kg.9_#_182_#_TRINITY_DN7553_c0_g1_i1
jgi|Delst1|357945|fgenesh1_kg.9_#_892_#_TRINITY_DN753_c0_g2_i1
jgi|Delst1|362285|fgenesh1_kg.12_#_800_#_TRINITY_DN1477_c0_g1_i1
jgi|Delst1|366440|fgenesh1_pg.2_#_616
jgi|Delst1|371113|fgenesh1_pg.9_#_68
jgi|Delst1|373925|fgenesh1_pg.15_#_9
jgi|Delst1|390989|estExt_fgenesh1_pg.C_8_t10133
jgi|Delst1|39122|CE39121_96
jgi|Delst1|396670|gm1.2604_g
jgi|Delst1|403764|MIX344_135_57
jgi|Delst1|413243|MIX9823_7_52
jgi|Delst1|424225|estExt_Genemark1.C_10_t10495
jgi|Delst1|7137|CE7136_2649
jgi|Didex1|177849|CE72721_14
jgi|Didex1|177857|CE72729_55
jgi|Didex1|21227|gw1.5.222.1
jgi|Didex1|421440|fgenesh1_kg.16_#_96_#_Locus8875v2rpkm0.00_PRE
jgi|Didex1|425676|fgenesh1_kg.48_#_69_#_Locus4693v1rpkm21.75
jgi|Didex1|91697|fgenesh1_pg.11_#_30
jgi|Dipse1|1928|rna1927
jgi|Dipse1|8073|rna8072
jgi|Dipse1|8998|rna8997
jgi|Erebi1|460335|fgenesh1_kg.17_#_118_#_Locus10145v1rpkm1.92
jgi|Fusgr1|10989|FGSG_09479T0
jgi|Fusgr1|6807|FGSG_05866T0
jgi|Glost2|16559|CE16558_194
jgi|Glost2|255742|gw1.3515.4.1
jgi|Glost2|364511|fgenesh1_pg.NODE_1725_#_2
jgi|Glost2|378277|gm1.7947_g
jgi|Horac1|130895|CE130894_578
jgi|Horac1|150673|CE150672_1233
jgi|Horac1|293658|fgenesh1_kg.3_#_1227_#_TRINITY_DN3541_c3_g1_i1
jgi|Horac1|295881|fgenesh1_kg.4_#_1434_#_TRINITY_DN3521_c1_g1_i1
jgi|Horac1|298326|fgenesh1_kg.6_#_214_#_TRINITY_DN2397_c0_g2_i1
jgi|Horac1|324200|gm1.4661_g
jgi|Hyspu1_1|111756|NODE_244_length_406169_cov_26..g3619.t1
jgi|Hyspu1_1|114849|NODE_491_length_84246_cov_25.8.g6158.t1
jgi|Hyspu1_1|114859|NODE_491_length_84246_cov_25.8.g6168.t1
jgi|Hyspu1_1|118330|NODE_1416_length_365516_cov_26.g9255.t1
jgi|Hyspu1_1|118331|NODE_1416_length_365516_cov_26.g9256.t1
jgi|Hyspu1_1|118382|NODE_1416_length_365516_cov_26.g9307.t1
jgi|Hyspu1_1|119306|NODE_4_length_155709_cov_26.37.g94.t1
jgi|Hyspu1_1|121237|NODE_9898_length_40341_cov_26..g11532.t1
jgi|Hyspu1_1|121644|NODE_12063_length_768649_cov_2.g11905.t1
jgi|Lepmu1|1212|Lema_T012120.1
jgi|Lepmu1|1854|Lema_T088100.1
jgi|Lepmu1|2804|Lema_T081050.1
jgi|Lepmu1|3230|Lema_T096970.1
jgi|Lepmu1|3895|Lema_T103350.1
jgi|Lepmu1|4298|Lema_T099700.1
jgi|Lepmu1|4530|Lema_T102020.1
jgi|Lepmu1|4531|Lema_T102030.1
jgi|Lepmu1|5385|Lema_T013590.1
jgi|Lepmu1|8267|Lema_T031610.1
jgi|Lepmu1|8268|Lema_T031620.1
jgi|Lepmu1|9121|Lema_T039400.1
jgi|Linin1|361789|gm1.14067_g
jgi|Lizem1|139429|e_gw1.47.359.1
jgi|Lizem1|153842|fgenesh1_pg.11_#_25
jgi|Lizem1|155407|fgenesh1_pg.17_#_53
jgi|Lizem1|155598|fgenesh1_pg.18_#_29
jgi|Lizem1|155603|fgenesh1_pg.18_#_34
jgi|Lizem1|155604|fgenesh1_pg.18_#_35
jgi|Lizem1|155605|fgenesh1_pg.18_#_36
jgi|Lizem1|46605|gw1.17.602.1
jgi|Lopnu1|485993|e_gw1.5.900.1
jgi|Lopnu1|505790|e_gw1.43.121.1
jgi|Lopnu1|581044|fgenesh1_kg.23_#_182_#_TRINITY_DN7709_c0_g1_i1
jgi|Lopnu1|594501|fgenesh1_pg.3_#_198
jgi|Lopnu1|595839|fgenesh1_pg.5_#_410
jgi|Lopnu1|598594|fgenesh1_pg.11_#_221
jgi|Lopnu1|639105|gm1.93_g
jgi|Lopnu1|640681|gm1.1669_g
jgi|Lopnu1|640682|gm1.1670_g
jgi|Lopnu1|640688|gm1.1676_g
jgi|Lopnu1|641160|gm1.2148_g
jgi|Lopnu1|642608|gm1.3596_g
jgi|Lopnu1|654176|gm1.15164_g
jgi|Lopnu1|682485|estExt_Genemark1.C_3_t10151
jgi|Macph1|11142|MPH_11385m.01
jgi|Macph1|2819|MPH_02871m.01
jgi|Macph1|4154|MPH_04259m.01
jgi|Macph1|4211|MPH_04316m.01
jgi|Macph1|5553|MPH_05687m.01
jgi|Maseb1|153832|CE153831_602
jgi|Maseb1|333815|CE333814_1212
jgi|Maseb1|356334|gw1.9.29.1
jgi|Maseb1|399239|e_gw1.8.209.1
jgi|Maseb1|482875|fgenesh1_pg.18_#_95
jgi|Maseb1|512891|gm1.697_g
jgi|Maseb1|512892|gm1.698_g
jgi|Maseb1|515081|gm1.2887_g
jgi|Maseb1|518267|gm1.6073_g
jgi|Maseb1|519547|gm1.7353_g
jgi|Maseb1|520146|gm1.7952_g
jgi|Maseb1|521106|gm1.8912_g
jgi|Maseb1|523748|gm1.11554_g
jgi|Maseb1|545083|estExt_Genemark1.C_1_t20256
jgi|Masph1|123130|CE123129_3159
jgi|Masph1|123150|CE123149_742
jgi|Masph1|123155|CE123154_157
jgi|Masph1|462104|gw1.8.470.1
jgi|Masph1|474962|gw1.1.2121.1
jgi|Masph1|506960|e_gw1.33.62.1
jgi|Masph1|573749|fgenesh1_kg.12_#_877_#_TRINITY_DN5188_c2_g1_i1
jgi|Masph1|589172|fgenesh1_pg.1_#_401
jgi|Masph1|597096|fgenesh1_pg.18_#_207
jgi|Masph1|603989|gm1.3554_g
jgi|Masph1|610204|gm1.9769_g
jgi|Masph1|610663|gm1.10228_g
jgi|Masph1|620860|estExt_Genemark1.C_170084
jgi|Masph1|646830|MIX14023_42_45
jgi|Masph1|671117|estExt_fgenesh1_pg.C_230017
jgi|Micmi1|416238|fgenesh1_pg.9_#_614
jgi|Micmi1|427584|fgenesh1_kg.9_#_637_#_Locus1141v2rpkm3.30_PRE
jgi|Micmi1|455102|gm1.6121_g
jgi|Micmi1|457727|gm1.8746_g
jgi|Micmi1|473062|MIX11411_2_7
jgi|Micmi1|78895|CE78894_3076
jgi|Mycfi2|174275|Genemark.5287_g
jgi|Mycfi2|175439|Genemark.6451_g
jgi|Mycfi2|176152|Genemark.7164_g
jgi|Mycfi2|196727|fgenesh1_pg.4_#_660
jgi|Mycfi2|196728|fgenesh1_pg.4_#_661
jgi|Mycfi2|196840|fgenesh1_pg.4_#_773
jgi|Mycfi2|210503|estExt_fgenesh1_kg.C_20327
jgi|Mycfi2|210606|estExt_fgenesh1_kg.C_20431
jgi|Mycfi2|211240|estExt_fgenesh1_kg.C_40170
jgi|Mycfi2|211254|estExt_fgenesh1_kg.C_40184
jgi|Mycfi2|215355|estExt_fgenesh1_pg.C_40725
jgi|Mycfi2|77586|Mycfi1.fgenesh1_pg.C_scaffold_2000473
jgi|Mycfi2|78720|Mycfi1.fgenesh1_pg.C_scaffold_5000283
jgi|Mycfi2|78722|Mycfi1.fgenesh1_pg.C_scaffold_5000285
jgi|Mycfi2|80440|Mycfi1.fgenesh1_pg.C_scaffold_9000224
jgi|Mycfi2|80643|Mycfi1.fgenesh1_pg.C_scaffold_9000427
jgi|Mycfi2|81828|Mycfi1.fgenesh1_pg.C_scaffold_13000252
jgi|Mycgr3|103926|estExt_fgenesh1_kg.C_chr_30446
jgi|Mycgr3|106884|estExt_fgenesh1_pg.C_chr_10304
jgi|Mycgr3|88859|fgenesh1_pg.C_chr_1000276
jgi|Mycgr3|88879|fgenesh1_pg.C_chr_1000296
jgi|Mycgr3|92231|fgenesh1_pg.C_chr_4000011
jgi|Mycgr3|92384|fgenesh1_pg.C_chr_4000164
jgi|Mycgr3|92668|fgenesh1_pg.C_chr_4000448
jgi|Mycgr3|94912|fgenesh1_pg.C_chr_8000047
jgi|Mycgr3|95858|fgenesh1_pg.C_chr_9000382
jgi|Mytre1|141889|CE141888_327
jgi|Mytre1|141974|CE141973_1554
jgi|Mytre1|21638|CE21637_115
jgi|Mytre1|28017|CE28016_156
jgi|Mytre1|378713|e_gw1.3.1033.1
jgi|Mytre1|458197|fgenesh1_kg.2_#_628_#_Locus14564v1rpkm1.27
jgi|Mytre1|458532|fgenesh1_kg.2_#_963_#_Locus18988v1rpkm0.55
jgi|Mytre1|462638|fgenesh1_kg.9_#_118_#_Locus8394v1rpkm8.16
jgi|Mytre1|498242|estExt_fgenesh1_pg.C_9_t10147
jgi|Mytre1|500588|estExt_fgenesh1_pg.C_140252
jgi|Mytre1|514151|gm1.1154_g
jgi|Mytre1|536563|MIX7939_4_31
jgi|Mytre1|542003|MIX13379_37_37
jgi|Mytre1|559485|MIX30861_103_96
jgi|Mytre1|568260|estExt_Genemark1.C_5_t10199
jgi|Mytre1|569509|estExt_Genemark1.C_7_t10148
jgi|Neopa1|1574|UCRNP2_9626m.01
jgi|Neopa1|4001|UCRNP2_2323m.01
jgi|Neopa1|7186|UCRNP2_5175m.01
jgi|Neucr2|8474|NCU07206T0
jgi|Neucr2|9728|NCU09038T0
jgi|Perma1|134825|CE134824_86
jgi|Perma1|46158|CE46157_1629
jgi|Perma1|513613|e_gw1.7.106.1
jgi|Perma1|516780|e_gw1.15.336.1
jgi|Perma1|54051|CE54050_443
jgi|Perma1|628171|fgenesh1_pg.68_#_14
jgi|Perma1|630240|fgenesh1_pg.114_#_20
jgi|Perma1|630245|fgenesh1_pg.114_#_25
jgi|Perma1|635057|fgenesh1_pg.346_#_4
jgi|Perma1|647766|gm1.111_g
jgi|Perma1|650608|gm1.2953_g
jgi|Perma1|652709|gm1.5054_g
jgi|Perma1|657039|gm1.9384_g
jgi|Perma1|657313|gm1.9658_g
jgi|Perma1|665604|gm1.17949_g
jgi|Perma1|672809|estExt_Genemark1.C_970013
jgi|Perma1|685397|MIX6548_3_20
jgi|Perma1|693071|MIX14222_18_45
jgi|Perma1|730554|estExt_fgenesh1_pg.C_1360023
jgi|Pieho1_1|162321|CE162320_1547
jgi|Pieho1_1|207978|gw1.16.381.1
jgi|Pieho1_1|224073|e_gw1.127.1.1
jgi|Pieho1_1|247022|estExt_Genewise1Plus.C_230172
jgi|Pieho1_1|255422|fgenesh1_kg.7_#_28_#_Locus6105v2rpkm3.20
jgi|Pieho1_1|262408|fgenesh1_pg.7_#_26
jgi|Pieho1_1|263658|fgenesh1_pg.16_#_86
jgi|Pieho1_1|269360|gm1.2237_g
jgi|Pieho1_1|269857|gm1.2734_g
jgi|Pieho1_1|285180|MIX1199_8_37
jgi|Pieho1_1|294460|estExt_fgenesh1_pg.C_190005
jgi|Pieho1_1|94773|CE94772_293
jgi|Pyrtt1|10492|PTTG_19360.1
jgi|Pyrtt1|1680|PTTG_07843.1
jgi|Pyrtt1|1717|PTTG_07887.1
jgi|Pyrtt1|2045|PTTG_08319.1
jgi|Pyrtt1|2083|PTTG_08378.1
jgi|Pyrtt1|319|PTTG_04884.1
jgi|Pyrtt1|55|PTTG_03641.1
jgi|Pyrtt1|789|PTTG_06671.1
jgi|Pyrtt1|9132|PTTG_17612.1
jgi|Pyrtt1|9133|PTTG_17613.1
jgi|Pyrtt1|9134|PTTG_17614.1
jgi|Pyrtt1|9135|PTTG_17615.1
jgi|Rhili1|54389|fgenesh1_pg.4_#_126
jgi|Rhili1|73883|gm1.4050_g
jgi|Rhili1|81433|gm1.11600_g
jgi|Rhyru1_1|109619|NODE_15_length_68349_cov_43.29.g136.t1
jgi|Rhyru1_1|110429|NODE_2395_length_7495_cov_49.4.g8073.t1
jgi|Rhyru1_1|112691|NODE_242_length_71552_cov_40.9.g1661.t1
jgi|Rhyru1_1|113334|NODE_5657_length_74667_cov_40..g10317.t1
jgi|Rhyru1_1|115907|NODE_26926_length_132626_cov_4.g11991.t1
jgi|Rhyru1_1|116437|NODE_532_length_68504_cov_64.0.g2917.t1
jgi|Rhyru1_1|120003|NODE_1324_length_66948_cov_43..g6045.t1
jgi|Sclsc1|12110|SS1G_05139T0
jgi|Sclsc1|13128|SS1G_06157T0
jgi|Sclsc1|13770|SS1G_06799T0
jgi|Sclsc1|13900|SS1G_06929T0
jgi|Sclsc1|1874|SS1G_08330T0
jgi|Sclsc1|4007|SS1G_10463T0
jgi|Seppo1|110272|e_gw1.96.4.1
jgi|Seppo1|128724|estExt_Genewise1Plus.C_150014
jgi|Seppo1|19732|gm1.5339_g
jgi|Seppo1|21078|gm1.6685_g
jgi|Seppo1|36972|fgenesh1_pg.15_#_3
jgi|Seppo1|38026|fgenesh1_pg.25_#_3
jgi|Seppo1|45304|fgenesh1_pm.15_#_45
jgi|Seppo1|50107|fgenesh1_pm.96_#_19
jgi|Seppo1|50391|fgenesh1_pm.108_#_17
jgi|Seppo1|92912|e_gw1.5.365.1
jgi|Seppo1|96580|e_gw1.14.62.1
jgi|Setho1|113264|gm1.7530_g
jgi|Setho1|113307|gm1.7573_g
jgi|Setho1|114353|gm1.8619_g
jgi|Setho1|114501|gm1.8767_g
jgi|Setho1|115791|gm1.10057_g
jgi|Setho1|13349|gw1.148.17.1
jgi|Setho1|62885|e_gw1.26.282.1
jgi|Setho1|70264|e_gw1.63.67.1
jgi|Setho1|78507|e_gw1.139.12.1
jgi|Setho1|82948|e_gw1.362.5.1
jgi|Setho1|86364|fgenesh1_pg.14_#_17
jgi|Settu1|101294|e_gw1.10.566.1
jgi|Settu1|180507|estExt_fgenesh1_pg.C_5_t10221
jgi|Settu1|183911|estExt_fgenesh1_pg.C_150128
jgi|Settu1|21574|gm1.3700_g
jgi|Settu1|25642|gm1.7768_g
jgi|Settu1|25648|gm1.7774_g
jgi|Settu1|31869|fgenesh1_pg.3_#_113
jgi|Settu1|37020|fgenesh1_pg.11_#_360
jgi|Stano2|5076|SNOG_01646.3
jgi|Stano2|5139|SNOG_01737.3
jgi|Stano2|6183|SNOG_12930.3
jgi|Stano2|9276|SNOG_03218.3
jgi|Tribi1|553457|gm1.1149_g
jgi|Tribi1|562048|MIX1374_10_42
jgi|Venin1|14177|atg1633.t1
jgi|Venin1|17904|atg5529.t1
jgi|Venin1|22512|atg9501.t1
jgi|Venin1|22513|atg9502.t1
jgi|Venin1|23690|atg8148.t1
jgi|Venin1|23775|atg12034.t1
jgi|Venin1|25107|atg13157.t1
jgi|Venpi1|208139|VP.s10.g453.t1
jgi|Venpi1|209187|VP.s121.g10384.t1
jgi|Venpi1|212620|VP.s26.g2721.t1
jgi|Venpi1|213807|VP.s33.g7005.t1
jgi|Venpi1|217114|VP.s63.g8352.t1
jgi|Venpi1|217115|VP.s63.g8353.t1
jgi|Zasce1|18321|gm1.2683_g
jgi|Zasce1|19763|gm1.4125_g
jgi|Zasce1|19833|gm1.4195_g
jgi|Zasce1|19834|gm1.4196_g
jgi|Zasce1|19835|gm1.4197_g
jgi|Zasce1|20370|gm1.4732_g
jgi|Zasce1|21154|gm1.5516_g
jgi|Zasce1|21355|gm1.5717_g
jgi|Zasce1|25966|gm1.10328_g
jgi|Zasce1|28893|gm1.13255_g
jgi|Zasce1|50991|fgenesh1_pg.6_#_1
jgi|Zasce1|52631|fgenesh1_pg.10_#_240
jgi|Zasce1|52632|fgenesh1_pg.10_#_241
jgi|Zymar1|766412|Za111_scaffold_107_0031
jgi|Zymar1|768591|Za111_scaffold_169_0056
jgi|Zymar1|768614|Za111_scaffold_171_0005
jgi|Zymar1|769092|Za111_scaffold_225_0018
jgi|Zymar1|772057|Za111_scaffold_44_0036
jgi|Zymar1|772378|Za111_scaffold_478_0010
jgi|Zymar1|773155|Za111_scaffold_568_0017
jgi|Zymar1|773156|Za111_scaffold_568_0018
jgi|Zymar1|773910|Za111_scaffold_651_0022
jgi|Zymar1|773911|Za111_scaffold_651_0023
jgi|Zymar1|773934|Za111_scaffold_651_0046
jgi|Zymar1|773946|Za111_scaffold_651_0058
jgi|Zymar1|774291|Za111_scaffold_720_0011
jgi|Zymar1|775070|Za111_scaffold_805_0072
jgi|Zymar1|775071|Za111_scaffold_805_0073
jgi|Zymar1|776092|Za111_scaffold_939_0013
jgi|Zymar1|776093|Za111_scaffold_939_0014
jgi|Zymar1|776094|Za111_scaffold_939_0015
jgi|Zymps1|795818|Zp221_scaffold_1154_00029
jgi|Zymps1|795819|Zp221_scaffold_1154_00030
jgi|Zymps1|796253|Zp221_scaffold_1289_00008
jgi|Zymps1|796418|Zp221_scaffold_1324_00008
jgi|Zymps1|796419|Zp221_scaffold_1324_00009
jgi|Zymps1|796420|Zp221_scaffold_1324_00010
jgi|Zymps1|796444|Zp221_scaffold_1324_00034
jgi|Zymps1|797091|Zp221_scaffold_1528_00001
jgi|Zymps1|797092|Zp221_scaffold_1528_00002
jgi|Zymps1|797664|Zp221_scaffold_1670_00003
jgi|Zymps1|799237|Zp221_scaffold_1832_00003
jgi|Zymps1|799354|Zp221_scaffold_1843_00001
jgi|Zymps1|802176|Zp221_scaffold_475_00005
jgi|Zymps1|802243|Zp221_scaffold_480_00038
jgi|Zymps1|803059|Zp221_scaffold_551098_00002
jgi|Zymps1|803855|Zp221_scaffold_633_00013
jgi|Zymps1|803856|Zp221_scaffold_633_00014
jgi|Zymps1|803857|Zp221_scaffold_633_00015
jgi|Zymps1|804758|Zp221_scaffold_775_00009
jgi|Zymps1|805154|Zp221_scaffold_875_00011
OG0000076:
jgi|Aaoar1|229465|CE229464_2025	hypothetical protein
jgi|Aaoar1|359758|e_gw1.16.111.1	expressed protein
jgi|Aaoar1|360618|e_gw1.21.27.1	vegetative incompatibility protein HET-E-1
jgi|Aaoar1|415498|fgenesh1_pg.16_#_25	hypothetical protein
jgi|Aaoar1|431129|fgenesh1_pm.2_#_371	WD40 repeat-like protein
jgi|Aaoar1|437328|fgenesh1_pm.14_#_1	hypothetical protein
jgi|Aaoar1|445587|estExt_fgenesh1_pm.C_300001	expressed protein
jgi|Aaoar1|481180|MIX12050_49_55	hypothetical protein
jgi|Altal1|1020215|fgenesh1_kg.10_#_32_#_Locus6873v1rpkm11.55	expressed protein
jgi|Altal1|1061200|gm1.5435_g	hypothetical protein
jgi|Altal1|79340|CE79339_6049	hypothetical protein
jgi|Amnli1|425554|e_gw1.10.570.1	hypothetical protein
jgi|Amnli1|556858|estExt_fgenesh1_pm.C_870002	hypothetical protein
jgi|Amnli1|598895|MIX15149_90_75	hypothetical protein
jgi|Aulhe2|121885|CE121884_4030	hypothetical protein
jgi|Aulhe2|162769|CE162768_12819	expressed protein
jgi|Aulhe2|179357|CE179356_1456	Purine and uridine phosphorylase
jgi|Aulhe2|221631|CE221630_3309	hypothetical protein
jgi|Aulhe2|302069|gw1.13.202.1	expressed protein
jgi|Aulhe2|313463|gw1.10.470.1	hypothetical protein
jgi|Aulhe2|394897|fgenesh1_kg.27_#_52_#_Locus4897v2rpkm20.58	hypothetical protein
jgi|Aulhe2|468148|estExt_Genemark1.C_1440001	hypothetical protein
jgi|Bysci1|352996|gw1.7.45.1	hypothetical protein
jgi|Bysci1|423226|e_gw1.36.197.1	vegetative incompatibility protein HET-E-1
jgi|Bysci1|433024|estExt_Genewise1.C_1_t20004	expressed protein
jgi|Bysci1|438781|estExt_Genewise1.C_7_t20032	putative WD-repeat protein
jgi|Bysci1|471085|estExt_Genewise1Plus.C_13_t20329	expressed protein
jgi|Bysci1|486595|estExt_Genewise1Plus.C_1070003	expressed protein
jgi|Bysci1|520100|fgenesh1_pm.52_#_3	hypothetical protein
jgi|Bysci1|524019|estExt_fgenesh1_pm.C_90224	expressed protein
jgi|Bysci1|549348|gm1.8175_g	hypothetical protein
jgi|Bysci1|592694|estExt_Genemark1.C_130178	hypothetical protein
jgi|Cenge3|187561|CE187560_3369	hypothetical protein
jgi|Cenge3|284761|CE284760_2011	expressed protein
jgi|Cenge3|345094|CE345093_734	Pfs%2C NACHT and WD domain protein
jgi|Cenge3|461849|gw1.22.679.1	expressed protein
jgi|Cenge3|47505|CE47504_95	hypothetical protein
jgi|Cenge3|535178|e_gw1.2.2575.1	hypothetical protein
jgi|Cenge3|540857|e_gw1.5.259.1	expressed protein
jgi|Cenge3|545068|e_gw1.8.1304.1	expressed protein
jgi|Cenge3|581917|e_gw1.52.544.1	expressed protein
jgi|Cenge3|605626|estExt_Genewise1Plus.C_9_t20463	Pfs%2C NACHT and WD domain protein
jgi|Cenge3|608944|estExt_Genewise1Plus.C_16_t10291	WD40 repeat-like protein
jgi|Cenge3|617682|estExt_Genewise1Plus.C_46_t20002	hypothetical protein
jgi|Cenge3|624980|estExt_Genewise1.C_1_t40169	expressed protein
jgi|Cenge3|63818|CE63817_1666	expressed protein
jgi|Cenge3|646347|estExt_Genewise1.C_65_t10413	putative WD-repeat protein
jgi|Cenge3|658380|fgenesh1_kg.16_#_225_#_Locus9971v1rpkm8.95	vegetative incompatibility protein HET-E-1
jgi|Cenge3|662543|fgenesh1_kg.30_#_218_#_Locus7107v2rpkm14.48	expressed protein
jgi|Cenge3|668990|fgenesh1_kg.66_#_107_#_Locus15215v1rpkm2.47	expressed protein
jgi|Cenge3|676966|fgenesh1_pg.18_#_34	WD40 repeat-like protein
jgi|Cenge3|685466|fgenesh1_pm.9_#_307	hypothetical protein
jgi|Cenge3|687640|fgenesh1_pm.25_#_82	WD40 repeat-like protein
jgi|Cenge3|690137|fgenesh1_pm.58_#_23	hypothetical protein
jgi|Cenge3|691870|estExt_fgenesh1_pg.C_10223	expressed protein
jgi|Cenge3|693013|estExt_fgenesh1_pg.C_40224	WD40 repeat-like protein
jgi|Cenge3|700492|estExt_fgenesh1_pg.C_660072	WD40 repeat-like protein
jgi|Cenge3|700741|estExt_fgenesh1_pg.C_730029	putative WD-repeat protein
jgi|Cenge3|702856|estExt_fgenesh1_pm.C_40096	hypothetical protein
jgi|Cenge3|704268|estExt_fgenesh1_pm.C_120028	WD domain-containing protein
jgi|Cenge3|705053|estExt_fgenesh1_pm.C_160213	hypothetical protein
jgi|Cenge3|705564|estExt_fgenesh1_pm.C_210073	WD40 repeat-like protein
jgi|Cenge3|707059|estExt_fgenesh1_pm.C_370052	WD40 repeat-like protein
jgi|Cenge3|708332|estExt_fgenesh1_pm.C_570021	WD40 repeat-like protein
jgi|Cenge3|732209|MIX22365_1158_100	expressed protein
jgi|Cenge3|738677|MIX28833_3966_100	expressed protein
jgi|Cenge3|742148|MIX32304_975_62	putative WD-repeat protein
jgi|Clael1|203243|CE203242_505	expressed protein
jgi|Clael1|302446|gw1.86.101.1	expressed protein
jgi|Clael1|306486|gw1.161.22.1	hypothetical protein
jgi|Clael1|324548|gw1.254.12.1	expressed protein
jgi|Clael1|326059|gw1.371.16.1	hypothetical protein
jgi|Clael1|330527|gw1.164.54.1	hypothetical protein
jgi|Clael1|355910|e_gw1.128.15.1	hypothetical protein
jgi|Clael1|377095|estExt_Genewise1.C_470091	vegetative incompatibility protein HET-E-1
jgi|Clael1|439749|estExt_Genemark1.C_4340001	hypothetical protein
jgi|Clael1|445539|fgenesh1_pm.68_#_33	hypothetical protein
jgi|Clael1|459112|fgenesh1_kg.165_#_1_#_Locus11791v1rpkm0.89	hypothetical protein
jgi|Clael1|483681|MIX11833_15_93	hypothetical protein
jgi|Clael1|487394|MIX15546_62_50	WD40 repeat-like protein
jgi|Clael1|487408|MIX15560_6_11	hypothetical protein
jgi|Clael1|487903|MIX16055_30_62	hypothetical protein
jgi|Clael1|488723|MIX16875_10_34	hypothetical protein
jgi|Clael1|498235|MIX26387_4_74	hypothetical protein
jgi|Clael1|506972|estExt_fgenesh1_pm.C_2540003	hypothetical protein
jgi|Clael1|507982|estExt_fgenesh1_pg.C_20164	expressed protein
jgi|Clael1|515146|estExt_fgenesh1_pg.C_1390005	expressed protein
jgi|Clael1|80730|CE80729_801	expressed protein
jgi|Clael1|88807|CE88806_198	expressed protein
jgi|Delco1|129768|CE129767_25	hypothetical protein
jgi|Delco1|335468|gw1.612.1.1	vegetative incompatibility protein HET-E-1
jgi|Delco1|381192|e_gw1.400.4.1	hypothetical protein
jgi|Delco1|429009|fgenesh1_pg.32_#_18	platelet-activating factor acetylhydrolase IB subunit alpha
jgi|Delco1|446576|fgenesh1_pm.26_#_20	hypothetical protein
jgi|Delco1|468881|gm1.1334_g	hypothetical protein
jgi|Delco1|496542|MIX11212_1_24	hypothetical protein
jgi|Delco1|75377|CE75376_4	hypothetical protein
jgi|Disac1|385050|fgenesh1_kg.20_#_46_#_Locus2958v1rpkm50.18	hypothetical protein
jgi|Disac1|407469|gm1.1849_g	WD40 repeat-like protein
jgi|Disac1|410252|gm1.4632_g	expressed protein
jgi|Disac1|419112|MIX4718_4380_100	WD40 repeat-like protein
jgi|Disac1|433509|estExt_Genemark1.C_100341	WD40 repeat-like protein
jgi|Disac1|435134|estExt_Genemark1.C_180078	WD40 repeat-like protein
jgi|Dotse1|75646|estExt_fgenesh1_kg.C_120292	expressed hypothetical protein
jgi|Dotsy1|368629|fgenesh1_kg.15_#_237_#_Locus3437v2rpkm11.11	vegetative incompatibility protein HET-E-1
jgi|Karrh1|433099|fgenesh1_kg.12_#_38_#_Locus3220v1rpkm41.19	expressed protein
jgi|Lenfl1|179878|CE179877_1872	hypothetical protein
jgi|Lenfl1|239113|gw1.11.42.1	hypothetical protein
jgi|Lenfl1|265928|gw1.7.1299.1	WD40 repeat-like protein
jgi|Lenfl1|316991|e_gw1.44.332.1	hypothetical protein
jgi|Lenfl1|333009|estExt_Genewise1.C_6_t40155	vegetative incompatibility protein HET-E-1
jgi|Lenfl1|374045|estExt_Genewise1Plus.C_310048	expressed protein
jgi|Lenfl1|374392|estExt_Genewise1Plus.C_320250	WD domain protein
jgi|Lenfl1|388312|gm1.7084_g	hypothetical protein
jgi|Lenfl1|392325|gm1.11097_g	expressed protein
jgi|Lenfl1|415891|fgenesh1_kg.8_#_90_#_Locus887v1rpkm171.51	hypothetical protein
jgi|Lenfl1|416478|fgenesh1_kg.9_#_157_#_Locus7225v1rpkm8.34	expressed protein
jgi|Lenfl1|434634|estExt_Genemark1.C_310028	expressed protein
jgi|Lenfl1|86250|CE86249_628	expressed protein
jgi|Leppa1|178843|CE178842_93	hypothetical protein
jgi|Leppa1|250612|gw1.1557.1.1	hypothetical protein
jgi|Leppa1|252439|gw1.210.9.1	hypothetical protein
jgi|Leppa1|259588|gw1.338.29.1	hypothetical protein
jgi|Leppa1|274329|gw1.549.15.1	hypothetical protein
jgi|Leppa1|307791|e_gw1.472.2.1	hypothetical protein
jgi|Leppa1|314321|e_gw1.1381.12.1	hypothetical protein
jgi|Leppa1|314325|e_gw1.1381.6.1	hypothetical protein
jgi|Leppa1|314427|e_gw1.1413.7.1	hypothetical protein
jgi|Leppa1|322996|estExt_Genewise1.C_660033	WD40 repeat-like protein
jgi|Leppa1|340986|estExt_Genewise1.C_14970002	hypothetical protein
jgi|Leppa1|350928|estExt_Genewise1Plus.C_1140052	WD40 repeat-like protein
jgi|Leppa1|35383|CE35382_228	hypothetical protein
jgi|Leppa1|355965|estExt_Genewise1Plus.C_2310001	WD40 repeat-like protein
jgi|Leppa1|357422|estExt_Genewise1Plus.C_2780001	Purine and uridine phosphorylase
jgi|Leppa1|365405|estExt_Genewise1Plus.C_12960001	hypothetical protein
jgi|Leppa1|385677|fgenesh1_kg.436_#_1_#_Locus18881v1rpkm0.36	expressed protein
jgi|Leppa1|386141|fgenesh1_kg.502_#_1_#_Locus6128v1rpkm13.56	hypothetical protein
jgi|Leppa1|407429|gm1.8091_g	hypothetical protein
jgi|Leppa1|409675|gm1.10337_g	hypothetical protein
jgi|Leppa1|411127|gm1.11789_g	HET-domain containing protein
jgi|Leppa1|424636|estExt_Genemark1.C_1030027	WD40 repeat-like protein
jgi|Leppa1|424765|estExt_Genemark1.C_1080023	hypothetical protein
jgi|Leppa1|426136|estExt_Genemark1.C_1780007	hypothetical protein
jgi|Leppa1|428868|estExt_Genemark1.C_4270001	NACHT and WD40 domain protein
jgi|Leppa1|429268|estExt_Genemark1.C_4860004	HET-domain containing protein
jgi|Leppa1|430467|estExt_Genemark1.C_8860001	hypothetical protein
jgi|Leppa1|430578|estExt_Genemark1.C_9620003	hypothetical protein
jgi|Leppa1|430607|estExt_Genemark1.C_9830001	WD40 repeat-like protein
jgi|Leppa1|430757|estExt_Genemark1.C_11820001	HET-domain containing protein
jgi|Leppa1|447093|estExt_fgenesh1_pg.C_6070001	vegetative incompatibility protein HET-E-1
jgi|Leppa1|459807|MIX11684_85_58	hypothetical protein
jgi|Leppa1|464660|MIX16537_43_100	hypothetical protein
jgi|Lopma1|113823|CE113822_18012	hypothetical protein
jgi|Lopmy1|133275|CE133274_154	WD40 repeat-like protein
jgi|Lopmy1|565162|gm1.11167_g	WD40 repeat-like protein
jgi|Lopmy1|571061|estExt_fgenesh1_pm.C_5_t10332	WD40 repeat-like protein
jgi|Macan1|107370|CE107369_2227	hypothetical protein
jgi|Macan1|296717|gw1.32.8.1	hypothetical protein
jgi|Macan1|325717|gw1.3.1540.1	hypothetical protein
jgi|Macan1|329647|e_gw1.2.1029.1	hypothetical protein
jgi|Macan1|345970|e_gw1.25.487.1	expressed protein
jgi|Macan1|348524|e_gw1.32.280.1	expressed protein
jgi|Macan1|348543|e_gw1.32.141.1	hypothetical protein
jgi|Macan1|368079|estExt_Genewise1.C_17_t10004	vegetative incompatibility protein HET-E-1
jgi|Macan1|399311|estExt_Genewise1Plus.C_320039	platelet-activating factor acetylhydrolase IB subunit alpha
jgi|Macan1|404915|estExt_Genewise1Plus.C_600013	hypothetical protein
jgi|Macan1|407050|fgenesh1_kg.4_#_36_#_Locus6212v1rpkm6.06	expressed protein
jgi|Macan1|415202|fgenesh1_kg.44_#_26_#_Locus11146v1rpkm1.13	expressed protein
jgi|Macan1|415203|fgenesh1_kg.44_#_27_#_Locus3025v2rpkm11.79	expressed protein
jgi|Macan1|445056|estExt_fgenesh1_pg.C_2_t20028	hypothetical protein
jgi|Macan1|454382|gm1.1436_g	hypothetical protein
jgi|Macan1|454846|gm1.1900_g	hypothetical protein
jgi|Macan1|458471|gm1.5525_g	WD40 repeat-like protein
jgi|Macan1|461963|gm1.9017_g	WD40 repeat-like protein
jgi|Macan1|461964|gm1.9018_g	expressed protein
jgi|Macan1|462801|gm1.9855_g	expressed protein
jgi|Macan1|463291|gm1.10345_g	hypothetical protein
jgi|Macan1|466759|MIX2768_43_55	hypothetical protein
jgi|Macan1|473202|MIX9211_3_12	hypothetical protein
jgi|Macan1|494484|estExt_Genemark1.C_380090	HET-domain containing protein
jgi|Melpu1|346348|fgenesh1_pm.39_#_29	expressed protein
jgi|Myrdu1|116528|CE116527_1207	WD40 repeat-like protein
jgi|Myrdu1|202404|gw1.3.91.1	hypothetical protein
jgi|Myrdu1|206629|gw1.14.124.1	hypothetical protein
jgi|Myrdu1|209141|gw1.14.187.1	expressed protein
jgi|Myrdu1|210656|gw1.9.435.1	WD40 repeat-like protein
jgi|Myrdu1|217221|gw1.8.1085.1	hypothetical protein
jgi|Myrdu1|227514|e_gw1.7.594.1	WD40 repeat-like protein
jgi|Myrdu1|229254|e_gw1.9.593.1	WD40 repeat-like protein
jgi|Myrdu1|229781|e_gw1.10.584.1	expressed protein
jgi|Myrdu1|230616|e_gw1.10.751.1	WD40 repeat-like protein
jgi|Myrdu1|233556|e_gw1.14.55.1	hypothetical protein
jgi|Myrdu1|248275|estExt_Genewise1.C_140128	expressed protein
jgi|Myrdu1|252256|estExt_Genewise1Plus.C_2_t20240	hypothetical protein
jgi|Myrdu1|261086|estExt_Genewise1Plus.C_11_t20210	hypothetical protein
jgi|Myrdu1|262882|estExt_Genewise1Plus.C_140050	WD40 repeat-like protein
jgi|Myrdu1|272126|fgenesh1_pg.14_#_29	WD40 repeat-like protein
jgi|Myrdu1|291209|gm1.2272_g	WD40 repeat-like protein
jgi|Myrdu1|296144|gm1.7207_g	expressed protein
jgi|Myrdu1|297148|gm1.8211_g	expressed protein
jgi|Myrdu1|302338|MIX3801_293_96	expressed protein
jgi|Myrdu1|307102|MIX8565_9_49	hypothetical protein
jgi|Myrdu1|315461|estExt_fgenesh1_pg.C_110249	expressed protein
jgi|Myrdu1|325021|estExt_Genemark1.C_140159	WD40 repeat-like protein
jgi|Myrdu1|33938|CE33937_3581	expressed protein
jgi|Myrdu1|50359|CE50358_473	expressed protein
jgi|Myrdu1|68107|CE68106_888	expressed protein
jgi|Ophdi1|289982|e_gw1.9.1398.1	hypothetical protein
jgi|Ophdi1|290026|e_gw1.9.227.1	hypothetical protein
jgi|Ophdi1|329836|estExt_Genewise1.C_19_t10059	expressed protein
jgi|Ophdi1|337404|estExt_Genewise1.C_400049	vegetative incompatibility protein HET-E-1
jgi|Ophdi1|35513|CE35512_5086	WD40 repeat-like protein
jgi|Ophdi1|364178|estExt_Genewise1Plus.C_360116	HET-domain containing protein
jgi|Ophdi1|393276|fgenesh1_pm.8_#_249	hypothetical protein
jgi|Ophdi1|397235|fgenesh1_pm.21_#_104	vegetative incompatibility protein HET-E-1
jgi|Ophdi1|432711|MIX18423_3_12	hypothetical protein
jgi|Ophdi1|433807|MIX19519_3_19	hypothetical protein
jgi|Ophdi1|435377|MIX21089_15_22	hypothetical protein
jgi|Ophdi1|436486|MIX22198_248_100	expressed protein
jgi|Ophdi1|443354|estExt_fgenesh1_pm.C_40011	expressed protein
jgi|Ophdi1|444182|estExt_fgenesh1_pm.C_50444	hypothetical protein
jgi|Ophdi1|447036|estExt_fgenesh1_pm.C_140265	vegetative incompatibility protein HET-E-1
jgi|Ophdi1|460739|estExt_fgenesh1_pg.C_320088	WD40 repeat-like protein
jgi|Ophdi1|95663|CE95662_2230	expressed protein
jgi|Parsp1|1116347|estExt_Genewise1.C_4_t10187	putative WD-repeat protein
jgi|Parsp1|1136442|estExt_Genewise1Plus.C_1_t90180	vegetative incompatibility protein HET-E-1
jgi|Parsp1|1139208|estExt_Genewise1Plus.C_2_t60409	putative WD-repeat protein
jgi|Parsp1|1199127|estExt_fgenesh1_pm.C_110224	vegetative incompatibility protein HET-E-1
jgi|Parsp1|1234386|MIX10540_24_95	hypothetical protein
jgi|Parsp1|1240275|MIX16429_4_18	hypothetical protein
jgi|Parsp1|47160|CE47159_3017	hypothetical protein
jgi|Patat1|1007778|fgenesh1_pm.18_#_154	hypothetical protein
jgi|Patat1|1023545|estExt_fgenesh1_pm.C_50177	HET-domain containing protein
jgi|Patat1|604068|CE604067_5803	HET-domain containing protein
jgi|Patat1|942280|e_gw1.22.16.1	HET-domain containing protein
jgi|Pcit129764|495886|MIX4912_25_39	hypothetical protein
jgi|Phcit1|260871|gm1.1950_g	Quinonprotein alcohol dehydrogenase-like superfamily
jgi|Phcitr1|303470|estExt_fgenesh1_pg.C_70001	hypothetical protein
jgi|Photr1|354237|gw1.63.10.1	expressed protein
jgi|Photr1|358703|gw1.101.10.1	expressed protein
jgi|Photr1|436663|estExt_Genewise1.C_1050014	platelet-activating factor acetylhydrolase IB subunit alpha
jgi|Phycap1|353305|gm1.5164_g	hypothetical protein
jgi|Polci1|236238|e_gw1.137.6.1	hypothetical protein
jgi|Polci1|301481|gm1.2331_g	hypothetical protein
jgi|Polfu1|132977|CE132976_1357	hypothetical protein
jgi|Polfu1|148152|CE148151_352	vegetative incompatibility protein HET-E-1
jgi|Polfu1|191966|CE191965_1713	hypothetical protein
jgi|Polfu1|193399|CE193398_1751	expressed protein
jgi|Polfu1|396311|gw1.180.19.1	hypothetical protein
jgi|Polfu1|396574|gw1.38.85.1	hypothetical protein
jgi|Polfu1|429802|e_gw1.15.252.1	hypothetical protein
jgi|Polfu1|438387|e_gw1.60.141.1	vegetative incompatibility protein HET-E-1
jgi|Polfu1|464083|estExt_Genewise1.C_350132	expressed protein
jgi|Polfu1|469956|estExt_Genewise1.C_790053	expressed protein
jgi|Polfu1|470384|estExt_Genewise1.C_830101	expressed protein
jgi|Polfu1|470504|estExt_Genewise1.C_840134	expressed protein
jgi|Polfu1|487350|estExt_Genewise1Plus.C_170048	hypothetical protein
jgi|Polfu1|513690|fgenesh1_kg.76_#_10_#_Locus180v2rpkm5.10_PRE	hypothetical protein
jgi|Polfu1|514396|fgenesh1_kg.94_#_31_#_Locus180v2rpkm5.10_PRE	hypothetical protein
jgi|Polfu1|537814|fgenesh1_pm.147_#_16	hypothetical protein
jgi|Pyrsp1|582883|fgenesh1_kg.2_#_225_#_Locus8393v1rpkm7.86	expressed protein
jgi|Pyrsp1|600062|fgenesh1_pg.10_#_138	expressed protein
jgi|Pyrsp1|637851|gm1.196_g	vegetative incompatibility protein HET-E-1
jgi|Pyrsp1|645769|gm1.8114_g	WD40 repeat-like protein
jgi|Pyrsp1|674647|estExt_Genemark1.C_1_t10240	WD40 repeat-like protein
jgi|Stasp1|208908|e_gw1.1.642.1	HET-domain containing protein
jgi|Stasp1|290510|fgenesh1_kg.3_#_138_#_Locus1878v2rpkm0.29_PRE	hypothetical protein
jgi|Stasp1|340586|estExt_fgenesh1_pg.C_210177	putative WD-repeat protein
jgi|Stasp1|8666|CE8665_1926	expressed protein
jgi|Ternu1|351168|gm1.4431_g	expressed protein
jgi|Ternu1|351169|gm1.4432_g	hypothetical protein
jgi|Totfu1|575532|gw1.126.56.1	hypothetical protein
jgi|Tryvi1|454615|e_gw1.78.37.1	expressed protein
jgi|Veren1|320356|CE320355_964	hypothetical protein
jgi|Veren1|552099|fgenesh1_pm.17_#_8	hypothetical protein
jgi|Veren1|563198|estExt_fgenesh1_pm.C_2160001	vegetative incompatibility protein HET-E-1
jgi|Veren1|584324|gm1.11202_g	WD40 repeat-like protein
jgi|Wesor1|431817|fgenesh1_kg.6_#_34_#_Locus7569v1rpkm6.12	expressed protein
jgi|Zoprh1|153582|CE153581_511	hypothetical protein
jgi|Zoprh1|157967|CE157966_1636	hypothetical protein
jgi|Zoprh1|278965|CE278964_166	hypothetical protein
jgi|Zoprh1|292327|CE292326_456	HET-domain containing protein
jgi|Zoprh1|295663|CE295662_683	expressed protein
jgi|Zoprh1|309124|CE309123_1486	expressed protein
jgi|Zoprh1|310721|CE310720_1404	HET-domain containing protein
jgi|Zoprh1|458676|gw1.40.170.1	expressed protein
jgi|Zoprh1|471904|gw1.26.380.1	hypothetical protein
jgi|Zoprh1|482135|gw1.76.179.1	expressed protein
jgi|Zoprh1|560888|e_gw1.10.526.1	vegetative incompatibility protein HET-E-1
jgi|Zoprh1|564282|e_gw1.13.823.1	expressed protein
jgi|Zoprh1|565665|e_gw1.14.89.1	putative WD-repeat protein
jgi|Zoprh1|581137|e_gw1.31.951.1	hypothetical protein
jgi|Zoprh1|582108|e_gw1.32.691.1	expressed protein
jgi|Zoprh1|586396|e_gw1.39.215.1	putative WD-repeat protein
jgi|Zoprh1|599014|e_gw1.65.139.1	platelet-activating factor acetylhydrolase IB subunit alpha
jgi|Zoprh1|601267|e_gw1.71.304.1	putative WD-repeat protein
jgi|Zoprh1|609959|e_gw1.118.180.1	expressed protein
jgi|Zoprh1|610575|e_gw1.122.97.1	expressed protein
jgi|Zoprh1|616319|estExt_Genewise1.C_1_t40377	expressed protein
jgi|Zoprh1|617148|estExt_Genewise1.C_2_t20255	vegetative incompatibility protein HET-E-1
jgi|Zoprh1|618055|estExt_Genewise1.C_3_t30062	vegetative incompatibility protein HET-E-1
jgi|Zoprh1|619713|estExt_Genewise1.C_5_t30020	putative WD-repeat protein
jgi|Zoprh1|634847|estExt_Genewise1.C_32_t10333	hypothetical protein
jgi|Zoprh1|635181|estExt_Genewise1.C_33_t20070	expressed protein
jgi|Zoprh1|635203|estExt_Genewise1.C_34_t10063	expressed protein
jgi|Zoprh1|644187|estExt_Genewise1.C_780124	vegetative incompatibility protein HET-E-1
jgi|Zoprh1|652674|estExt_Genewise1Plus.C_5_t10279	vegetative incompatibility protein HET-E-1
jgi|Zoprh1|664161|estExt_Genewise1Plus.C_21_t20060	expressed protein
jgi|Zoprh1|664193|estExt_Genewise1Plus.C_21_t20150	expressed protein
jgi|Zoprh1|665370|estExt_Genewise1Plus.C_25_t10030	vegetative incompatibility protein HET-E-1
jgi|Zoprh1|667849|estExt_Genewise1Plus.C_32_t10202	putative WD-repeat protein
jgi|Zoprh1|669646|estExt_Genewise1Plus.C_38_t10499	expressed protein
jgi|Zoprh1|679307|estExt_Genewise1Plus.C_1100093	hypothetical protein
jgi|Zoprh1|679361|estExt_Genewise1Plus.C_1120074	hypothetical protein
jgi|Zoprh1|679796|estExt_Genewise1Plus.C_1200021	expressed protein
jgi|Zoprh1|680658|estExt_Genewise1Plus.C_1480047	expressed protein
jgi|Zoprh1|681496|fgenesh1_pg.1_#_201	hypothetical protein
jgi|Zoprh1|687463|fgenesh1_pg.22_#_67	hypothetical protein
jgi|Zoprh1|700434|fgenesh1_kg.106_#_42_#_Locus8444v1rpkm15.21	hypothetical protein
jgi|Zoprh1|702842|fgenesh1_kg.13_#_403_#_Locus5420v2rpkm28.00	hypothetical protein
jgi|Zoprh1|710047|fgenesh1_kg.30_#_170_#_Locus23257v1rpkm1.10	expressed protein
jgi|Zoprh1|711627|fgenesh1_kg.377_#_1_#_Locus11427v1rpkm6.09	hypothetical protein
jgi|Zoprh1|740895|estExt_fgenesh1_pm.C_450051	hypothetical protein
jgi|Zoprh1|750009|estExt_fgenesh1_pg.C_220051	hypothetical protein
jgi|Zoprh1|766328|MIX9561_8_36	hypothetical protein
jgi|Zoprh1|766347|MIX9580_308_48	hypothetical protein
jgi|Zoprh1|767383|MIX10616_32_38	hypothetical protein
jgi|Zoprh1|783821|MIX27054_110_100	hypothetical protein
jgi|Zoprh1|786737|MIX29970_1132_35	expressed protein
jgi|Zoprh1|794796|MIX38029_55_91	hypothetical protein
jgi|Zoprh1|810991|MIX54224_50_44	WD40 repeat-like protein
jgi|Zoprh1|812200|MIX55433_34_21	hypothetical protein
PTRG_02471
PTRG_04914
PTRG_07694
PTRG_09271
PTRG_10512
PTRG_11378
PTRG_11941
jgi|Aciri1_meta|107436|estExt_fgenesh1_pm.C_5WFSArich_Contig_028230022
jgi|Aciri1_meta|66524|fgenesh1_pg.5WFSArich_Contig_00276_#_4
jgi|Aciri1_meta|70705|fgenesh1_pg.5WFSArich_Contig_02823_#_17
jgi|Aciri1_meta|75257|fgenesh1_pm.5WFSArich_Contig_00460_#_24
jgi|Aciri1_meta|84911|fgenesh1_kg.5WFSArich_Contig_00460_#_28_#_Locus5219v1rpkm13.58
jgi|Aciri1_meta|87243|fgenesh1_kg.5WFSArich_Contig_01597_#_6_#_Locus667v1rpkm242.04
jgi|Aspnid1|3748|AN6469
jgi|Aspnid1|7261|AN12138
jgi|Aspnid1|8759|AN3340
jgi|Aspnid1|9770|AN8468
jgi|Aspnid1|9814|AN8505
jgi|Aurpu_var_mel1|30922|gw1.43.33.1
jgi|Aurpu_var_mel1|89107|gm1.9503_g
jgi|Aurpu_var_pul1|303823|estExt_Genewise1.C_230173
jgi|Aurpu_var_pul1|352107|fgenesh1_pg.2_#_653
jgi|Aurpu_var_pul1|359434|fgenesh1_pg.30_#_89
jgi|Bauco1|78895|e_gw1.14.351.1
jgi|Bimnz1|154871|CE154870_157
jgi|Bimnz1|189014|CE189013_1535
jgi|Bimnz1|211032|CE211031_28
jgi|Bimnz1|449943|e_gw1.5.257.1
jgi|Bimnz1|501580|estExt_Genewise1.C_11_t10159
jgi|Bimnz1|524319|estExt_Genewise1Plus.C_4_t10221
jgi|Bimnz1|531160|estExt_Genewise1Plus.C_18_t10343
jgi|Bimnz1|543234|estExt_Genewise1Plus.C_810154
jgi|Bimnz1|555877|fgenesh1_kg.38_#_2_#_Locus6007v1rpkm10.09
jgi|Bimnz1|557623|fgenesh1_kg.54_#_7_#_Locus14147v1rpkm0.51
jgi|Bimnz1|558979|fgenesh1_kg.72_#_4_#_Locus8174v1rpkm4.22
jgi|Bimnz1|558984|fgenesh1_kg.72_#_9_#_Locus7750v2rpkm0.55
jgi|Bimnz1|590769|estExt_fgenesh1_pm.C_400011
jgi|Bimnz1|626770|MIX1925_1_7
jgi|Bimnz1|641716|MIX16871_12_53
jgi|Botci1|1981|BC1T_13526
jgi|Botci1|9344|BC1T_06974
jgi|Botci1|9365|BC1T_06995
jgi|Botci1|9379|BC1T_07009
jgi|Botdo1_1|289710|NODE_24417_length_10892_cov_64.g14799.t1
jgi|Botdo1_1|289711|NODE_24417_length_10892_cov_64.g14800.t1
jgi|Botdo1_1|299498|NODE_6001_length_4375_cov_63.4.g10261.t1
jgi|Cloaq1|498329|e_gw1.273.29.1
jgi|Cloaq1|660327|estExt_fgenesh1_pg.C_70051
jgi|Cocca1|104516|e_gw1.174.39.1
jgi|Cocca1|31441|fgenesh1_pg.526_#_2
jgi|Cocca1|41897|fgenesh1_pm.409_#_1
jgi|Cocca1|66777|gw1.721.1.1
jgi|Cocca1|9868|gm1.9868_g
jgi|CocheC5_3|1077368|gw1.5.2315.1
jgi|CocheC5_3|1122606|estExt_Genewise1.C_1_t10053
jgi|CocheC5_3|1148005|estExt_Genewise1.C_19_t10198
jgi|CocheC5_3|1164660|estExt_Genewise1Plus.C_1_t70274
jgi|CocheC5_3|1167455|estExt_Genewise1Plus.C_2_t60130
jgi|CocheC5_3|1171027|estExt_Genewise1Plus.C_5_t20096
jgi|CocheC5_3|1189403|estExt_Genewise1Plus.C_660023
jgi|CocheC5_3|1210544|gm1.2221_g
jgi|CocheC5_3|1220020|gm1.11697_g
jgi|CocheC5_3|1220299|estExt_Genemark1.C_1_t10311
jgi|CocheC5_3|1222879|estExt_Genemark1.C_4_t10431
jgi|CocheC5_3|1228107|estExt_Genemark1.C_160003
jgi|CocheC5_3|1229388|estExt_Genemark1.C_630002
jgi|Coclu2|106835|e_gw1.5.32.1
jgi|Coclu2|107239|e_gw1.5.548.1
jgi|Coclu2|115723|e_gw1.11.164.1
jgi|Coclu2|118283|e_gw1.13.1364.1
jgi|Coclu2|17720|fgenesh1_pg.4_#_362
jgi|Coclu2|85769|gw1.1.1131.1
jgi|Cocmi1|41455|fgenesh1_pm.272_#_2
jgi|Cocmi1|7303|gm1.7303_g
jgi|Cocsa1|102578|e_gw1.18.62.1
jgi|Cocsa1|111408|estExt_Genewise1.C_3_t40061
jgi|Cocsa1|129558|estExt_Genewise1.C_200074
jgi|Cocsa1|143120|estExt_Genewise1Plus.C_7_t30277
jgi|Cocsa1|153680|estExt_Genewise1Plus.C_18_t10401
jgi|Cocsa1|156524|gm1.1340_g
jgi|Cocsa1|158031|gm1.2847_g
jgi|Cocsa1|162316|gm1.7132_g
jgi|Cocsa1|178355|estExt_Genemark1.C_2_t20099
jgi|Cocsa1|181354|estExt_Genemark1.C_7_t10223
jgi|Cocsa1|351273|MIX10692_623_59
jgi|Cocsa1|37466|fgenesh1_kg.8_#_315_#_Locus18269v1rpkm4.27
jgi|Cocsa1|48472|gw1.18.139.1
jgi|Cocvi1|22904|gm1.1508_g
jgi|Cocvi1|40760|fgenesh1_pm.92_#_20
jgi|Cocvi1|59039|gw1.188.14.1
jgi|Cocvi1|85820|e_gw1.4.138.1
jgi|Conap1|101662|W97_08945T0
jgi|Conap1|93924|W97_02964T0
jgi|Conap1|93926|W97_02966T0
jgi|Decga1|115279|CE115278_4566
jgi|Decga1|169295|CE169294_6865
jgi|Decga1|297742|CE297741_11475
jgi|Decga1|584119|fgenesh1_pg.240_#_4
jgi|Decga1|643534|estExt_fgenesh1_pm.C_3680002
jgi|Didex1|102279|fgenesh1_pm.20_#_147
jgi|Didex1|103125|fgenesh1_pm.29_#_2
jgi|Didex1|104373|fgenesh1_pm.49_#_4
jgi|Elsamp1|102571|CE102570_1138
jgi|Elsamp1|13058|CE13057_3377
jgi|Elsamp1|208628|e_gw1.73.2.1
jgi|Elsamp1|289169|estExt_fgenesh1_pm.C_50405
jgi|Erebi1|112680|CE112679_2241
jgi|Erebi1|140156|CE140155_1680
jgi|Erebi1|157731|CE157730_7447
jgi|Erebi1|165800|CE165799_1476
jgi|Erebi1|216253|CE216252_4129
jgi|Erebi1|239486|CE239485_2620
jgi|Erebi1|378981|gw1.13.333.1
jgi|Erebi1|392310|e_gw1.4.11.1
jgi|Erebi1|392943|e_gw1.5.425.1
jgi|Erebi1|398406|e_gw1.12.561.1
jgi|Erebi1|425833|estExt_Genewise1.C_510007
jgi|Erebi1|445135|fgenesh1_pg.1_#_176
jgi|Erebi1|450280|fgenesh1_pg.13_#_154
jgi|Erebi1|451130|fgenesh1_pg.18_#_54
jgi|Erebi1|451588|fgenesh1_pg.21_#_77
jgi|Erebi1|451987|fgenesh1_pg.24_#_94
jgi|Erebi1|454640|fgenesh1_kg.2_#_382_#_Locus2430v1rpkm59.92
jgi|Erebi1|460494|fgenesh1_kg.18_#_84_#_Locus15219v1rpkm0.38
jgi|Erebi1|463702|fgenesh1_pm.1_#_531
jgi|Erebi1|467608|fgenesh1_pm.16_#_121
jgi|Erebi1|475129|gm1.5829_g
jgi|Erebi1|475732|gm1.6432_g
jgi|Erebi1|478614|estExt_Genemark1.C_2_t10003
jgi|Erebi1|479302|estExt_Genemark1.C_3_t10068
jgi|Erebi1|494553|MIX8611_232_100
jgi|Erebi1|505529|estExt_fgenesh1_pm.C_30267
jgi|Erebi1|510201|estExt_fgenesh1_pg.C_1_t10070
jgi|Erebi1|516732|estExt_fgenesh1_pg.C_250005
jgi|Erebi1|517307|estExt_fgenesh1_pg.C_320005
jgi|Fusgr1|10362|FGSG_13473T0
jgi|Fusgr1|10366|FGSG_08952T0
jgi|Fusgr1|10370|FGSG_08955T0
jgi|Fusgr1|12138|FGSG_10494T0
jgi|Fusgr1|12296|FGSG_10632T0
jgi|Fusgr1|13088|FGSG_11434T0
jgi|Fusgr1|5625|FGSG_12624T0
jgi|Glost2|220607|NODE_11732_length_27250_cov_53.g11053.t1
jgi|Glost2|229175|NODE_701_length_150588_cov_55..g3054.t1
jgi|Glost2|322981|estExt_Genewise1.C_NODE_29930001
jgi|Glost2|364403|fgenesh1_pg.NODE_1685_#_1
jgi|Glost2|374537|gm1.4207_g
jgi|Glost2|374538|gm1.4208_g
jgi|Glost2|382741|gm1.12411_g
jgi|Glost2|386413|estExt_Genemark1.C_NODE_5930010
jgi|Glost2|387205|estExt_Genemark1.C_NODE_8470001
jgi|Glost2|392639|estExt_Genemark1.C_NODE_58630002
jgi|Glost2|393251|estExt_Genemark1.C_NODE_77650006
jgi|Glost2|396652|fgenesh1_pm.NODE_880_#_7
jgi|Glost2|412421|MIX10484_10_51
jgi|Glost2|418461|MIX16524_4039_95
jgi|Glost2|434833|estExt_fgenesh1_pm.C_NODE_102480001
jgi|Glost2|93681|CE93680_935
jgi|Linin1|118743|CE118742_1176
jgi|Linin1|205684|e_gw1.1.256.1
jgi|Linin1|21959|CE21958_288
jgi|Linin1|222794|e_gw1.13.401.1
jgi|Linin1|255885|estExt_Genewise1.C_7_t10435
jgi|Linin1|269130|estExt_Genewise1.C_35_t10100
jgi|Linin1|291261|estExt_Genewise1Plus.C_27_t10255
jgi|Linin1|297040|estExt_Genewise1Plus.C_470264
jgi|Linin1|319434|fgenesh1_pg.48_#_25
jgi|Linin1|321053|fgenesh1_pm.1_#_356
jgi|Linin1|330198|estExt_fgenesh1_pm.C_1_t10011
jgi|Linin1|337365|estExt_fgenesh1_pm.C_430063
jgi|Linin1|346335|estExt_fgenesh1_pg.C_410034
jgi|Linin1|356361|gm1.8639_g
jgi|Linin1|357044|gm1.9322_g
jgi|Linin1|361231|gm1.13509_g
jgi|Linin1|364246|MIX114_1_33
jgi|Linin1|367428|MIX3296_648_24
jgi|Linin1|373473|MIX9341_2_29
jgi|Linin1|56573|CE56572_500
jgi|Linrh1|257283|gw1.64.1.1
jgi|Linrh1|258486|gw1.64.3.1
jgi|Linrh1|287791|e_gw1.14.484.1
jgi|Linrh1|347610|fgenesh1_kg.14_#_898_#_TRINITY_DN1130_c0_g1_i1
jgi|Linrh1|385296|fgenesh1_pm.9_#_36
jgi|Linrh1|59649|CE59648_9833
jgi|Lizem1|180868|gm1.10599_g
jgi|Lizem1|185713|gm1.15444_g
jgi|Lizem1|186712|gm1.16443_g
jgi|Lizem1|51567|gw1.109.19.1
jgi|Lizem1|91117|gw1.59.250.1
jgi|Lopnu1|687150|estExt_Genemark1.C_140007
jgi|Macph1|78|MPH_00081m.01
jgi|Macph1|8783|MPH_08971m.01
jgi|Masph1|106681|CE106680_141
jgi|Masph1|509066|e_gw1.43.31.1
jgi|Masph1|515993|estExt_Genewise1.C_6_t10360
jgi|Masph1|599234|fgenesh1_pg.29_#_168
jgi|Masph1|599236|fgenesh1_pg.29_#_170
jgi|Masph1|672201|estExt_fgenesh1_pg.C_290168
jgi|Mycgr3|46654|e_gw1.8.662.1
jgi|Mytre1|432150|estExt_Genewise1Plus.C_1_t50006
jgi|Mytre1|441438|estExt_Genewise1Plus.C_8_t10465
jgi|Mytre1|476920|fgenesh1_pg.10_#_207
jgi|Mytre1|489245|fgenesh1_pm.13_#_1
jgi|Mytre1|498848|estExt_fgenesh1_pg.C_100207
jgi|Mytre1|506264|estExt_fgenesh1_pm.C_3_t10249
jgi|Mytre1|525575|gm1.12578_g
jgi|Mytre1|526977|gm1.13980_g
jgi|Mytre1|537277|MIX8653_9_70
jgi|Mytre1|538574|MIX9950_124_44
jgi|Mytre1|555664|MIX27040_38_22
jgi|Mytre1|558645|MIX30021_1622_25
jgi|Mytre1|567968|estExt_Genemark1.C_4_t20127
jgi|Perma1|470413|gw1.660.2.1
jgi|Perma1|577854|estExt_Genewise1.C_9370003
jgi|Perma1|609850|fgenesh1_kg.10_#_27_#_Locus11082v1rpkm3.25
jgi|Perma1|62402|CE62401_9994
jgi|Perma1|665491|gm1.17836_g
jgi|Pieho1_1|179526|CE179525_9187
jgi|Pieho1_1|193336|gw1.3.71.1
jgi|Pieho1_1|197077|gw1.20.130.1
jgi|Pieho1_1|199906|gw1.64.44.1
jgi|Pieho1_1|220024|e_gw1.43.56.1
jgi|Pieho1_1|223459|e_gw1.90.21.1
jgi|Pieho1_1|223826|e_gw1.102.12.1
jgi|Pieho1_1|23328|CE23327_62396
jgi|Pieho1_1|237297|estExt_Genewise1.C_640026
jgi|Pieho1_1|238625|estExt_Genewise1.C_940034
jgi|Pieho1_1|245902|estExt_Genewise1Plus.C_180066
jgi|Pieho1_1|256254|fgenesh1_kg.12_#_1_#_Locus2439v1rpkm60.02
jgi|Pieho1_1|257292|fgenesh1_kg.19_#_93_#_Locus3507v1rpkm34.04
jgi|Pieho1_1|258761|fgenesh1_kg.35_#_45_#_Locus3248v1rpkm39.12
jgi|Pieho1_1|260515|fgenesh1_kg.73_#_21_#_Locus2485v1rpkm58.63
jgi|Pieho1_1|260866|fgenesh1_kg.90_#_5_#_Locus2617v1rpkm54.39
jgi|Pieho1_1|260880|fgenesh1_kg.90_#_19_#_Locus2617v9rpkm0.90_PRE
jgi|Pieho1_1|260917|fgenesh1_kg.92_#_15_#_Locus3507v1rpkm34.04
jgi|Pieho1_1|265882|fgenesh1_pg.49_#_18
jgi|Pieho1_1|266105|fgenesh1_pg.55_#_6
jgi|Pieho1_1|266202|fgenesh1_pg.58_#_16
jgi|Pieho1_1|266411|fgenesh1_pg.65_#_13
jgi|Pieho1_1|270036|gm1.2913_g
jgi|Pieho1_1|270216|gm1.3093_g
jgi|Pieho1_1|271788|gm1.4665_g
jgi|Pieho1_1|272276|gm1.5153_g
jgi|Pieho1_1|273593|gm1.6470_g
jgi|Pieho1_1|276394|estExt_Genemark1.C_180072
jgi|Pieho1_1|277888|estExt_Genemark1.C_400001
jgi|Pieho1_1|284600|MIX619_6814_74
jgi|Pieho1_1|286722|MIX2741_15_49
jgi|Pieho1_1|289334|MIX5353_8607_73
jgi|Pieho1_1|290414|MIX6433_132_100
jgi|Pieho1_1|293110|estExt_fgenesh1_pg.C_70040
jgi|Pieho1_1|293796|estExt_fgenesh1_pg.C_120048
jgi|Pieho1_1|294396|estExt_fgenesh1_pg.C_180022
jgi|Pieho1_1|294408|estExt_fgenesh1_pg.C_180035
jgi|Pieho1_1|294510|estExt_fgenesh1_pg.C_190075
jgi|Pieho1_1|295839|estExt_fgenesh1_pg.C_400011
jgi|Pieho1_1|296993|estExt_fgenesh1_pg.C_800006
jgi|Pieho1_1|297007|estExt_fgenesh1_pg.C_810004
jgi|Pieho1_1|70095|CE70094_9253
jgi|Pieho1_1|85490|CE85489_13226
jgi|Pyrco1|4407|PCON_05407m.01
jgi|Pyrco1|4422|PCON_05422m.01
jgi|Pyrco1|4423|PCON_05423m.01
jgi|Pyrtt1|10718|PTTG_19615.1
jgi|Rhyru1_1|118529|NODE_960_length_50226_cov_43.0.g4756.t1
jgi|Rhyru1_1|118969|NODE_1047_length_42917_cov_43..g5115.t1
jgi|Rhyru1_1|120142|NODE_1370_length_2337_cov_43.1.g6157.t1
jgi|Sclsc1|7305|SS1G_12728T0
jgi|Setho1|105376|fgenesh1_pm.205_#_3
jgi|Setho1|109743|gm1.4009_g
jgi|Setho1|17690|gw1.18.25.1
jgi|Setho1|30577|gw1.26.60.1
jgi|Setho1|35906|gw1.37.273.1
jgi|Setho1|46033|gw1.220.20.1
jgi|Setho1|50837|gw1.227.24.1
jgi|Setho1|60470|e_gw1.18.8.1
jgi|Setho1|65459|e_gw1.37.101.1
jgi|Setho1|80620|e_gw1.187.28.1
jgi|Setho1|81505|e_gw1.220.19.1
jgi|Setho1|81857|e_gw1.244.14.1
jgi|Setho1|82970|e_gw1.366.4.1
jgi|Setho1|94908|fgenesh1_pg.194_#_14
jgi|Settu1|102068|e_gw1.10.348.1
jgi|Settu1|40847|estExt_Genemark1.C_1_t20233
jgi|Settu1|89541|e_gw1.2.427.1
jgi|Settu1|95414|e_gw1.6.1489.1
jgi|Tribi1|182185|CE182184_9794
jgi|Tribi1|270558|CE270557_7800
jgi|Tribi1|274325|CE274324_8499
jgi|Tribi1|276455|CE276454_6731
jgi|Tribi1|305036|CE305035_30941
jgi|Tribi1|306228|CE306227_15284
jgi|Tribi1|323574|CE323573_1582
jgi|Tribi1|326052|CE326051_11667
jgi|Tribi1|396946|CE396945_4631
jgi|Tribi1|457607|gw1.8.301.1
jgi|Tribi1|462685|gw1.5.731.1
jgi|Tribi1|463632|gw1.38.3.1
jgi|Tribi1|472620|e_gw1.4.278.1
jgi|Tribi1|483417|e_gw1.20.233.1
jgi|Tribi1|484579|e_gw1.24.101.1
jgi|Tribi1|498328|estExt_Genewise1.C_16_t20032
jgi|Tribi1|511795|estExt_Genewise1Plus.C_11_t10392
jgi|Tribi1|511907|estExt_Genewise1Plus.C_11_t20013
jgi|Tribi1|514557|estExt_Genewise1Plus.C_16_t10410
jgi|Tribi1|517387|estExt_Genewise1Plus.C_240123
jgi|Tribi1|522884|fgenesh1_pg.13_#_52
jgi|Tribi1|535992|fgenesh1_pm.3_#_102
jgi|Tribi1|536387|fgenesh1_pm.4_#_92
jgi|Tribi1|536498|fgenesh1_pm.4_#_203
jgi|Tribi1|538063|fgenesh1_pm.9_#_238
jgi|Tribi1|540370|fgenesh1_pm.29_#_7
jgi|Tribi1|557523|gm1.5215_g
jgi|Tribi1|571604|MIX10930_1523_26
jgi|Tribi1|571677|MIX11003_1224_33
jgi|Zasce1|37371|e_gw1.34.13.1
jgi|Zasce1|67032|fgenesh1_pm.21_#_43
OG0000601:
jgi|Aaoar1|403998|fgenesh1_pg.1_#_542	hypothetical protein
jgi|Aaoar1|426613|fgenesh1_kg.9_#_325_#_Locus7396v1rpkm8.73	expressed protein
jgi|Aaoar1|471283|MIX2153_1_7	hypothetical protein
jgi|Altal1|930607|e_gw1.5.852.1	hypothetical protein
jgi|Altal1|935619|e_gw1.10.246.1	hypothetical protein
jgi|Amnli1|519438|fgenesh1_kg.13_#_22_#_Locus10929v1rpkm2.33	expressed protein
jgi|Amnli1|574634|gm1.6169_g	expressed protein
jgi|Aulhe2|371761|estExt_Genewise1Plus.C_8_t20020	expressed protein
jgi|Bysci1|411937|e_gw1.14.881.1	hypothetical protein
jgi|Bysci1|491984|fgenesh1_kg.14_#_242_#_Locus13263v2rpkm0.14	expressed protein
jgi|Bysci1|540815|estExt_fgenesh1_pg.C_750006	expressed protein
jgi|Bysci1|597741|estExt_Genemark1.C_440123	expressed protein
jgi|Cenge3|170252|CE170251_2189	expressed protein
jgi|Cenge3|175287|CE175286_80	hypothetical protein
jgi|Cenge3|587987|e_gw1.66.165.1	expressed protein
jgi|Clael1|412440|estExt_Genewise1Plus.C_1450032	hypothetical protein
jgi|Clael1|514884|estExt_fgenesh1_pg.C_1250011	expressed protein
jgi|Cucbe1|241338|gw1.3.609.1	expressed protein
jgi|Delco1|248307|CE248306_1792	expressed protein
jgi|Delco1|440636|fgenesh1_kg.133_#_2_#_Locus5493v1rpkm12.96	expressed protein
jgi|Disac1|314470|e_gw1.3.1367.1	hypothetical protein
jgi|Disac1|336536|estExt_Genewise1.C_5_t10031	hypothetical protein
jgi|Disac1|405846|gm1.226_g	hypothetical protein
jgi|Disac1|413246|gm1.7626_g	expressed protein
jgi|Dotse1|70627|estExt_fgenesh1_kg.C_3_t20119	expressed protein
jgi|Dotsy1|297485|e_gw1.17.919.1	hypothetical protein
jgi|Dotsy1|382654|gm1.2487_g	hypothetical protein
jgi|Dotsy1|422246|estExt_fgenesh1_pm.C_80102	hypothetical protein
jgi|Dotsy1|429025|estExt_fgenesh1_pg.C_4_t10477	hypothetical protein
jgi|Karrh1|194596|CE194595_599	expressed protein
jgi|Karrh1|350286|e_gw1.3.838.1	hypothetical protein
jgi|Karrh1|476960|estExt_fgenesh1_pg.C_190187	expressed protein
jgi|Lenfl1|383454|gm1.2226_g	hypothetical protein
jgi|Lenfl1|404491|fgenesh1_pg.14_#_253	expressed protein
jgi|Lenfl1|437588|estExt_Genemark1.C_730027	expressed protein
jgi|Lenfl1|447709|fgenesh1_pm.72_#_18	expressed protein
jgi|Leppa1|177271|CE177270_356	expressed protein
jgi|Leppa1|190061|CE190060_265	expressed protein
jgi|Leppa1|310030|e_gw1.613.4.1	expressed protein
jgi|Leppa1|392079|fgenesh1_pg.113_#_20	expressed protein
jgi|Leppa1|406509|gm1.7171_g	expressed protein
jgi|Lopma1|590101|e_gw1.16.151.1	expressed protein
jgi|Lopma1|735215|MIX10892_1755_33	expressed protein
jgi|Lopmy1|232275|CE232274_527	expressed protein
jgi|Lopmy1|541088|fgenesh1_pg.12_#_259	expressed protein
jgi|Lopmy1|544052|fgenesh1_pg.18_#_85	expressed protein
jgi|Lopmy1|95292|CE95291_672	expressed protein
jgi|Lopmy1|95299|CE95298_139	expressed protein
jgi|Macan1|323702|gw1.2.1315.1	hypothetical protein
jgi|Macan1|338916|e_gw1.12.126.1	hypothetical protein
jgi|Macan1|411124|fgenesh1_kg.18_#_35_#_Locus13111v1rpkm0.68	expressed protein
jgi|Melpu1|244772|e_gw1.197.33.1	expressed protein
jgi|Melpu1|377833|estExt_Genemark1.C_3630002	expressed protein
jgi|Ophdi1|140153|CE140152_178	expressed protein
jgi|Ophdi1|343869|estExt_Genewise1Plus.C_4_t30086	expressed protein
jgi|Parsp1|1261852|estExt_Genemark1.C_8_t20165	expressed protein
jgi|Parsp1|1264842|estExt_Genemark1.C_180020	expressed protein
jgi|Patat1|1002296|fgenesh1_kg.5_#_46_#_Locus231v13rpkm0.00_PRE	hypothetical protein
jgi|Patat1|1056889|estExt_Genemark1.C_60056	expressed protein
jgi|Patat1|255285|CE255284_65	expressed protein
jgi|Patat1|718965|CE718964_195	expressed protein
jgi|Patat1|944113|e_gw1.30.80.1	expressed protein
jgi|Pcit129764|488186|gm1.6276_g	hypothetical protein
jgi|Phcit1|275070|MIX6649_66_35	hypothetical protein
jgi|Phcitr1|310959|gm1.5294_g	hypothetical protein
jgi|Photr1|319708|CE319707_177	hypothetical protein
jgi|Photr1|515873|gm1.3390_g	hypothetical protein
jgi|Phycap1|138361|CE138360_664	expressed protein
jgi|Plesi1|459513|fgenesh1_kg.13_#_91_#_Locus360v2rpkm3.44_PRE	hypothetical protein
jgi|Plesi1|460110|fgenesh1_kg.14_#_301_#_Locus7076v1rpkm7.56	hypothetical protein
jgi|Polci1|296209|fgenesh1_pg.50_#_9	hypothetical protein
jgi|Polfu1|269026|CE269025_547	expressed protein
jgi|Polfu1|574474|estExt_Genemark1.C_190008	expressed protein
jgi|Polfu1|574868|estExt_Genemark1.C_230006	expressed protein
jgi|Psehy1|248240|CE248239_1045	hypothetical protein
jgi|Psehy1|38602|CE38601_4590	expressed protein
jgi|Psehy1|38665|CE38664_5501	hypothetical protein
jgi|Pyrsp1|501866|e_gw1.4.1302.1	hypothetical protein
jgi|Pyrsp1|658878|MIX7966_1690_35	hypothetical protein
jgi|Pyrsp1|677101|estExt_Genemark1.C_4_t10145	hypothetical protein
jgi|Sepmu1|155088|estExt_fgenesh1_pg.C_3_t10326	expressed protein
jgi|Spofi1|164948|CE164947_4159	hypothetical protein
jgi|Spofi1|484444|estExt_Genemark1.C_50122	hypothetical protein
jgi|Stasp1|266656|estExt_Genewise1Plus.C_2_t40363	hypothetical protein
jgi|Stasp1|297440|fgenesh1_kg.17_#_216_#_Locus3674v1rpkm20.63	expressed protein
jgi|Stasp1|309242|fgenesh1_pg.16_#_344	hypothetical protein
jgi|Ternu1|354667|gm1.7930_g	expressed protein
jgi|Totfu1|586952|e_gw1.23.210.1	expressed protein
jgi|Trepe1|112090|CE112089_809	expressed protein
jgi|Trepe1|349260|CE349259_1171	expressed protein
jgi|Trepe1|436142|e_gw1.16.408.1	hypothetical protein
jgi|Trepe1|548821|estExt_fgenesh1_pg.C_4_t10446	expressed protein
jgi|Tryvi1|451520|e_gw1.53.187.1	expressed protein
jgi|Veren1|536320|fgenesh1_kg.101_#_17_#_Locus7862v1rpkm5.09	expressed protein
jgi|Veren1|73526|CE73525_1261	expressed protein
jgi|Wesor1|244561|CE244560_754	expressed protein
jgi|Wesor1|376423|e_gw1.9.577.1	hypothetical protein
jgi|Zoprh1|549828|e_gw1.4.1263.1	expressed protein
jgi|Zoprh1|551060|e_gw1.4.912.1	hypothetical protein
jgi|Zoprh1|626882|estExt_Genewise1.C_13_t20470	expressed protein
jgi|Zoprh1|662874|estExt_Genewise1Plus.C_19_t10467	hypothetical protein
AB04590.1
PTRG_05540
PTRG_07884
PTRG_07885
PTRG_09232
jgi|Aciri1_meta|261020|CE67278_3378
jgi|Ampqui1|598697|estExt_fgenesh1_pg.C_130079
jgi|Aplpr1|287526|fgenesh1_kg.13_#_28_#_Locus9068v1rpkm3.93
jgi|Aspnid1|3737|AN6481
jgi|Aspnid1|3739|AN6479
jgi|Bauco1|276228|CE115125_2336
jgi|Bimnz1|556613|fgenesh1_kg.44_#_58_#_Locus6557v1rpkm8.20
jgi|Bimnz1|89761|CE89760_3790
jgi|Bimnz1|89784|CE89783_3390
jgi|Botci1|13781|BC1T_02295
jgi|Botdo1_1|287713|NODE_12364_length_126278_cov_6.g13170.t1
jgi|Botdo1_1|297990|NODE_190_length_11228_cov_61.2.g575.t1
jgi|Botdo1_1|298135|NODE_3935_length_53354_cov_60..g8999.t1
jgi|Cerzm1|81909|fgenesh1_pg.4_#_197
jgi|Cerzm1|93895|gm1.1877_g
jgi|Clafu1|196602|scf7180000130912_G10212
jgi|Cloaq1|558931|fgenesh1_kg.26_#_19_#_TRINITY_DN1233_c0_g1_i1
jgi|Cloaq1|608335|gm1.13204_g
jgi|Cocca1|9224|gm1.9224_g
jgi|CocheC5_3|1175159|estExt_Genewise1Plus.C_8_t10366
jgi|CocheC5_3|1182566|estExt_Genewise1Plus.C_13_t10074
jgi|Coclu2|39544|gm1.8294_g
jgi|Coclu2|46564|fgenesh1_pm.1_#_113
jgi|Cocmi1|27933|fgenesh1_pg.106_#_14
jgi|Cocmi1|34980|fgenesh1_pm.34_#_10
jgi|Cocsa1|185866|estExt_Genemark1.C_200127
jgi|Cocsa1|26173|fgenesh1_pg.6_#_566
jgi|Cocvi1|26948|gm1.5552_g
jgi|Conap1|98462|W97_06946T0
jgi|Decga1|503407|e_gw1.100.19.1
jgi|Decga1|568805|fgenesh1_kg.55_#_27_#_Locus6003v2rpkm9.81
jgi|Delst1|374788|fgenesh1_pm.2_#_130
jgi|Didex1|415626|fgenesh1_kg.2_#_137_#_Locus6343v1rpkm10.51
jgi|Dipse1|6054|rna6053
jgi|Erebi1|436418|estExt_Genewise1Plus.C_10_t10296
jgi|Erebi1|494816|MIX8874_388_35
jgi|Fusgr1|1261|FGSG_11892T0
jgi|Glost2|298018|e_gw1.2658.1.1
jgi|Glost2|383087|gm1.12757_g
jgi|Glost2|384619|estExt_Genemark1.C_NODE_1230019
jgi|Glost2|391740|estExt_Genemark1.C_NODE_40170008
jgi|Horac1|293251|fgenesh1_kg.3_#_820_#_TRINITY_DN369_c0_g1_i1
jgi|Hyspu1_1|114343|NODE_451_length_688610_cov_26..g5721.t1
jgi|Hyspu1_1|116839|NODE_808_length_249683_cov_26..g7911.t1
jgi|Hyspu1_1|118324|NODE_1416_length_365516_cov_26.g9249.t1
jgi|Linin1|306712|fgenesh1_kg.38_#_147_#_Locus7886v1rpkm1.49
jgi|Linin1|79625|CE79624_119
jgi|Linrh1|30142|CE30141_2280
jgi|Linrh1|341310|fgenesh1_kg.8_#_1066_#_TRINITY_DN2325_c0_g1_i1
jgi|Lopnu1|147623|CE147622_4184
jgi|Lopnu1|500903|e_gw1.28.181.1
jgi|Lopnu1|558370|estExt_Genewise1Plus.C_480141
jgi|Lopnu1|583628|fgenesh1_kg.28_#_301_#_TRINITY_DN5490_c1_g1_i2
jgi|Lopnu1|583722|fgenesh1_kg.28_#_395_#_TRINITY_DN6556_c0_g1_i1
jgi|Macph1|8140|MPH_08313m.01
jgi|Maseb1|414940|estExt_Genewise1.C_1_t10096
jgi|Maseb1|57283|CE57282_220
jgi|Masph1|331509|CE331508_1120
jgi|Masph1|355291|CE355290_2333
jgi|Masph1|580271|fgenesh1_kg.20_#_190_#_TRINITY_DN3257_c0_g2_i1
jgi|Masph1|627032|fgenesh1_pm.6_#_210
jgi|Micmi1|15750|CE15749_3001
jgi|Mycfi2|170148|Genemark.1160_g
jgi|Mycfi2|196465|fgenesh1_pg.4_#_398
jgi|Mycfi2|213846|estExt_fgenesh1_pg.C_20091
jgi|Mycgr3|89024|fgenesh1_pg.C_chr_1000441
jgi|Mycgr3|97089|fgenesh1_pg.C_chr_12000221
jgi|Mytre1|171684|CE171683_193
jgi|Mytre1|265363|CE265362_3510
jgi|Mytre1|465084|fgenesh1_kg.14_#_68_#_Locus6810v1rpkm14.25
jgi|Mytre1|526729|gm1.13732_g
jgi|Mytre1|533424|MIX4800_4112_91
jgi|Neopa1|1928|UCRNP2_816m.01
jgi|Neopa1|1929|UCRNP2_817m.01
jgi|Neopa1|4264|UCRNP2_2547m.01
jgi|Neucr2|9027|NCU05502T0
jgi|Perma1|521838|e_gw1.38.121.1
jgi|Perma1|642928|fgenesh1_pm.91_#_16
jgi|Pyrco1|7100|PCON_08101m.01
jgi|Pyrtt1|11125|PTTG_20173.1
jgi|Pyrtt1|5138|PTTG_12253.1
jgi|Pyrtt1|6057|PTTG_13401.1
jgi|Rhili1|38318|e_gw1.5.919.1
jgi|Rhyru1_1|110864|NODE_2733_length_10767_cov_46..g8414.t1
jgi|Rhyru1_1|111699|NODE_3331_length_102740_cov_40.g9089.t1
jgi|Rhyru1_1|111926|NODE_3570_length_7531_cov_42.7.g9273.t1
jgi|Rhyru1_1|112684|NODE_4747_length_15664_cov_38..g9846.t1
jgi|Rhyru1_1|115003|NODE_380_length_21148_cov_63.8.g2231.t1
jgi|Rhyru1_1|119653|NODE_1231_length_20802_cov_44..g5729.t1
jgi|Rhyru1_1|119654|NODE_1231_length_20802_cov_44..g5730.t1
jgi|Rhyru1_1|120192|NODE_1397_length_11328_cov_42..g6207.t1
jgi|Sclsc1|9387|SS1G_02802T0
jgi|Seppo1|23705|gm1.9312_g
jgi|Setho1|33642|gw1.82.60.1
jgi|Setho1|51452|e_gw1.1.189.1
jgi|Setho1|52072|e_gw1.1.33.1
jgi|Settu1|171454|estExt_fgenesh1_pm.C_2_t20161
jgi|Settu1|173693|estExt_fgenesh1_pm.C_70098
jgi|Stano2|10769|SNOG_04555.3
jgi|Stano2|3582|SNOG_10190.3
jgi|Tribi1|127188|CE127187_4266
jgi|Venin1|25729|atg11650.t1
jgi|Venpi1|209503|VP.s13.g305.t1
jgi|Venpi1|218652|VP.s83.g8900.t1
jgi|Verga1|115747|PV09_04914T0
jgi|Zasce1|19800|gm1.4162_g
jgi|Zasce1|22952|gm1.7314_g
jgi|Zasce1|28009|gm1.12371_g
jgi|Zymar1|769880|Za111_scaffold_26_0082
jgi|Zymar1|772658|Za111_scaffold_499_0106
jgi|Zymps1|803376|Zp221_scaffold_585_00069
jgi|Zymps1|803377|Zp221_scaffold_585_00070
OG0001058:
jgi|Aaoar1|216585|CE216584_137	expressed protein
jgi|Aaoar1|357605|e_gw1.12.495.1	hypothetical protein
jgi|Aaoar1|417299|fgenesh1_kg.1_#_1247_#_Locus6996v1rpkm10.24	expressed protein
jgi|Aaoar1|418931|fgenesh1_kg.2_#_876_#_Locus6983v1rpkm10.27	expressed protein
jgi|Aaoar1|427754|fgenesh1_kg.11_#_355_#_Locus6830v1rpkm10.92	hypothetical protein
jgi|Aaoar1|445995|estExt_fgenesh1_pg.C_1_t10464	hypothetical protein
jgi|Aaoar1|448773|estExt_fgenesh1_pg.C_3_t10182	expressed protein
jgi|Aaoar1|461459|gm1.5037_g	expressed protein
jgi|Aaoar1|482070|MIX12940_35_84	expressed protein
jgi|Altal1|943128|e_gw1.20.653.1	expressed protein
jgi|Aulhe2|448961|estExt_fgenesh1_pm.C_550007	expressed protein
jgi|Karrh1|380451|estExt_Genewise1.C_3_t40387	expressed protein
jgi|Karrh1|416304|estExt_Genewise1Plus.C_12_t20148	hypothetical protein
jgi|Lopma1|602413|e_gw1.90.116.1	expressed protein
jgi|Lopma1|776352|estExt_Genemark1.C_280011	expressed protein
jgi|Lopmy1|531800|fgenesh1_kg.19_#_321_#_Locus7760v1rpkm5.48	expressed protein
jgi|Macan1|432274|fgenesh1_pm.22_#_2	hypothetical protein
jgi|Macan1|66509|CE66508_1609	expressed protein
jgi|Melpu1|245348|e_gw1.208.38.1	hypothetical protein
jgi|Myrdu1|321290|estExt_Genemark1.C_6_t10067	expressed protein
jgi|Parsp1|1069091|gw1.5.1807.1	hypothetical protein
jgi|Parsp1|1137480|estExt_Genewise1Plus.C_2_t30037	expressed protein
jgi|Parsp1|1185402|fgenesh1_pm.3_#_492	expressed protein
jgi|Parsp1|1189810|fgenesh1_pm.10_#_132	hypothetical protein
jgi|Pcit129764|484370|gm1.2460_g	Fungal specific transcription factor domain-domain containing protein
jgi|Phcit1|293425|estExt_Genemark1.C_2_t20337	Fungal specific transcription factor domain-domain containing protein
jgi|Phcitr1|341942|estExt_Genemark1.C_3_t10060	Fungal specific transcription factor domain-domain containing protein
jgi|Phycap1|362332|MIX4342_12_53	Fungal specific transcription factor domain-domain containing protein
jgi|Plesi1|525798|MIX16640_6_30	hypothetical protein
jgi|Polfu1|451096|e_gw1.229.27.1	hypothetical protein
jgi|Psehy1|441135|e_gw1.11.310.1	expressed protein
jgi|Psehy1|497675|gm1.2406_g	expressed protein
jgi|Psehy1|84599|CE84598_2302	expressed protein
jgi|Pyrsp1|515053|e_gw1.15.67.1	hypothetical protein
jgi|Pyrsp1|546298|estExt_Genewise1.C_19_t10004	expressed protein
jgi|Pyrsp1|573374|estExt_Genewise1Plus.C_18_t10038	expressed protein
jgi|Pyrsp1|578452|estExt_Genewise1Plus.C_270191	hypothetical protein
jgi|Pyrsp1|646321|gm1.8666_g	expressed protein
jgi|Pyrsp1|76934|CE76933_2289	expressed protein
jgi|Stasp1|125021|CE125020_2566	expressed protein
jgi|Stasp1|126661|CE126660_363	expressed protein
jgi|Stasp1|213843|e_gw1.3.1647.1	expressed protein
jgi|Stasp1|229587|e_gw1.15.895.1	expressed protein
jgi|Stasp1|239272|estExt_Genewise1.C_2_t10335	expressed protein
jgi|Stasp1|326997|estExt_fgenesh1_pm.C_100224	fungal-specific transcription factor domain-containing protein
jgi|Stasp1|374334|estExt_Genemark1.C_3_t20256	hypothetical protein
jgi|Totfu1|580700|e_gw1.5.421.1	hypothetical protein
jgi|Trepe1|350452|CE350451_163	hypothetical protein
jgi|Trepe1|475868|estExt_Genewise1Plus.C_2_t40260	hypothetical protein
jgi|Trepe1|535829|fgenesh1_pm.28_#_83	expressed protein
jgi|Veren1|83858|CE83857_96	hypothetical protein
jgi|Zoprh1|679128|estExt_Genewise1Plus.C_1050042	hypothetical protein
jgi|Zoprh1|747532|estExt_fgenesh1_pg.C_110022	hypothetical protein
PTRG_03455
jgi|Aplpr1|313725|fgenesh1_pg.80_#_4
jgi|Aplpr1|361105|estExt_fgenesh1_pg.C_220221
jgi|Aspnid1|1903|AN4185
jgi|Aspnid1|2766|AN7379
jgi|Aspnid1|5783|AN0937
jgi|Aurpu_var_mel1|77850|fgenesh1_pm.23_#_28
jgi|Aurpu_var_nam1|34497|gw1.13.945.1
jgi|Aurpu_var_nam1|57387|e_gw1.23.239.1
jgi|Aurpu_var_pul1|267689|e_gw1.3.353.1
jgi|Aurpu_var_pul1|346475|fgenesh1_kg.11_#_216_#_Locus6898v1rpkm9.37
jgi|Aurpu_var_pul1|372119|fgenesh1_pm.3_#_315
jgi|Aurpu_var_sub1|444099|CE329985_2786
jgi|Aurpu_var_sub1|69566|e_gw1.26.141.1
jgi|Bauco1|69367|e_gw1.6.1414.1
jgi|Bimnz1|469545|e_gw1.35.640.1
jgi|Botci1|10765|BC1T_07862
jgi|Botci1|1885|BC1T_13247
jgi|Botdo1_1|287958|NODE_337_length_83391_cov_63.8.g950.t1
jgi|Botdo1_1|289660|NODE_431_length_34795_cov_72.1.g1243.t1
jgi|Botdo1_1|295923|NODE_2659_length_37179_cov_63..g6934.t1
jgi|Cerzm1|41345|e_gw1.12.93.1
jgi|Clafu1|196554|scf7180000130911_G13050
jgi|Cloaq1|437162|gw1.273.9.1
jgi|Cloaq1|627006|fgenesh1_pm.134_#_1
jgi|Cocca1|41329|fgenesh1_pm.306_#_2
jgi|Cocca1|92797|e_gw1.50.4.1
jgi|Cocca1|96406|e_gw1.76.55.1
jgi|CocheC5_3|1086151|e_gw1.1.4544.1
jgi|CocheC5_3|1197990|estExt_fgenesh1_pm.C_150290
jgi|Cocim1|6475|CIMG_11364T0
jgi|Cocim1|8722|CIMG_03092T1
jgi|Cocim1|8723|CIMG_03092T0
jgi|Coclu2|51578|fgenesh1_pm.10_#_58
jgi|Coclu2|55135|fgenesh1_pm.18_#_118
jgi|Cocmi1|109447|e_gw1.270.16.1
jgi|Cocmi1|31511|fgenesh1_pm.0_#_168
jgi|Cocmi1|80220|e_gw1.1.185.1
jgi|Cocsa1|128842|estExt_Genewise1.C_18_t20150
jgi|Cocsa1|158600|gm1.3416_g
jgi|Cocsa1|33930|fgenesh1_kg.3_#_128_#_Locus3187v1rpkm34.54
jgi|Cocsa1|357690|MIX17109_23_93
jgi|Cocvi1|104328|e_gw1.65.154.1
jgi|Cocvi1|20993|fgenesh1_pg.178_#_10
jgi|Cocvi1|38468|fgenesh1_pm.50_#_65
jgi|Cocvi1|84554|e_gw1.1.635.1
jgi|Conap1|99597|W97_07730T0
jgi|Didex1|205023|CE99895_1313
jgi|Erebi1|461649|fgenesh1_kg.26_#_22_#_Locus9296v1rpkm2.72
jgi|Fusgr1|10630|FGSG_09178T0
jgi|Fusgr1|12186|FGSG_10536T0
jgi|Fusgr1|2064|FGSG_01795T0
jgi|Fusgr1|3316|FGSG_04666T0
jgi|Fusgr1|4151|FGSG_03929T0
jgi|Fusgr1|8188|FGSG_07079T0
jgi|Fusgr1|954|FGSG_00813T0
jgi|Hyspu1_1|115043|NODE_518_length_208111_cov_26..g6325.t1
jgi|Hyspu1_1|115635|NODE_50_length_318014_cov_25.9.g965.t1
jgi|Linin1|152860|gw1.27.14.1
jgi|Lizem1|158889|fgenesh1_pg.38_#_88
jgi|Lizem1|91939|gw1.5.2232.1
jgi|Lopnu1|224374|CE224373_211
jgi|Lopnu1|505840|e_gw1.43.62.1
jgi|Lopnu1|581889|fgenesh1_kg.24_#_501_#_TRINITY_DN11898_c0_g1_i1
jgi|Lopnu1|616441|fgenesh1_pm.39_#_86
jgi|Macph1|2308|MPH_02352m.01
jgi|Macph1|2309|MPH_02353m.01
jgi|Maseb1|390513|e_gw1.3.1642.1
jgi|Masph1|53969|CE53968_2718
jgi|Mycfi2|185068|fgenesh1_pm.1_#_777
jgi|Mycgr3|48353|e_gw1.10.412.1
jgi|Mycgr3|57300|estExt_Genewise1.C_chr_31865
jgi|Mytre1|424181|estExt_Genewise1.C_18_t20141
jgi|Mytre1|489809|fgenesh1_pm.14_#_205
jgi|Perma1|645334|fgenesh1_pm.197_#_14
jgi|Perma1|649211|gm1.1556_g
jgi|Perma1|730552|estExt_fgenesh1_pg.C_1360020
jgi|Pyrco1|6459|PCON_07460m.01
jgi|Pyrtt1|8885|PTTG_17286.1
jgi|Rhili1|11696|gw1.11.175.1
jgi|Rhili1|50502|fgenesh1_pg.1_#_8
jgi|Rhili1|74312|gm1.4479_g
jgi|Rhyru1_1|111643|NODE_211_length_71116_cov_43.9.g1429.t1
jgi|Rhyru1_1|112175|NODE_3799_length_12256_cov_40..g9443.t1
jgi|Rhyru1_1|118057|NODE_835_length_10509_cov_36.2.g4358.t1
jgi|Rhyru1_1|118399|NODE_929_length_97559_cov_41.6.g4654.t1
jgi|Sclsc1|10397|SS1G_03426T0
jgi|Setho1|101214|fgenesh1_pm.48_#_75
jgi|Setho1|105276|fgenesh1_pm.193_#_4
jgi|Setho1|96677|fgenesh1_pm.4_#_84
jgi|Settu1|149909|estExt_Genewise1Plus.C_170020
jgi|Stano2|3123|SNOG_09587.3
jgi|Stano2|5140|SNOG_01738.3
jgi|Venin1|19338|atg6021.t1
jgi|Venpi1|213343|VP.s3.g1167.t1
jgi|Verga1|118043|PV09_06358T0
jgi|Verga1|124377|PV09_03237T0
jgi|Verga1|124378|PV09_03238T0
jgi|Zasce1|25286|gm1.9648_g
jgi|Zasce1|29401|gm1.13763_g
jgi|Zasce1|29927|gm1.14289_g
jgi|Zasce1|62328|fgenesh1_pm.1_#_524
jgi|Zasce1|63659|fgenesh1_pm.5_#_115
jgi|Zymar1|771325|Za111_scaffold_358_0020
jgi|Zymar1|775058|Za111_scaffold_805_0060
jgi|Zymps1|802257|Zp221_scaffold_480_00052
jgi|Zymps1|805954|Zp221_scaffold_96_00058
OG0001063:
jgi|Aaoar1|185282|CE185281_520	expressed protein
jgi|Altal1|987282|estExt_Genewise1Plus.C_8_t20292	hypothetical protein
jgi|Amnli1|580290|gm1.11825_g	hypothetical protein
jgi|Bysci1|174883|CE174882_113	hypothetical protein
jgi|Bysci1|398038|e_gw1.1.1777.1	expressed protein
jgi|Bysci1|536340|estExt_fgenesh1_pg.C_190203	hypothetical protein
jgi|Bysci1|554917|gm1.13744_g	hypothetical protein
jgi|Bysci1|554941|gm1.13768_g	hypothetical protein
jgi|Bysci1|560550|MIX3828_2_17	hypothetical protein
jgi|Bysci1|581811|MIX25089_8_52	hypothetical protein
jgi|Bysci1|592634|estExt_Genemark1.C_130110	hypothetical protein
jgi|Bysci1|598036|estExt_Genemark1.C_480046	expressed protein
jgi|Cenge3|144620|CE144619_1216	expressed protein
jgi|Cenge3|679630|fgenesh1_pg.39_#_30	hypothetical protein
jgi|Cenge3|708438|estExt_fgenesh1_pm.C_590035	hypothetical protein
jgi|Delco1|441757|fgenesh1_kg.187_#_12_#_Locus7155v1rpkm6.32	expressed protein
jgi|Dotsy1|317808|estExt_Genewise1.C_11_t20415	hypothetical protein
jgi|Karrh1|423076|estExt_Genewise1Plus.C_20_t10141	hypothetical protein
jgi|Karrh1|480327|gm1.2115_g	hypothetical protein
jgi|Karrh1|523914|estExt_Genemark1.C_15_t10076	expressed protein
jgi|Lenfl1|366444|estExt_Genewise1Plus.C_12_t20181	hypothetical protein
jgi|Lenfl1|385617|gm1.4389_g	expressed protein
jgi|Lenfl1|405626|fgenesh1_pg.19_#_18	expressed protein
jgi|Lenfl1|466854|MIX18915_2_27	hypothetical protein
jgi|Leppa1|327052|estExt_Genewise1.C_1310013	expressed protein
jgi|Leppa1|332095|estExt_Genewise1.C_2570005	hypothetical protein
jgi|Lopma1|176148|CE176147_6870	hypothetical protein
jgi|Lopma1|243183|CE243182_10393	expressed protein
jgi|Lopma1|310216|CE310215_1378	expressed protein
jgi|Lopma1|684428|fgenesh1_pg.236_#_3	expressed protein
jgi|Lopma1|685840|fgenesh1_pg.439_#_1	hypothetical protein
jgi|Lopma1|709242|fgenesh1_pm.347_#_1	hypothetical protein
jgi|Lopma1|783841|estExt_Genemark1.C_2360001	hypothetical protein
jgi|Lopmy1|567633|gm1.13638_g	expressed protein
jgi|Macan1|463806|gm1.10860_g	expressed protein
[truncated: 1,465 more rows]

## Sheet: C. Pathogen-only
OGs present only in pathogens
OGs with functions other than hypothetical/expressed protein (5 out of 222):
OG0014581::	General substrate transporter
OG0017274::	Cytochrome P450
OG0019989::	MFS general substrate transporter
OG0020007::	Clc chloride channel
OG0020008::	Pectin lyase fold/virulence factor	Pectin lyase-like protein
All OGs:
OG0007407:
jgi|Aulhe2|411000|fgenesh1_pm.9_#_85	hypothetical protein
jgi|Aulhe2|415504|fgenesh1_pm.63_#_30	hypothetical protein
jgi|Bysci1|538341|estExt_fgenesh1_pg.C_360010	hypothetical protein
jgi|Bysci1|595556|estExt_Genemark1.C_250209	hypothetical protein
jgi|Delco1|468535|gm1.988_g	hypothetical protein
jgi|Lenfl1|316445|e_gw1.42.249.1	hypothetical protein
jgi|Lopmy1|451729|e_gw1.2.1955.1	hypothetical protein
jgi|Lopmy1|574288|estExt_fgenesh1_pm.C_140200	expressed protein
jgi|Melpu1|403580|estExt_fgenesh1_pm.C_10051	hypothetical protein
jgi|Myrdu1|143941|CE143940_1276	expressed protein
jgi|Ophdi1|354739|estExt_Genewise1Plus.C_16_t10015	hypothetical protein
jgi|Patat1|1010857|fgenesh1_pm.6_#_256	hypothetical protein
jgi|Patat1|1031868|estExt_fgenesh1_pg.C_80310	expressed protein
jgi|Patat1|836061|CE836060_18	expressed protein
jgi|Phy27169|387700|fgenesh1_pm.41_#_10	hypothetical protein
jgi|Phycit1|450314|gm1.1478_g	expressed protein
jgi|Phycitr1|619630|fgenesh1_pm.39_#_45	hypothetical protein
jgi|Phycpc1|512181|MIX18259_127_38	hypothetical protein
jgi|Plesi1|463913|fgenesh1_kg.28_#_1_#_Locus6118v1rpkm11.57	hypothetical protein
jgi|Psehy1|476761|fgenesh1_kg.9_#_210_#_Locus9196v2rpkm1.24	hypothetical protein
jgi|Sacpr1|50028|e_gw1.37.23.1	hypothetical protein
jgi|Sacpr1|70957|fgenesh1_pm.2_#_12	hypothetical protein
jgi|Sepmu1|66516|estExt_Genewise1Plus.C_5_t30383	conserved expressed protein%7Cexpressed hypothetical protein%7Chypothetical protein
jgi|Spofi1|478779|gm1.5829_g	hypothetical protein
jgi|Spofi1|487890|estExt_Genemark1.C_210045	hypothetical protein
jgi|Ternu1|345192|fgenesh1_pm.66_#_36	hypothetical protein
jgi|Totfu1|712506|MIX8442_2388_85	hypothetical protein
jgi|Trepe1|516909|fgenesh1_kg.4_#_525_#_Locus9070v1rpkm4.64	hypothetical protein
jgi|Trepe1|544343|estExt_fgenesh1_pm.C_220110	hypothetical protein
jgi|Tryvi1|113274|CE113273_3931	hypothetical protein
jgi|Veren1|583508|gm1.10386_g	hypothetical protein
jgi|Wesor1|368619|e_gw1.1.1441.1	hypothetical protein
jgi|Wesor1|420100|estExt_Genewise1Plus.C_13_t10345	hypothetical protein
jgi|Wesor1|497351|estExt_fgenesh1_pm.C_740004	hypothetical protein
jgi|Ampqui1|520620|fgenesh1_kg.7_#_307_#_Locus3730v2rpkm0.00_PRE
jgi|Aurpu_var_mel1|63773|fgenesh1_pg.4_#_110
jgi|Aurpu_var_mel1|78000|fgenesh1_pm.24_#_29
jgi|Aurpu_var_mel1|80810|gm1.1206_g
jgi|Aurpu_var_nam1|73976|fgenesh1_pm.11_#_334
jgi|Aurpu_var_nam1|74137|fgenesh1_pm.12_#_150
jgi|Aurpu_var_nam1|75980|fgenesh1_pm.20_#_15
jgi|Aurpu_var_pul1|302005|estExt_Genewise1.C_170217
jgi|Aurpu_var_pul1|357374|fgenesh1_pg.15_#_213
jgi|Aurpu_var_sub1|45396|fgenesh1_pm.0_#_13
jgi|Aurpu_var_sub1|89029|estExt_fgenesh1_pg.C_110072
jgi|Bimnz1|628802|MIX3957_2_24
jgi|Cocim1|4800|CIMG_08868T0
jgi|Cocim1|7674|CIMG_10123T0
jgi|Cocim1|7675|CIMG_13546T0
jgi|Delst1|403173|gm1.9107_g
jgi|Elsamp1|208081|e_gw1.44.12.1
jgi|Elsamp1|323144|estExt_Genemark1.C_440003
jgi|Fusgr1|10072|FGSG_08226T0
jgi|Glost2|305296|e_gw1.7542.7.1
jgi|Glost2|347174|estExt_Genewise1Plus.C_NODE_46280001
jgi|Linin1|365855|MIX1723_4_37
jgi|Linrh1|285384|e_gw1.10.64.1
jgi|Linrh1|387627|fgenesh1_pm.23_#_16
jgi|Linrh1|387682|fgenesh1_pm.23_#_71
jgi|Lizem1|161865|fgenesh1_pm.3_#_247
jgi|Lopnu1|567971|fgenesh1_kg.6_#_796_#_TRINITY_DN2247_c0_g1_i1
jgi|Perma1|526108|e_gw1.67.119.1
jgi|Perma1|541053|e_gw1.275.10.1
jgi|Perma1|661072|gm1.13417_g
jgi|Perma1|665053|gm1.17398_g
jgi|Perma1|676844|estExt_Genemark1.C_2900012
jgi|Perma1|709633|MIX30784_5_43
jgi|Perma1|734139|estExt_fgenesh1_pg.C_5450003
jgi|Sclsc1|1440|SS1G_07896T0
jgi|Sclsc1|206|SS1G_00206T0
jgi|Sclsc1|7493|SS1G_12916T0
jgi|Tubme1v2|5187|GSTUMT200003219001
OG0008128:
jgi|Bysci1|493198|fgenesh1_kg.19_#_101_#_Locus8929v1rpkm4.77	expressed protein
jgi|Cenge3|635743|estExt_Genewise1.C_19_t10412	hypothetical protein
jgi|Cucbe1|314534|estExt_Genewise1.C_4_t20022	expressed protein
jgi|Cucbe1|381198|fgenesh1_pm.7_#_222	hypothetical protein
jgi|Disac1|377425|fgenesh1_kg.3_#_136_#_Locus12121v2rpkm0.00_PRE	expressed protein
jgi|Dotsy1|365994|fgenesh1_kg.8_#_171_#_Locus4152v1rpkm23.72	hypothetical protein
jgi|Lenfl1|436843|estExt_Genemark1.C_580033	expressed protein
jgi|Leppa1|327900|estExt_Genewise1.C_1480023	hypothetical protein
jgi|Lopma1|449648|CE449647_133	hypothetical protein
jgi|Lopmy1|597206|MIX10080_7_82	hypothetical protein
jgi|Macan1|347467|e_gw1.29.223.1	hypothetical protein
jgi|Melpu1|326193|fgenesh1_kg.235_#_9_#_Locus13024v1rpkm1.17	expressed protein
jgi|Phy27169|369867|fgenesh1_kg.52_#_10_#_TRINITY_DN3016_c0_g2_i1	hypothetical protein
jgi|Phycit1|476219|MIX9207_5_68	hypothetical protein
jgi|Phycitr1|661730|estExt_Genemark1.C_10003	hypothetical protein
jgi|Phycpc1|453353|fgenesh1_kg.7_#_656_#_TRINITY_DN4006_c0_g3_i1	hypothetical protein
jgi|Plesi1|467956|fgenesh1_kg.8_#_157_#_Locus7380v2rpkm0.00_PRE	hypothetical protein
jgi|Psehy1|147311|CE147310_821	hypothetical protein
jgi|Sacpr1|32490|e_gw1.1.583.1	hypothetical protein
jgi|Sacpr1|47979|e_gw1.26.77.1	hypothetical protein
jgi|Sepmu1|133632|estExt_Genemark1.C_6_t10003	conserved expressed protein%7Cexpressed hypothetical protein%7Cexpressed protein
jgi|Spofi1|469555|fgenesh1_kg.22_#_120_#_Locus9649v2rpkm0.69	expressed protein
jgi|Stasp1|64051|CE64050_116	expressed protein
jgi|Ternu1|207092|CE207091_688	hypothetical protein
jgi|Trepe1|519123|fgenesh1_kg.7_#_295_#_Locus5734v1rpkm15.91	hypothetical protein
jgi|Veren1|350808|CE350807_76	hypothetical protein
jgi|Wesor1|346634|gw1.28.84.1	expressed protein
jgi|Ampqui1|511539|fgenesh1_kg.2_#_254_#_Locus6215v3rpkm4.01
jgi|Aspnid1|7728|AN2019
jgi|Bimnz1|371282|gw1.7.156.1
jgi|Cerzm1|38615|e_gw1.8.704.1
jgi|Cloaq1|211001|CE211000_82
jgi|Cocca1|83994|e_gw1.8.133.1
jgi|CocheC5_3|1100668|e_gw1.7.1008.1
jgi|CocheC5_3|1161076|fgenesh1_pm.19_#_42
jgi|Cocmi1|41726|fgenesh1_pm.320_#_7
jgi|Cocmi1|45017|gw1.374.2.1
jgi|Cocvi1|112748|e_gw1.137.25.1
jgi|Cocvi1|18292|fgenesh1_pg.78_#_30
jgi|Cocvi1|40746|fgenesh1_pm.92_#_6
jgi|Glost2|329797|estExt_Genewise1Plus.C_NODE_320001
jgi|Linin1|131660|CE131659_68
jgi|Linin1|350190|gm1.2468_g
jgi|Linin1|387380|MIX23248_7_71
jgi|Lizem1|19399|gw1.39.86.1
jgi|Lopnu1|642934|gm1.3922_g
jgi|Maseb1|551345|estExt_Genemark1.C_150015
jgi|Mycfi2|126477|e_gw1.1.3353.1
jgi|Mytre1|389948|e_gw1.11.62.1
jgi|Perma1|655509|gm1.7854_g
jgi|Seppo1|104218|e_gw1.45.183.1
jgi|Zasce1|18589|gm1.2951_g
OG0013328:
jgi|Phy27169|399024|estExt_fgenesh1_pg.C_270046	hypothetical protein
jgi|Phycit1|482086|MIX15074_107_94	expressed protein
jgi|Phycitr1|665939|estExt_Genemark1.C_240088	hypothetical protein
jgi|Phycpc1|493195|gm1.8545_g	hypothetical protein
jgi|Botdo1_1|297907|NODE_3761_length_41852_cov_63..g8774.t1
jgi|Botdo1_1|299744|NODE_6303_length_73277_cov_62..g10497.t1
jgi|Dipse1|4895|rna4894
jgi|Macph1|178|MPH_00183m.01
jgi|Macph1|4622|MPH_04734m.01
OG0014581:
jgi|Phy27169|279200|gw1.103.9.1	General substrate transporter
jgi|Phycit1|202031|CE202030_134	expressed protein
jgi|Phycitr1|614991|fgenesh1_kg.94_#_44_#_TRINITY_DN11565_c0_g1_i1	expressed protein
jgi|Phycpc1|467397|fgenesh1_kg.20_#_702_#_TRINITY_DN7477_c0_g1_i1	expressed protein
jgi|Botci1|3488|BC1T_14374
jgi|Elsamp1|269940|fgenesh1_kg.32_#_21_#_TRINITY_DN6818_c0_g1_i1
jgi|Setho1|46551|gw1.224.38.1
OG0015398:
jgi|Phy27169|382876|fgenesh1_pg.67_#_24	hypothetical protein
jgi|Phycit1|428896|fgenesh1_pg.48_#_1	hypothetical protein
jgi|Phycitr1|580215|fgenesh1_pg.82_#_1	hypothetical protein
jgi|Phycpc1|440368|fgenesh1_pg.43_#_16	hypothetical protein
jgi|Aurpu_var_sub1|7525|gm1.7525_g
jgi|Mycfi2|211422|estExt_fgenesh1_kg.C_50018
OG0015454:
jgi|Phy27169|376797|fgenesh1_pg.9_#_61	expressed protein
jgi|Phycit1|451168|gm1.2332_g	hypothetical protein
jgi|Phycitr1|429761|CE429760_2629	expressed protein
jgi|Phycpc1|432683|fgenesh1_pg.2_#_405	expressed protein
jgi|Bimnz1|574356|fgenesh1_pg.96_#_46
jgi|Setho1|119159|gm1.13425_g
OG0016145:
jgi|Phy27169|228780|CE228779_111	expressed protein
jgi|Phy27169|437111|estExt_Genemark1.C_880015	hypothetical protein
jgi|Phycit1|458216|gm1.9380_g	hypothetical protein
jgi|Phycitr1|493271|CE493270_970	hypothetical protein
jgi|Phycitr1|615126|fgenesh1_kg.98_#_2_#_TRINITY_DN11807_c0_g1_i1	expressed protein
jgi|Phycpc1|440299|fgenesh1_pg.41_#_2	hypothetical protein
OG0016146:
jgi|Phy27169|383409|fgenesh1_pg.92_#_5	hypothetical protein
jgi|Phycit1|276258|CE276257_215	expressed protein
jgi|Phycit1|458330|gm1.9494_g	hypothetical protein
jgi|Phycitr1|614783|fgenesh1_kg.91_#_10_#_TRINITY_DN2926_c0_g1_i1	expressed protein
jgi|Phycpc1|227455|CE227454_268	hypothetical protein
jgi|Sacpr1|59051|fgenesh1_pg.24_#_11	hypothetical protein
OG0016149:
jgi|Phy27169|407957|gm1.5498_g	hypothetical protein
jgi|Phy27169|434135|estExt_Genemark1.C_300039	expressed protein
jgi|Phycit1|456441|gm1.7605_g	hypothetical protein
jgi|Phycitr1|611987|fgenesh1_kg.66_#_129_#_TRINITY_DN6735_c0_g2_i1	expressed protein
jgi|Phycitr1|629139|gm1.7889_g	expressed protein
jgi|Phycpc1|491604|gm1.6954_g	expressed protein
OG0016275:
jgi|Phy27169|404790|gm1.2331_g	hypothetical protein
jgi|Phycit1|413436|fgenesh1_kg.7_#_127_#_Locus10749v4rpkm0.00_PRE	expressed protein
jgi|Phycitr1|624596|gm1.3346_g	hypothetical protein
jgi|Phycpc1|490030|gm1.5380_g	hypothetical protein
AB10128.1
OG0017274:
jgi|Phy27169|403931|gm1.1472_g	Cytochrome P450
jgi|Phycit1|470208|MIX3196_404_60	hypothetical protein
jgi|Phycitr1|573301|fgenesh1_pg.6_#_122	Cytochrome P450
jgi|Phycpc1|431670|fgenesh1_pg.1_#_125	Cytochrome P450
jgi|Fusgr1|3785|FGSG_12284T0
OG0017306:
jgi|Phy27169|407998|gm1.5539_g	hypothetical protein
jgi|Phycit1|418685|fgenesh1_kg.28_#_43_#_Locus8238v2rpkm4.23	hypothetical protein
jgi|Phycitr1|578244|fgenesh1_pg.42_#_45	hypothetical protein
jgi|Phycpc1|438521|fgenesh1_pg.25_#_45	hypothetical protein
jgi|Hyspu1_1|122493|NODE_147_length_186485_cov_25..g2194.t1
OG0017618:
jgi|Phy27169|360820|fgenesh1_kg.26_#_33_#_TRINITY_DN7462_c2_g1_i1	expressed protein
jgi|Phy27169|87005|CE87004_255	expressed protein
jgi|Phycit1|29474|CE29473_203	expressed protein
jgi|Phycitr1|179874|CE179873_487	expressed protein
jgi|Phycpc1|276056|CE276055_100	expressed protein
OG0017620:
jgi|Phy27169|366083|fgenesh1_kg.38_#_235_#_TRINITY_DN5229_c1_g1_i1	expressed protein
jgi|Phycit1|429020|fgenesh1_pg.53_#_9	expressed protein
jgi|Phycitr1|613898|fgenesh1_kg.81_#_40_#_TRINITY_DN8539_c0_g1_i1	expressed protein
jgi|Phycpc1|492727|gm1.8077_g	hypothetical protein
jgi|Phycpc1|493571|gm1.8921_g	hypothetical protein
OG0017623:
jgi|Phy27169|376518|fgenesh1_pg.7_#_233	hypothetical protein
jgi|Phy27169|427003|MIX15555_2_30	hypothetical protein
jgi|Phycit1|449891|gm1.1055_g	hypothetical protein
jgi|Phycitr1|573993|fgenesh1_pg.9_#_189	hypothetical protein
jgi|Phycpc1|198641|CE198640_523	expressed protein
OG0017624:
jgi|Phy27169|377376|fgenesh1_pg.12_#_76	hypothetical protein
jgi|Phy27169|405159|gm1.2700_g	hypothetical protein
jgi|Phycit1|453066|gm1.4230_g	hypothetical protein
jgi|Phycitr1|625395|gm1.4145_g	hypothetical protein
jgi|Phycpc1|434208|fgenesh1_pg.6_#_259	hypothetical protein
OG0017627:
jgi|Phy27169|381338|fgenesh1_pg.42_#_11	hypothetical protein
jgi|Phycit1|98808|CE98807_42	expressed protein
jgi|Phycitr1|344366|CE344365_648	hypothetical protein
jgi|Phycitr1|344373|CE344372_351	hypothetical protein
jgi|Phycpc1|79320|CE79319_523	expressed protein
OG0017629:
jgi|Phy27169|400182|estExt_fgenesh1_pg.C_380070	hypothetical protein
jgi|Phycit1|227982|CE227981_205	hypothetical protein
jgi|Phycit1|429199|fgenesh1_pg.69_#_6	hypothetical protein
jgi|Phycitr1|580195|fgenesh1_pg.81_#_8	hypothetical protein
jgi|Phycpc1|439661|fgenesh1_pg.33_#_36	hypothetical protein
OG0017632:
jgi|Phy27169|411091|gm1.8632_g	hypothetical protein
jgi|Phycit1|263841|CE263840_217	expressed protein
jgi|Phycit1|422999|fgenesh1_pg.6_#_58	hypothetical protein
jgi|Phycitr1|629801|gm1.8551_g	hypothetical protein
jgi|Phycpc1|528457|estExt_Genemark1.C_530006	hypothetical protein
OG0017634:
jgi|Phy27169|42129|CE42128_428	expressed protein
jgi|Phycit1|178934|CE178933_367	expressed protein
jgi|Phycitr1|59346|CE59345_2361	expressed protein
jgi|Phycpc1|289067|CE289066_1939	expressed protein
jgi|Phycpc1|316418|CE316417_1782	expressed protein
OG0017636:
jgi|Phy27169|427002|MIX15554_2_22	hypothetical protein
jgi|Phycit1|473220|MIX6208_8_53	hypothetical protein
jgi|Phycitr1|573989|fgenesh1_pg.9_#_185	hypothetical protein
jgi|Phycpc1|432840|fgenesh1_pg.3_#_20	hypothetical protein
jgi|Phycpc1|440724|fgenesh1_pg.56_#_1	hypothetical protein
OG0019853:
jgi|Phy27169|103756|CE103755_1548	expressed protein
jgi|Phycit1|136866|CE136865_1350	expressed protein
jgi|Phycitr1|14351|CE14350_3105	expressed protein
jgi|Phycpc1|323745|CE323744_898	hypothetical protein
OG0019854:
jgi|Phy27169|104840|CE104839_681	hypothetical protein
jgi|Phycit1|138286|CE138285_376	expressed protein
jgi|Phycitr1|16546|CE16545_2059	expressed protein
jgi|Phycpc1|325097|CE325096_2425	expressed protein
OG0019855:
jgi|Phy27169|10534|CE10533_921	expressed protein
jgi|Phycit1|428925|fgenesh1_pg.49_#_8	hypothetical protein
jgi|Phycitr1|121823|CE121822_3155	expressed protein
jgi|Phycpc1|348006|CE348005_2053	hypothetical protein
OG0019856:
jgi|Phy27169|107247|CE107246_81	expressed protein
jgi|Phycit1|274356|CE274355_110	hypothetical protein
jgi|Phycitr1|20626|CE20625_228	expressed protein
jgi|Phycpc1|329401|CE329400_91	expressed protein
OG0019857:
jgi|Phy27169|109228|CE109227_1657	expressed protein
jgi|Phycit1|272304|CE272303_478	hypothetical protein
jgi|Phycitr1|24955|CE24954_2479	expressed protein
jgi|Phycpc1|332181|CE332180_1582	hypothetical protein
OG0019858:
jgi|Phy27169|111582|CE111581_160	expressed protein
jgi|Phycit1|165895|CE165894_463	expressed protein
jgi|Phycitr1|316756|CE316755_625	expressed protein
jgi|Phycpc1|172193|CE172192_229	hypothetical protein
OG0019859:
jgi|Phy27169|111792|CE111791_1278	expressed protein
jgi|Phycit1|418672|fgenesh1_kg.28_#_30_#_Locus3833v2rpkm17.09	expressed protein
jgi|Phycitr1|316284|CE316283_9990	expressed protein
jgi|Phycpc1|171783|CE171782_4486	expressed protein
OG0019860:
jgi|Phy27169|112336|CE112335_100	expressed protein
jgi|Phycit1|165109|CE165108_14	hypothetical protein
jgi|Phycitr1|315189|CE315188_415	hypothetical protein
jgi|Phycpc1|171175|CE171174_62	expressed protein
OG0019861:
jgi|Phy27169|114267|CE114266_243	expressed protein
jgi|Phycit1|16966|CE16965_226	hypothetical protein
jgi|Phycitr1|267768|CE267767_1853	hypothetical protein
jgi|Phycpc1|167702|CE167701_221	expressed protein
OG0019862:
jgi|Phy27169|115572|CE115571_7266	hypothetical protein
jgi|Phycit1|15185|CE15184_149	hypothetical protein
jgi|Phycitr1|271958|CE271957_4182	hypothetical protein
jgi|Phycpc1|169615|CE169614_4774	expressed protein
OG0019863:
jgi|Phy27169|119494|CE119493_3977	expressed protein
jgi|Phycit1|45965|CE45964_1440	expressed protein
jgi|Phycitr1|210507|CE210506_2776	expressed protein
jgi|Phycpc1|255496|CE255495_5117	hypothetical protein
OG0019864:
jgi|Phy27169|119726|CE119725_516	expressed protein
jgi|Phycit1|46146|CE46145_924	expressed protein
jgi|Phycitr1|211106|CE211105_2658	expressed protein
jgi|Phycpc1|255143|CE255142_404	hypothetical protein
OG0019865:
jgi|Phy27169|126376|CE126375_368	expressed protein
jgi|Phycit1|192971|CE192970_1452	expressed protein
jgi|Phycitr1|73356|CE73355_5774	hypothetical protein
jgi|Phycpc1|231710|CE231709_949	expressed protein
OG0019866:
jgi|Phy27169|126828|CE126827_2172	expressed protein
jgi|Phycit1|192376|CE192375_1030	expressed protein
jgi|Phycitr1|72465|CE72464_5435	expressed protein
jgi|Phycpc1|232805|CE232804_1891	hypothetical protein
OG0019867:
jgi|Phy27169|126982|CE126981_126	expressed protein
jgi|Phycit1|191665|CE191664_475	expressed protein
jgi|Phycitr1|72049|CE72048_693	expressed protein
jgi|Phycpc1|232985|CE232984_123	expressed protein
OG0019868:
jgi|Phy27169|132961|CE132960_945	expressed protein
jgi|Phycit1|423863|fgenesh1_pg.8_#_244	hypothetical protein
jgi|Phycitr1|646629|MIX16470_2968_82	expressed protein
jgi|Phycpc1|439936|fgenesh1_pg.36_#_73	expressed protein
OG0019869:
jgi|Phy27169|134880|CE134879_73	expressed protein
jgi|Phycit1|99808|CE99807_128	expressed protein
jgi|Phycitr1|608659|fgenesh1_kg.50_#_246_#_TRINITY_DN9951_c8_g3_i1	expressed protein
jgi|Phycpc1|77090|CE77089_192	expressed protein
OG0019870:
jgi|Phy27169|135660|CE135659_170	expressed protein
jgi|Phycit1|458124|gm1.9288_g	expressed protein
jgi|Phycitr1|629637|gm1.8387_g	hypothetical protein
jgi|Phycpc1|507354|MIX13432_1074_90	hypothetical protein
OG0019871:
jgi|Phy27169|135674|CE135673_1047	expressed protein
jgi|Phycit1|458122|gm1.9286_g	expressed protein
jgi|Phycitr1|461724|CE461723_1531	expressed protein
jgi|Phycpc1|228879|CE228878_2557	hypothetical protein
OG0019872:
jgi|Phy27169|135685|CE135684_82	expressed protein
jgi|Phycit1|258116|CE258115_651	expressed protein
jgi|Phycitr1|461762|CE461761_204	expressed protein
jgi|Phycpc1|228860|CE228859_448	expressed protein
OG0019873:
jgi|Phy27169|141262|CE141261_95	expressed protein
jgi|Phycit1|414229|fgenesh1_kg.9_#_99_#_Locus7744v2rpkm1.29	expressed protein
jgi|Phycitr1|351170|CE351169_333	hypothetical protein
jgi|Phycpc1|18034|CE18033_133	expressed protein
OG0019874:
jgi|Phy27169|141687|CE141686_207	expressed protein
jgi|Phycit1|306387|CE306386_561	expressed protein
jgi|Phycitr1|351876|CE351875_821	expressed protein
jgi|Phycpc1|18734|CE18733_293	expressed protein
OG0019875:
jgi|Phy27169|145218|CE145217_103	expressed protein
jgi|Phycit1|311411|CE311410_41	expressed protein
jgi|Phycitr1|573171|fgenesh1_pg.5_#_235	expressed protein
jgi|Phycpc1|23866|CE23865_200	expressed protein
OG0019877:
jgi|Phy27169|147259|CE147258_3766	expressed protein
jgi|Phycit1|411833|fgenesh1_kg.3_#_488_#_Locus5729v1rpkm13.64	expressed protein
jgi|Phycitr1|288278|CE288277_10760	expressed protein
jgi|Phycpc1|306240|CE306239_2364	expressed protein
OG0019878:
jgi|Phy27169|147261|CE147260_693	expressed protein
jgi|Phycit1|187754|CE187753_567	expressed protein
jgi|Phycitr1|288260|CE288259_1860	hypothetical protein
jgi|Phycpc1|306259|CE306258_3373	hypothetical protein
OG0019879:
jgi|Phy27169|148295|CE148294_3069	expressed protein
jgi|Phycit1|185943|CE185942_3513	expressed protein
jgi|Phycitr1|285657|CE285656_6155	expressed protein
jgi|Phycpc1|307533|CE307532_7883	expressed protein
OG0019880:
jgi|Phy27169|149597|CE149596_8674	expressed protein
jgi|Phycit1|417293|fgenesh1_kg.19_#_108_#_Locus12831v1rpkm0.78	expressed protein
jgi|Phycitr1|578755|fgenesh1_pg.49_#_13	expressed protein
jgi|Phycpc1|436544|fgenesh1_pg.14_#_74	expressed protein
OG0019881:
jgi|Phy27169|151681|CE151680_426	expressed protein
jgi|Phycit1|22405|CE22404_1323	expressed protein
jgi|Phycitr1|250072|CE250071_1119	expressed protein
jgi|Phycpc1|283264|CE283263_1372	expressed protein
OG0019882:
jgi|Phy27169|152884|CE152883_325	expressed protein
jgi|Phycit1|23751|CE23750_682	expressed protein
jgi|Phycitr1|251904|CE251903_1825	hypothetical protein
jgi|Phycpc1|281837|CE281836_242	expressed protein
OG0019884:
jgi|Phy27169|154904|CE154903_1465	expressed protein
jgi|Phycit1|49688|CE49687_244	expressed protein
jgi|Phycitr1|247861|CE247860_1880	expressed protein
jgi|Phycpc1|251832|CE251831_918	expressed protein
OG0019885:
jgi|Phy27169|157510|CE157509_114	hypothetical protein
jgi|Phycit1|247889|CE247888_865	hypothetical protein
jgi|Phycitr1|319205|CE319204_1969	hypothetical protein
jgi|Phycpc1|129627|CE129626_186	expressed protein
OG0019886:
jgi|Phy27169|158372|CE158371_99	expressed protein
jgi|Phycit1|123027|CE123026_173	expressed protein
jgi|Phycitr1|384080|CE384079_263	expressed protein
jgi|Phycpc1|117533|CE117532_181	expressed protein
OG0019887:
jgi|Phy27169|160771|CE160770_96	expressed protein
jgi|Phycit1|168977|CE168976_419	expressed protein
jgi|Phycitr1|335297|CE335296_276	expressed protein
jgi|Phycpc1|243718|CE243717_140	expressed protein
OG0019889:
jgi|Phy27169|161455|CE161454_233	expressed protein
jgi|Phycit1|169948|CE169947_144	expressed protein
jgi|Phycitr1|334331|CE334330_834	expressed protein
jgi|Phycpc1|242886|CE242885_1164	expressed protein
OG0019890:
jgi|Phy27169|162304|CE162303_432	expressed protein
jgi|Phycit1|172590|CE172589_30	expressed protein
jgi|Phycitr1|329738|CE329737_1532	expressed protein
jgi|Phycpc1|240929|CE240928_390	expressed protein
OG0019891:
jgi|Phy27169|16274|CE16273_1514	expressed protein
jgi|Phycit1|80246|CE80245_358	expressed protein
jgi|Phycitr1|33923|CE33922_5488	hypothetical protein
jgi|Phycpc1|38495|CE38494_1602	expressed protein
OG0019892:
jgi|Phy27169|163742|CE163741_92	expressed protein
jgi|Phycit1|200860|CE200859_213	expressed protein
jgi|Phycitr1|337685|CE337684_443	expressed protein
jgi|Phycpc1|143505|CE143504_108	hypothetical protein
OG0019893:
jgi|Phy27169|16449|CE16448_658	hypothetical protein
jgi|Phycit1|79944|CE79943_412	expressed protein
jgi|Phycitr1|33554|CE33553_2701	hypothetical protein
jgi|Phycpc1|38277|CE38276_554	hypothetical protein
OG0019894:
jgi|Phy27169|167412|CE167411_401	expressed protein
jgi|Phycit1|246325|CE246324_89	hypothetical protein
jgi|Phycitr1|290517|CE290516_852	expressed protein
jgi|Phycpc1|128078|CE128077_182	expressed protein
OG0019895:
jgi|Phy27169|169524|CE169523_271	expressed protein
jgi|Phycit1|412466|fgenesh1_kg.5_#_146_#_Locus12230v1rpkm0.95	expressed protein
jgi|Phycitr1|294032|CE294031_397	expressed protein
jgi|Phycpc1|124340|CE124339_161	expressed protein
OG0019896:
jgi|Phy27169|170869|CE170868_103	expressed protein
jgi|Phycit1|241677|CE241676_137	hypothetical protein
jgi|Phycitr1|585174|fgenesh1_kg.4_#_559_#_TRINITY_DN8920_c1_g1_i1	expressed protein
jgi|Phycpc1|432391|fgenesh1_pg.2_#_113	hypothetical protein
OG0019897:
jgi|Phy27169|171690|CE171689_609	expressed protein
jgi|Phycit1|240739|CE240738_2339	expressed protein
jgi|Phycitr1|298630|CE298629_3246	expressed protein
jgi|Phycpc1|122020|CE122019_659	expressed protein
OG0019898:
jgi|Phy27169|176099|CE176098_80	expressed protein
jgi|Phycit1|312935|CE312934_119	hypothetical protein
jgi|Phycitr1|375415|CE375414_326	expressed protein
jgi|Phycpc1|26105|CE26104_58	expressed protein
OG0019899:
jgi|Phy27169|177101|CE177100_316	expressed protein
jgi|Phycit1|414523|fgenesh1_kg.9_#_393_#_Locus8987v1rpkm3.48	expressed protein
jgi|Phycitr1|373636|CE373635_530	expressed protein
jgi|Phycpc1|27440|CE27439_750	expressed protein
OG0019900:
jgi|Phy27169|179934|CE179933_822	expressed protein
jgi|Phycit1|130586|CE130585_471	expressed protein
jgi|Phycitr1|264846|CE264845_2310	expressed protein
jgi|Phycpc1|155281|CE155280_643	expressed protein
OG0019901:
jgi|Phy27169|180609|CE180608_71	expressed protein
jgi|Phycit1|129707|CE129706_107	expressed protein
jgi|Phycitr1|472232|CE472231_322	expressed protein
jgi|Phycpc1|156292|CE156291_137	expressed protein
OG0019903:
jgi|Phy27169|18068|CE18067_291	expressed protein
jgi|Phycit1|78174|CE78173_719	expressed protein
jgi|Phycitr1|30361|CE30360_3303	expressed protein
jgi|Phycpc1|35693|CE35692_292	expressed protein
OG0019905:
jgi|Phy27169|189451|CE189450_2493	expressed protein
jgi|Phycit1|67117|CE67116_1749	expressed protein
jgi|Phycitr1|586896|fgenesh1_kg.6_#_63_#_TRINITY_DN9874_c16_g1_i1	expressed protein
jgi|Phycpc1|441621|fgenesh1_kg.1_#_804_#_TRINITY_DN6612_c0_g1_i1	expressed protein
OG0019906:
jgi|Phy27169|195152|CE195151_82	expressed protein
jgi|Phycit1|60432|CE60431_23	expressed protein
jgi|Phycitr1|573422|fgenesh1_pg.6_#_243	expressed protein
jgi|Phycpc1|98|CE97_31	expressed protein
OG0019907:
jgi|Phy27169|19538|CE19537_127	expressed protein
jgi|Phycit1|24331|CE24330_106	expressed protein
jgi|Phycitr1|252661|CE252660_351	hypothetical protein
jgi|Phycpc1|281263|CE281262_139	expressed protein
OG0019908:
jgi|Phy27169|197380|CE197379_1763	expressed protein
jgi|Phycit1|210934|CE210933_1185	expressed protein
jgi|Phycitr1|414451|CE414450_12022	expressed protein
jgi|Phycpc1|57474|CE57473_1844	expressed protein
OG0019909:
jgi|Phy27169|199585|CE199584_119	expressed protein
jgi|Phycit1|420000|fgenesh1_kg.41_#_21_#_Locus11514v4rpkm0.00_PRE	expressed protein
jgi|Phycitr1|420356|CE420355_501	expressed protein
jgi|Phycpc1|55148|CE55147_236	expressed protein
OG0019910:
jgi|Phy27169|200555|CE200554_5183	hypothetical protein
jgi|Phycit1|234491|CE234490_249	hypothetical protein
jgi|Phycitr1|409493|CE409492_2775	expressed protein
jgi|Phycpc1|31941|CE31940_2683	expressed protein
OG0019911:
jgi|Phy27169|204967|CE204966_120	expressed protein
jgi|Phycit1|311657|CE311656_94	expressed protein
jgi|Phycitr1|423390|CE423389_672	expressed protein
jgi|Phycpc1|24670|CE24669_142	expressed protein
OG0019912:
jgi|Phy27169|211253|CE211252_9475	expressed protein
jgi|Phycit1|411296|fgenesh1_kg.2_#_524_#_Locus2974v1rpkm39.25	expressed protein
jgi|Phycitr1|483755|CE483754_17108	expressed protein
jgi|Phycpc1|432891|fgenesh1_pg.3_#_71	expressed protein
OG0019913:
jgi|Phy27169|214510|CE214509_661	expressed protein
jgi|Phycit1|173627|CE173626_478	expressed protein
jgi|Phycitr1|434930|CE434929_6105	expressed protein
jgi|Phycpc1|285450|CE285449_585	expressed protein
OG0019914:
jgi|Phy27169|217543|CE217542_903	expressed protein
jgi|Phycit1|141317|CE141316_577	expressed protein
jgi|Phycitr1|443299|CE443298_1886	expressed protein
jgi|Phycpc1|247501|CE247500_1348	expressed protein
OG0019915:
jgi|Phy27169|218201|CE218200_47	expressed protein
jgi|Phycit1|374836|estExt_Genewise1.C_1_t20330	expressed protein
jgi|Phycitr1|647257|MIX17098_31_33	expressed protein
jgi|Phycpc1|271970|CE271969_564	expressed protein
OG0019919:
jgi|Phy27169|226214|CE226213_557	expressed protein
jgi|Phycit1|19605|CE19604_1398	hypothetical protein
jgi|Phycitr1|38059|CE38058_2153	hypothetical protein
jgi|Phycpc1|110518|CE110517_608	expressed protein
OG0019921:
jgi|Phy27169|22813|CE22812_171	expressed protein
jgi|Phycit1|33247|CE33246_479	expressed protein
jgi|Phycitr1|162531|CE162530_480	expressed protein
jgi|Phycpc1|301747|CE301746_262	expressed protein
OG0019922:
jgi|Phy27169|232232|CE232231_921	expressed protein
jgi|Phycit1|254506|CE254505_2196	expressed protein
jgi|Phycitr1|427497|CE427496_5684	expressed protein
jgi|Phycpc1|137275|CE137274_2972	expressed protein
OG0019924:
jgi|Phy27169|233601|CE233600_90	expressed protein
jgi|Phycit1|197535|CE197534_310	expressed protein
jgi|Phycitr1|425119|CE425118_368	expressed protein
jgi|Phycpc1|139777|CE139776_97	expressed protein
OG0019925:
jgi|Phy27169|234375|CE234374_47	expressed protein
jgi|Phycit1|420702|fgenesh1_kg.63_#_19_#_Locus13777v1rpkm0.57	expressed protein
jgi|Phycitr1|629862|gm1.8612_g	hypothetical protein
jgi|Phycpc1|527611|estExt_Genemark1.C_330027	hypothetical protein
OG0019926:
jgi|Phy27169|24191|CE24190_468	hypothetical protein
jgi|Phycit1|220444|CE220443_710	expressed protein
jgi|Phycitr1|376637|CE376636_1143	expressed protein
jgi|Phycpc1|290501|CE290500_704	hypothetical protein
OG0019927:
jgi|Phy27169|25129|CE25128_255	expressed protein
jgi|Phycit1|221721|CE221720_771	hypothetical protein
jgi|Phycitr1|277611|CE277610_723	expressed protein
jgi|Phycpc1|292236|CE292235_264	expressed protein
OG0019928:
jgi|Phy27169|25793|CE25792_708	expressed protein
jgi|Phycit1|222655|CE222654_499	hypothetical protein
jgi|Phycitr1|278835|CE278834_3253	expressed protein
jgi|Phycpc1|293362|CE293361_414	expressed protein
OG0019929:
jgi|Phy27169|26342|CE26341_624	expressed protein
jgi|Phycit1|223247|CE223246_6471	expressed protein
jgi|Phycitr1|279877|CE279876_851	expressed protein
jgi|Phycpc1|294096|CE294095_1655	expressed protein
OG0019930:
jgi|Phy27169|28078|CE28077_2944	hypothetical protein
jgi|Phycit1|225517|CE225516_549	expressed protein
jgi|Phycitr1|390074|CE390073_3416	hypothetical protein
jgi|Phycpc1|296314|CE296313_4783	expressed protein
OG0019931:
jgi|Phy27169|29746|CE29745_83	expressed protein
jgi|Phycit1|236801|CE236800_248	expressed protein
jgi|Phycitr1|40756|CE40755_259	expressed protein
jgi|Phycpc1|73373|CE73372_121	expressed protein
OG0019932:
jgi|Phy27169|30258|CE30257_113	hypothetical protein
jgi|Phycit1|457905|gm1.9069_g	hypothetical protein
jgi|Phycitr1|41372|CE41371_378	expressed protein
jgi|Phycpc1|73196|CE73195_104	expressed protein
OG0019933:
jgi|Phy27169|33013|CE33012_299	expressed protein
jgi|Phycit1|156570|CE156569_79	expressed protein
jgi|Phycitr1|48646|CE48645_810	expressed protein
jgi|Phycpc1|69933|CE69932_367	expressed protein
OG0019934:
jgi|Phy27169|33087|CE33086_1094	expressed protein
jgi|Phycit1|156758|CE156757_1312	expressed protein
jgi|Phycitr1|48776|CE48775_3242	expressed protein
jgi|Phycpc1|69850|CE69849_2433	expressed protein
OG0019935:
jgi|Phy27169|33104|CE33103_1394	expressed protein
jgi|Phycit1|156878|CE156877_1727	expressed protein
jgi|Phycitr1|48798|CE48797_2422	expressed protein
jgi|Phycpc1|69819|CE69818_1931	expressed protein
OG0019936:
jgi|Phy27169|344187|fgenesh1_kg.1_#_1003_#_TRINITY_DN12269_c0_g1_i1	expressed protein
jgi|Phycit1|148786|CE148785_52	expressed protein
jgi|Phycitr1|122986|CE122985_221	expressed protein
jgi|Phycpc1|347227|CE347226_125	expressed protein
OG0019937:
jgi|Phy27169|345235|fgenesh1_kg.2_#_969_#_TRINITY_DN101_c0_g2_i1	hypothetical protein
jgi|Phycit1|410225|fgenesh1_kg.1_#_48_#_Locus10640v1rpkm1.72	expressed protein
jgi|Phycitr1|583425|fgenesh1_kg.3_#_52_#_TRINITY_DN14788_c0_g1_i1	expressed protein
jgi|Phycpc1|459650|fgenesh1_kg.11_#_1159_#_TRINITY_DN8318_c0_g1_i1	expressed protein
OG0019938:
jgi|Phy27169|347368|fgenesh1_kg.5_#_167_#_TRINITY_DN1482_c0_g2_i1	expressed protein
jgi|Phycit1|246127|CE246126_114	expressed protein
jgi|Phycitr1|584793|fgenesh1_kg.4_#_178_#_TRINITY_DN5791_c0_g2_i1	expressed protein
jgi|Phycpc1|127856|CE127855_232	expressed protein
OG0019939:
jgi|Phy27169|348539|fgenesh1_kg.6_#_362_#_TRINITY_DN5414_c1_g1_i1	hypothetical protein
jgi|Phycit1|64750|CE64749_160	expressed protein
jgi|Phycitr1|397006|CE397005_1024	hypothetical protein
jgi|Phycpc1|4677|CE4676_353	expressed protein
OG0019940:
jgi|Phy27169|34939|CE34938_88	expressed protein
jgi|Phycit1|146981|CE146980_799	hypothetical protein
jgi|Phycitr1|69939|CE69938_809	expressed protein
jgi|Phycpc1|64121|CE64120_423	expressed protein
OG0019944:
jgi|Phy27169|351597|fgenesh1_kg.10_#_368_#_TRINITY_DN4706_c0_g1_i1	expressed protein
jgi|Phycit1|280931|CE280930_2106	expressed protein
jgi|Phycitr1|88955|CE88954_5196	expressed protein
jgi|Phycpc1|464010|fgenesh1_kg.16_#_393_#_TRINITY_DN1988_c0_g1_i1	hypothetical protein
OG0019945:
jgi|Phy27169|351967|fgenesh1_kg.11_#_85_#_TRINITY_DN3582_c0_g1_i1	expressed protein
jgi|Phycit1|445882|estExt_fgenesh1_pg.C_160172	hypothetical protein
jgi|Phycitr1|590442|fgenesh1_kg.10_#_513_#_TRINITY_DN6324_c0_g1_i1	expressed protein
jgi|Phycpc1|549142|estExt_fgenesh1_pg.C_100251	expressed protein
OG0019946:
jgi|Phy27169|352079|fgenesh1_kg.11_#_197_#_TRINITY_DN4621_c0_g2_i1	expressed protein
jgi|Phycit1|79885|CE79884_50	expressed protein
jgi|Phycitr1|590314|fgenesh1_kg.10_#_385_#_TRINITY_DN6206_c1_g3_i1	expressed protein
jgi|Phycpc1|38155|CE38154_1229	expressed protein
OG0019947:
jgi|Phy27169|353764|fgenesh1_kg.13_#_653_#_TRINITY_DN10891_c0_g1_i1	expressed protein
jgi|Phycit1|225562|CE225561_669	expressed protein
jgi|Phycitr1|388609|CE388608_1990	expressed protein
jgi|Phycpc1|451883|fgenesh1_kg.6_#_707_#_TRINITY_DN9001_c0_g1_i1	expressed protein
OG0019948:
jgi|Phy27169|356961|fgenesh1_kg.19_#_131_#_TRINITY_DN5886_c0_g2_i1	hypothetical protein
jgi|Phycit1|176014|CE176013_2566	expressed protein
jgi|Phycitr1|84659|CE84658_5065	expressed protein
jgi|Phycpc1|148665|CE148664_2083	expressed protein
OG0019949:
jgi|Phy27169|357030|fgenesh1_kg.19_#_200_#_TRINITY_DN6873_c0_g2_i1	expressed protein
jgi|Phycit1|175348|CE175347_238	expressed protein
jgi|Phycitr1|593508|fgenesh1_kg.15_#_346_#_TRINITY_DN11229_c0_g1_i1	expressed protein
jgi|Phycpc1|467767|fgenesh1_kg.21_#_370_#_TRINITY_DN4649_c1_g1_i1	expressed protein
OG0019950:
jgi|Phy27169|357314|fgenesh1_kg.19_#_484_#_TRINITY_DN6885_c1_g1_i4	hypothetical protein
jgi|Phycit1|457671|gm1.8835_g	hypothetical protein
jgi|Phycitr1|574899|fgenesh1_pg.15_#_9	expressed protein
jgi|Phycpc1|437841|fgenesh1_pg.21_#_14	expressed protein
OG0019952:
jgi|Phy27169|358871|fgenesh1_kg.22_#_354_#_TRINITY_DN5771_c0_g1_i6	expressed protein
jgi|Phycit1|413989|fgenesh1_kg.8_#_265_#_Locus7022v2rpkm0.86	expressed protein
jgi|Phycitr1|201298|CE201297_561	expressed protein
jgi|Phycpc1|475432|fgenesh1_kg.35_#_285_#_TRINITY_DN58_c0_g2_i1	expressed protein
OG0019953:
jgi|Phy27169|359508|fgenesh1_kg.23_#_360_#_TRINITY_DN6609_c0_g1_i2	expressed protein
jgi|Phycit1|415159|fgenesh1_kg.11_#_235_#_Locus3266v2rpkm11.29	expressed protein
jgi|Phycitr1|116716|CE116715_1379	hypothetical protein
jgi|Phycpc1|471326|fgenesh1_kg.27_#_202_#_TRINITY_DN4462_c2_g2_i3	expressed protein
OG0019954:
jgi|Phy27169|360158|fgenesh1_kg.24_#_475_#_TRINITY_DN4934_c1_g1_i1	expressed protein
jgi|Phycit1|417116|fgenesh1_kg.18_#_156_#_Locus7711v1rpkm6.00	expressed protein
jgi|Phycitr1|147889|CE147888_1042	expressed protein
jgi|Phycpc1|102295|CE102294_1034	expressed protein
OG0019955:
jgi|Phy27169|362090|fgenesh1_kg.28_#_289_#_TRINITY_DN12099_c0_g1_i1	expressed protein
jgi|Phycit1|104300|CE104299_426	expressed protein
jgi|Phycitr1|588897|fgenesh1_kg.8_#_460_#_TRINITY_DN13855_c0_g1_i1	expressed protein
jgi|Phycpc1|473327|fgenesh1_kg.30_#_290_#_TRINITY_DN2848_c0_g2_i1	expressed protein
OG0019956:
jgi|Phy27169|362946|fgenesh1_kg.30_#_131_#_TRINITY_DN485_c1_g1_i1	expressed protein
jgi|Phycit1|167439|CE167438_1234	expressed protein
jgi|Phycitr1|611993|fgenesh1_kg.66_#_135_#_TRINITY_DN7095_c1_g1_i1	expressed protein
jgi|Phycpc1|470272|fgenesh1_kg.25_#_383_#_TRINITY_DN8096_c0_g1_i1	expressed protein
OG0019957:
jgi|Phy27169|365209|fgenesh1_kg.36_#_67_#_TRINITY_DN4116_c1_g2_i1	hypothetical protein
jgi|Phycit1|132328|CE132327_3318	expressed protein
jgi|Phycitr1|262979|CE262978_16902	expressed protein
jgi|Phycpc1|468322|fgenesh1_kg.22_#_285_#_TRINITY_DN1495_c0_g2_i1	hypothetical protein
OG0019958:
jgi|Phy27169|365993|fgenesh1_kg.38_#_145_#_TRINITY_DN3194_c0_g1_i1	expressed protein
jgi|Phycit1|99809|CE99808_170	expressed protein
jgi|Phycitr1|608657|fgenesh1_kg.50_#_244_#_TRINITY_DN9951_c8_g1_i1	expressed protein
jgi|Phycpc1|77087|CE77086_249	expressed protein
OG0019959:
jgi|Phy27169|366064|fgenesh1_kg.38_#_216_#_TRINITY_DN11262_c0_g1_i1	expressed protein
jgi|Phycit1|278215|CE278214_1011	hypothetical protein
jgi|Phycitr1|580191|fgenesh1_pg.81_#_4	hypothetical protein
jgi|Phycpc1|228641|CE228640_396	hypothetical protein
OG0019960:
jgi|Phy27169|366086|fgenesh1_kg.38_#_238_#_TRINITY_DN6128_c1_g1_i1	expressed protein
jgi|Phycit1|258192|CE258191_252	expressed protein
jgi|Phycitr1|580207|fgenesh1_pg.81_#_20	expressed protein
jgi|Phycpc1|507362|MIX13440_1493_97	expressed protein
OG0019961:
jgi|Phy27169|366565|fgenesh1_kg.40_#_142_#_TRINITY_DN2273_c0_g2_i1	expressed protein
jgi|Phycit1|427961|fgenesh1_pg.32_#_35	hypothetical protein
jgi|Phycitr1|605870|fgenesh1_kg.41_#_178_#_TRINITY_DN6367_c0_g2_i1	expressed protein
jgi|Phycpc1|220052|CE220051_57	expressed protein
OG0019962:
jgi|Phy27169|366761|fgenesh1_kg.41_#_58_#_TRINITY_DN382_c0_g1_i1	hypothetical protein
jgi|Phycit1|411835|fgenesh1_kg.3_#_490_#_Locus14645v1rpkm0.44	expressed protein
jgi|Phycitr1|605235|fgenesh1_kg.39_#_285_#_TRINITY_DN2880_c0_g1_i1	expressed protein
jgi|Phycpc1|452774|fgenesh1_kg.7_#_77_#_TRINITY_DN1331_c0_g2_i1	expressed protein
OG0019963:
jgi|Phy27169|366897|fgenesh1_kg.41_#_194_#_TRINITY_DN879_c0_g1_i1	expressed protein
jgi|Phycit1|411783|fgenesh1_kg.3_#_438_#_Locus5200v1rpkm16.66	expressed protein
jgi|Phycitr1|605062|fgenesh1_kg.39_#_112_#_TRINITY_DN712_c0_g1_i1	expressed protein
jgi|Phycpc1|452915|fgenesh1_kg.7_#_218_#_TRINITY_DN6889_c0_g1_i1	expressed protein
OG0019964:
jgi|Phy27169|367991|fgenesh1_kg.45_#_81_#_TRINITY_DN3105_c0_g3_i1	expressed protein
jgi|Phycit1|249871|CE249870_94	expressed protein
jgi|Phycitr1|322096|CE322095_227	expressed protein
jgi|Phycpc1|131690|CE131689_36	expressed protein
OG0019965:
jgi|Phy27169|370302|fgenesh1_kg.53_#_219_#_TRINITY_DN1446_c0_g2_i1	expressed protein
jgi|Phycit1|129519|CE129518_619	expressed protein
jgi|Phycitr1|472492|CE472491_2431	expressed protein
jgi|Phycpc1|156680|CE156679_445	expressed protein
OG0019966:
jgi|Phy27169|371031|fgenesh1_kg.58_#_61_#_TRINITY_DN8876_c0_g1_i1	expressed protein
jgi|Phycit1|416457|fgenesh1_kg.16_#_24_#_Locus11415v2rpkm0.00_PRE	expressed protein
jgi|Phycitr1|387478|CE387477_175	expressed protein
jgi|Phycpc1|457667|fgenesh1_kg.10_#_567_#_TRINITY_DN5895_c0_g1_i1	expressed protein
OG0019967:
jgi|Phy27169|371970|fgenesh1_kg.64_#_140_#_TRINITY_DN1842_c0_g1_i1	expressed protein
jgi|Phycit1|420204|fgenesh1_kg.44_#_20_#_Locus8916v1rpkm3.58	expressed protein
jgi|Phycitr1|611407|fgenesh1_kg.63_#_157_#_TRINITY_DN6147_c0_g2_i1	expressed protein
jgi|Phycpc1|457380|fgenesh1_kg.10_#_280_#_TRINITY_DN4922_c6_g1_i1	expressed protein
OG0019968:
jgi|Phy27169|372331|fgenesh1_kg.66_#_138_#_TRINITY_DN2606_c0_g1_i1	expressed protein
jgi|Phycit1|428524|fgenesh1_pg.39_#_41	hypothetical protein
jgi|Phycitr1|416203|CE416202_224	expressed protein
jgi|Phycpc1|523021|estExt_Genemark1.C_80007	expressed protein
OG0019969:
jgi|Phy27169|374892|fgenesh1_pg.1_#_202	hypothetical protein
jgi|Phycit1|152321|CE152320_294	expressed protein
jgi|Phycitr1|572174|fgenesh1_pg.2_#_121	expressed protein
jgi|Phycpc1|435165|fgenesh1_pg.9_#_203	expressed protein
OG0019971:
jgi|Phy27169|374966|fgenesh1_pg.1_#_276	hypothetical protein
jgi|Phycit1|149607|CE149606_395	expressed protein
jgi|Phycitr1|572104|fgenesh1_pg.2_#_51	expressed protein
jgi|Phycpc1|435232|fgenesh1_pg.9_#_270	expressed protein
OG0019972:
jgi|Phy27169|375876|fgenesh1_pg.5_#_89	expressed protein
jgi|Phycit1|412482|fgenesh1_kg.5_#_162_#_Locus10085v1rpkm2.14	expressed protein
jgi|Phycitr1|293112|CE293111_644	expressed protein
jgi|Phycpc1|432444|fgenesh1_pg.2_#_166	expressed protein
OG0019973:
jgi|Phy27169|375969|fgenesh1_pg.5_#_182	hypothetical protein
jgi|Phycit1|240371|CE240370_352	hypothetical protein
jgi|Phycitr1|572864|fgenesh1_pg.4_#_186	hypothetical protein
jgi|Phycpc1|500621|MIX6699_20_67	expressed protein
OG0019974:
jgi|Phy27169|376517|fgenesh1_pg.7_#_232	hypothetical protein
jgi|Phycit1|449889|gm1.1053_g	hypothetical protein
jgi|Phycitr1|589879|fgenesh1_kg.9_#_674_#_TRINITY_DN4292_c0_g1_i1	expressed protein
jgi|Phycpc1|485946|gm1.1296_g	expressed protein
OG0019975:
jgi|Phy27169|376852|fgenesh1_pg.9_#_116	hypothetical protein
jgi|Phycit1|422922|fgenesh1_pg.5_#_414	hypothetical protein
jgi|Phycitr1|573504|fgenesh1_pg.7_#_77	hypothetical protein
jgi|Phycpc1|501397|MIX7475_8_69	hypothetical protein
OG0019977:
jgi|Phy27169|377421|fgenesh1_pg.12_#_121	expressed protein
jgi|Phycit1|33784|CE33783_785	expressed protein
jgi|Phycitr1|575988|fgenesh1_pg.21_#_124	expressed protein
jgi|Phycpc1|434252|fgenesh1_pg.6_#_303	expressed protein
OG0019979:
jgi|Phy27169|377828|fgenesh1_pg.15_#_11	hypothetical protein
jgi|Phycit1|446963|estExt_fgenesh1_pg.C_240140	hypothetical protein
jgi|Phycitr1|71578|CE71577_94	hypothetical protein
jgi|Phycpc1|65127|CE65126_29	hypothetical protein
OG0019980:
jgi|Phy27169|378464|fgenesh1_pg.18_#_132	hypothetical protein
jgi|Phycit1|445311|estExt_fgenesh1_pg.C_130197	hypothetical protein
jgi|Phycitr1|578058|fgenesh1_pg.40_#_46	expressed protein
jgi|Phycpc1|437442|fgenesh1_pg.18_#_136	hypothetical protein
OG0019981:
jgi|Phy27169|379450|fgenesh1_pg.24_#_131	hypothetical protein
jgi|Phycit1|417107|fgenesh1_kg.18_#_147_#_Locus10303v5rpkm0.00_PRE	expressed protein
jgi|Phycitr1|148102|CE148101_259	expressed protein
jgi|Phycpc1|101834|CE101833_852	expressed protein
OG0019982:
jgi|Phy27169|379695|fgenesh1_pg.26_#_87	expressed protein
jgi|Phycit1|26237|CE26236_166	expressed protein
jgi|Phycitr1|174923|CE174922_2124	hypothetical protein
jgi|Phycpc1|279149|CE279148_256	expressed protein
OG0019983:
jgi|Phy27169|379764|fgenesh1_pg.27_#_20	hypothetical protein
jgi|Phycit1|423639|fgenesh1_pg.8_#_20	hypothetical protein
jgi|Phycitr1|185583|CE185582_2667	expressed protein
jgi|Phycpc1|286453|CE286452_1941	expressed protein
OG0019984:
jgi|Phy27169|379797|fgenesh1_pg.27_#_53	hypothetical protein
jgi|Phycit1|291671|CE291670_180	expressed protein
jgi|Phycitr1|183937|CE183936_632	expressed protein
jgi|Phycpc1|246674|CE246673_430	expressed protein
OG0019985:
jgi|Phy27169|380190|fgenesh1_pg.30_#_58	expressed protein
jgi|Phycit1|166628|CE166627_5764	expressed protein
jgi|Phycitr1|318044|CE318043_96199	hypothetical protein
jgi|Phycpc1|438548|fgenesh1_pg.25_#_72	expressed protein
OG0019986:
jgi|Phy27169|380896|fgenesh1_pg.37_#_26	hypothetical protein
jgi|Phycit1|299486|CE299485_1133	hypothetical protein
jgi|Phycitr1|578978|fgenesh1_pg.52_#_37	hypothetical protein
jgi|Phycpc1|492949|gm1.8299_g	expressed protein
OG0019987:
jgi|Phy27169|381578|fgenesh1_pg.44_#_91	expressed protein
jgi|Phycit1|425035|fgenesh1_pg.12_#_232	hypothetical protein
jgi|Phycitr1|577374|fgenesh1_pg.32_#_112	expressed protein
jgi|Phycpc1|252580|CE252579_203	expressed protein
OG0019988:
jgi|Phy27169|381809|fgenesh1_pg.47_#_47	hypothetical protein
jgi|Phycit1|171685|CE171684_34899	hypothetical protein
jgi|Phycitr1|330877|CE330876_79512	hypothetical protein
jgi|Phycpc1|241375|CE241374_11319	hypothetical protein
OG0019989:
jgi|Phy27169|381972|fgenesh1_pg.49_#_61	expressed protein
jgi|Phycit1|439312|estExt_fgenesh1_pm.C_190004	MFS general substrate transporter
jgi|Phycitr1|607948|fgenesh1_kg.48_#_20_#_TRINITY_DN7582_c0_g1_i1	expressed protein
jgi|Phycpc1|489671|gm1.5021_g	hypothetical protein
OG0019990:
jgi|Phy27169|382268|fgenesh1_pg.54_#_29	hypothetical protein
jgi|Phycit1|477591|MIX10579_22_57	hypothetical protein
jgi|Phycitr1|574857|fgenesh1_pg.14_#_126	hypothetical protein
jgi|Phycpc1|440262|fgenesh1_pg.40_#_34	expressed protein
OG0019991:
jgi|Phy27169|382333|fgenesh1_pg.55_#_30	hypothetical protein
jgi|Phycit1|415771|fgenesh1_kg.13_#_171_#_Locus7250v1rpkm7.28	expressed protein
jgi|Phycitr1|94244|CE94243_1848	expressed protein
jgi|Phycpc1|158463|CE158462_259	expressed protein
OG0019992:
jgi|Phy27169|382370|fgenesh1_pg.56_#_9	hypothetical protein
jgi|Phycit1|455769|gm1.6933_g	hypothetical protein
jgi|Phycitr1|669516|estExt_Genemark1.C_860007	hypothetical protein
jgi|Phycpc1|440665|fgenesh1_pg.52_#_6	expressed protein
OG0019993:
jgi|Phy27169|382378|fgenesh1_pg.56_#_17	expressed protein
jgi|Phycit1|258316|CE258315_499	expressed protein
jgi|Phycitr1|466695|CE466694_1616	expressed protein
jgi|Phycpc1|267942|CE267941_659	expressed protein
OG0019994:
jgi|Phy27169|382410|fgenesh1_pg.57_#_11	hypothetical protein
jgi|Phycit1|455713|gm1.6877_g	hypothetical protein
jgi|Phycitr1|579217|fgenesh1_pg.56_#_37	hypothetical protein
jgi|Phycpc1|440193|fgenesh1_pg.39_#_47	hypothetical protein
OG0019995:
jgi|Phy27169|382552|fgenesh1_pg.60_#_14	hypothetical protein
jgi|Phycit1|426273|fgenesh1_pg.18_#_148	hypothetical protein
jgi|Phycitr1|579522|fgenesh1_pg.62_#_34	hypothetical protein
jgi|Phycpc1|550698|estExt_fgenesh1_pg.C_170173	expressed protein
OG0019996:
jgi|Phy27169|382602|fgenesh1_pg.61_#_17	hypothetical protein
jgi|Phycit1|428714|fgenesh1_pg.43_#_20	hypothetical protein
jgi|Phycitr1|628877|gm1.7627_g	hypothetical protein
jgi|Phycpc1|493530|gm1.8880_g	hypothetical protein
OG0019997:
jgi|Phy27169|383373|fgenesh1_pg.88_#_10	hypothetical protein
jgi|Phycit1|429085|fgenesh1_pg.57_#_4	hypothetical protein
jgi|Phycitr1|493281|CE493280_202	expressed protein
jgi|Phycpc1|264560|CE264559_1497	hypothetical protein
OG0019998:
jgi|Phy27169|394676|estExt_fgenesh1_pg.C_20067	expressed protein
jgi|Phycit1|449101|gm1.265_g	hypothetical protein
jgi|Phycitr1|584426|fgenesh1_kg.3_#_1053_#_TRINITY_DN2591_c0_g1_i1	hypothetical protein
jgi|Phycpc1|42353|CE42352_58	expressed protein
OG0019999:
jgi|Phy27169|396295|estExt_fgenesh1_pg.C_90099	hypothetical protein
jgi|Phycit1|254051|CE254050_838	hypothetical protein
jgi|Phycitr1|587967|fgenesh1_kg.7_#_297_#_TRINITY_DN6372_c0_g1_i1	expressed protein
jgi|Phycpc1|501349|MIX7427_24_99	expressed protein
OG0020000:
jgi|Phy27169|398598|estExt_fgenesh1_pg.C_240020	hypothetical protein
jgi|Phycit1|89483|CE89482_96	expressed protein
jgi|Phycitr1|575841|fgenesh1_pg.20_#_131	expressed protein
jgi|Phycpc1|96988|CE96987_24	expressed protein
OG0020001:
jgi|Phy27169|400053|estExt_fgenesh1_pg.C_370025	expressed protein
jgi|Phycit1|452323|gm1.3487_g	expressed protein
jgi|Phycitr1|578979|fgenesh1_pg.52_#_38	expressed protein
jgi|Phycpc1|439892|fgenesh1_pg.36_#_29	expressed protein
OG0020002:
jgi|Phy27169|400181|estExt_fgenesh1_pg.C_380068	hypothetical protein
jgi|Phycit1|278361|CE278360_243	expressed protein
jgi|Phycitr1|661297|estExt_fgenesh1_pg.C_810007	expressed protein
jgi|Phycpc1|228677|CE228676_130	expressed protein
OG0020004:
jgi|Phy27169|402741|gm1.282_g	expressed protein
jgi|Phycit1|455961|gm1.7125_g	expressed protein
jgi|Phycitr1|621614|gm1.364_g	expressed protein
jgi|Phycpc1|488318|gm1.3668_g	expressed protein
OG0020005:
jgi|Phy27169|403065|gm1.606_g	expressed protein
jgi|Phycit1|1257|CE1256_555	expressed protein
jgi|Phycitr1|214843|CE214842_1044	hypothetical protein
jgi|Phycpc1|435893|fgenesh1_pg.11_#_298	expressed protein
OG0020006:
jgi|Phy27169|403172|gm1.713_g	expressed protein
jgi|Phycit1|455615|gm1.6779_g	hypothetical protein
jgi|Phycitr1|571879|fgenesh1_pg.1_#_168	expressed protein
jgi|Phycpc1|434789|fgenesh1_pg.8_#_154	hypothetical protein
OG0020007:
jgi|Phy27169|403449|gm1.990_g	hypothetical protein
jgi|Phycit1|452508|gm1.3672_g	Clc chloride channel
jgi|Phycitr1|622587|gm1.1337_g	hypothetical protein
jgi|Phycpc1|485169|gm1.519_g	hypothetical protein
OG0020008:
jgi|Phy27169|404972|gm1.2513_g	Pectin lyase fold/virulence factor
jgi|Phycit1|425867|fgenesh1_pg.16_#_146	Pectin lyase-like protein
jgi|Phycitr1|623609|gm1.2359_g	Pectin lyase fold/virulence factor
jgi|Phycpc1|488596|gm1.3946_g	Pectin lyase fold/virulence factor
OG0020009:
jgi|Phy27169|405007|gm1.2548_g	expressed protein
jgi|Phycit1|454477|gm1.5641_g	hypothetical protein
jgi|Phycitr1|623574|gm1.2324_g	hypothetical protein
jgi|Phycpc1|488562|gm1.3912_g	hypothetical protein
OG0020010:
jgi|Phy27169|405036|gm1.2577_g	hypothetical protein
jgi|Phycit1|454449|gm1.5613_g	hypothetical protein
jgi|Phycitr1|623546|gm1.2296_g	hypothetical protein
jgi|Phycpc1|488534|gm1.3884_g	hypothetical protein
OG0020011:
jgi|Phy27169|405489|gm1.3030_g	expressed protein
jgi|Phycit1|456108|gm1.7272_g	expressed protein
jgi|Phycitr1|623744|gm1.2494_g	expressed protein
jgi|Phycpc1|489454|gm1.4804_g	expressed protein
OG0020012:
jgi|Phy27169|407241|gm1.4782_g	hypothetical protein
jgi|Phycit1|94181|CE94180_212	expressed protein
jgi|Phycitr1|575714|fgenesh1_pg.20_#_4	expressed protein
jgi|Phycpc1|437249|fgenesh1_pg.17_#_150	expressed protein
OG0020013:
jgi|Phy27169|408338|gm1.5879_g	hypothetical protein
jgi|Phycit1|453539|gm1.4703_g	hypothetical protein
jgi|Phycitr1|666494|estExt_Genemark1.C_290069	expressed protein
jgi|Phycpc1|508817|MIX14895_31_88	hypothetical protein
OG0020014:
jgi|Phy27169|408680|gm1.6221_g	hypothetical protein
jgi|Phycit1|423906|fgenesh1_pg.8_#_287	hypothetical protein
jgi|Phycitr1|660250|estExt_fgenesh1_pg.C_520041	hypothetical protein
jgi|Phycpc1|507829|MIX13907_5779_52	hypothetical protein
OG0020015:
jgi|Phy27169|408829|gm1.6370_g	hypothetical protein
jgi|Phycit1|466797|estExt_Genemark1.C_530011	hypothetical protein
jgi|Phycitr1|580208|fgenesh1_pg.81_#_21	hypothetical protein
jgi|Phycpc1|439674|fgenesh1_pg.33_#_49	hypothetical protein
OG0020016:
jgi|Phy27169|408832|gm1.6373_g	expressed protein
jgi|Phycit1|257180|CE257179_204	expressed protein
jgi|Phycitr1|580211|fgenesh1_pg.81_#_24	expressed protein
jgi|Phycpc1|439677|fgenesh1_pg.33_#_52	expressed protein
OG0020017:
jgi|Phy27169|408933|gm1.6474_g	expressed protein
jgi|Phycit1|447740|estExt_fgenesh1_pg.C_320074	expressed protein
jgi|Phycitr1|627553|gm1.6303_g	expressed protein
jgi|Phycpc1|439399|fgenesh1_pg.31_#_18	hypothetical protein
OG0020018:
jgi|Phy27169|409091|gm1.6632_g	hypothetical protein
jgi|Phycit1|185807|CE185806_773	expressed protein
jgi|Phycitr1|627369|gm1.6119_g	hypothetical protein
jgi|Phycpc1|487460|gm1.2810_g	hypothetical protein
OG0020019:
jgi|Phy27169|409667|gm1.7208_g	hypothetical protein
jgi|Phycit1|419397|fgenesh1_kg.34_#_19_#_Locus10539v1rpkm1.79	expressed protein
jgi|Phycitr1|627976|gm1.6726_g	hypothetical protein
jgi|Phycpc1|142025|CE142024_4469	hypothetical protein
OG0020020:
jgi|Phy27169|409702|gm1.7243_g	hypothetical protein
jgi|Phycit1|448478|estExt_fgenesh1_pg.C_450023	hypothetical protein
jgi|Phycitr1|628150|gm1.6900_g	hypothetical protein
jgi|Phycpc1|489711|gm1.5061_g	hypothetical protein
OG0020021:
jgi|Phy27169|409726|gm1.7267_g	expressed protein
jgi|Phycit1|236034|CE236033_803	expressed protein
jgi|Phycitr1|342324|CE342323_7752	expressed protein
jgi|Phycpc1|81923|CE81922_1805	expressed protein
OG0020022:
jgi|Phy27169|409737|gm1.7278_g	expressed protein
jgi|Phycit1|457900|gm1.9064_g	expressed protein
jgi|Phycitr1|628115|gm1.6865_g	expressed protein
jgi|Phycpc1|489677|gm1.5027_g	hypothetical protein
OG0020023:
jgi|Phy27169|409746|gm1.7287_g	hypothetical protein
jgi|Phycit1|455004|gm1.6168_g	hypothetical protein
jgi|Phycitr1|628105|gm1.6855_g	hypothetical protein
jgi|Phycpc1|489667|gm1.5017_g	hypothetical protein
OG0020024:
jgi|Phy27169|409750|gm1.7291_g	hypothetical protein
jgi|Phycit1|426314|fgenesh1_pg.19_#_10	hypothetical protein
jgi|Phycitr1|642286|MIX12127_9_16	hypothetical protein
jgi|Phycpc1|489663|gm1.5013_g	hypothetical protein
OG0020025:
jgi|Phy27169|410202|gm1.7743_g	hypothetical protein
jgi|Phycit1|455717|gm1.6881_g	hypothetical protein
jgi|Phycitr1|628636|gm1.7386_g	hypothetical protein
jgi|Phycpc1|493259|gm1.8609_g	hypothetical protein
OG0020026:
jgi|Phy27169|410400|gm1.7941_g	hypothetical protein
jgi|Phycit1|457750|gm1.8914_g	hypothetical protein
jgi|Phycitr1|579468|fgenesh1_pg.61_#_28	hypothetical protein
jgi|Phycpc1|440440|fgenesh1_pg.45_#_21	hypothetical protein
OG0020027:
jgi|Phy27169|410407|gm1.7948_g	hypothetical protein
jgi|Phycit1|457757|gm1.8921_g	hypothetical protein
jgi|Phycitr1|579477|fgenesh1_pg.61_#_37	hypothetical protein
jgi|Phycpc1|440431|fgenesh1_pg.45_#_12	hypothetical protein
OG0020028:
jgi|Phy27169|410922|gm1.8463_g	expressed protein
jgi|Phycit1|426897|fgenesh1_pg.23_#_11	expressed protein
jgi|Phycitr1|579991|fgenesh1_pg.74_#_12	expressed protein
jgi|Phycpc1|440156|fgenesh1_pg.39_#_10	expressed protein
OG0020029:
jgi|Phy27169|411171|gm1.8712_g	hypothetical protein
jgi|Phycit1|458026|gm1.9190_g	expressed protein
jgi|Phycitr1|629900|gm1.8650_g	hypothetical protein
jgi|Phycpc1|488366|gm1.3716_g	hypothetical protein
OG0020030:
jgi|Phy27169|411216|gm1.8757_g	expressed protein
jgi|Phycit1|429163|fgenesh1_pg.63_#_9	expressed protein
jgi|Phycitr1|629956|gm1.8706_g	expressed protein
jgi|Phycpc1|440302|fgenesh1_pg.41_#_5	hypothetical protein
OG0020031:
jgi|Phy27169|411260|gm1.8801_g	hypothetical protein
jgi|Phycit1|276386|CE276385_1306	hypothetical protein
jgi|Phycitr1|629861|gm1.8611_g	hypothetical protein
jgi|Phycpc1|492702|gm1.8052_g	hypothetical protein
OG0020032:
jgi|Phy27169|411429|gm1.8970_g	expressed protein
jgi|Phycit1|429158|fgenesh1_pg.63_#_4	hypothetical protein
jgi|Phycitr1|661720|estExt_fgenesh1_pg.C_1270002	hypothetical protein
jgi|Phycpc1|492689|gm1.8039_g	hypothetical protein
OG0020033:
jgi|Phy27169|411742|MIX294_2_25	hypothetical protein
jgi|Phycit1|427233|fgenesh1_pg.25_#_98	expressed protein
jgi|Phycitr1|582555|fgenesh1_kg.2_#_393_#_TRINITY_DN7282_c0_g1_i1	expressed protein
jgi|Phycpc1|435167|fgenesh1_pg.9_#_205	hypothetical protein
OG0020034:
jgi|Phy27169|411796|MIX348_22_77	expressed protein
jgi|Phycit1|427205|fgenesh1_pg.25_#_70	hypothetical protein
jgi|Phycitr1|621667|gm1.417_g	expressed protein
jgi|Phycpc1|514384|MIX20462_29_92	expressed protein
OG0020035:
jgi|Phy27169|414001|MIX2553_1952_76	hypothetical protein
jgi|Phycit1|455907|gm1.7071_g	hypothetical protein
jgi|Phycitr1|574698|fgenesh1_pg.13_#_156	expressed protein
jgi|Phycpc1|64709|CE64708_4541	expressed protein
OG0020036:
jgi|Phy27169|41670|CE41669_121	expressed protein
jgi|Phycit1|179582|CE179581_28	expressed protein
jgi|Phycitr1|58432|CE58431_309	expressed protein
jgi|Phycpc1|315879|CE315878_102	expressed protein
OG0020037:
jgi|Phy27169|4168|CE4167_5146	expressed protein
jgi|Phycit1|68228|CE68227_1039	expressed protein
jgi|Phycitr1|138093|CE138092_8431	expressed protein
jgi|Phycpc1|341319|CE341318_4481	expressed protein
OG0020038:
jgi|Phy27169|419533|MIX8085_46_91	expressed protein
jgi|Phycit1|465369|estExt_Genemark1.C_280099	expressed protein
jgi|Phycitr1|611902|fgenesh1_kg.66_#_44_#_TRINITY_DN9679_c1_g1_i1	expressed protein
jgi|Phycpc1|175236|CE175235_113	expressed protein
OG0020039:
jgi|Phy27169|420924|MIX9476_24_88	expressed protein
jgi|Phycit1|417760|fgenesh1_kg.21_#_157_#_Locus14302v1rpkm0.49	expressed protein
jgi|Phycitr1|629454|gm1.8204_g	hypothetical protein
jgi|Phycpc1|491050|gm1.6400_g	hypothetical protein
OG0020042:
jgi|Phy27169|421273|MIX9825_26_96	expressed protein
jgi|Phycit1|458382|gm1.9546_g	hypothetical protein
jgi|Phycitr1|461520|CE461519_212	expressed protein
jgi|Phycpc1|228581|CE228580_176	expressed protein
OG0020043:
jgi|Phy27169|421277|MIX9829_17_39	hypothetical protein
jgi|Phycit1|420736|fgenesh1_kg.69_#_3_#_Locus980v3rpkm3.90_PRE	hypothetical protein
jgi|Phycitr1|580192|fgenesh1_pg.81_#_5	hypothetical protein
jgi|Phycpc1|228654|CE228653_359	hypothetical protein
OG0020044:
jgi|Phy27169|421295|MIX9847_14_22	hypothetical protein
jgi|Phycit1|420525|fgenesh1_kg.53_#_21_#_Locus12510v1rpkm0.87	expressed protein
jgi|Phycitr1|613891|fgenesh1_kg.81_#_33_#_TRINITY_DN818_c0_g1_i1	hypothetical protein
jgi|Phycpc1|474707|fgenesh1_kg.33_#_118_#_TRINITY_DN869_c0_g1_i1	expressed protein
OG0020045:
jgi|Phy27169|422896|MIX11448_1_24	hypothetical protein
jgi|Phycit1|425042|fgenesh1_pg.12_#_239	hypothetical protein
jgi|Phycitr1|658788|estExt_fgenesh1_pg.C_320106	hypothetical protein
jgi|Phycpc1|433356|fgenesh1_pg.4_#_106	hypothetical protein
OG0020046:
jgi|Phy27169|429257|estExt_Genemark1.C_10252	hypothetical protein
jgi|Phycit1|150065|CE150064_402	expressed protein
jgi|Phycitr1|662087|estExt_Genemark1.C_20060	hypothetical protein
jgi|Phycpc1|523542|estExt_Genemark1.C_90251	hypothetical protein
OG0020047:
jgi|Phy27169|432585|estExt_Genemark1.C_190005	hypothetical protein
jgi|Phycit1|449988|gm1.1152_g	hypothetical protein
jgi|Phycitr1|86250|CE86249_739	hypothetical protein
jgi|Phycpc1|491022|gm1.6372_g	hypothetical protein
OG0020048:
jgi|Phy27169|43325|CE43324_553	expressed protein
jgi|Phycit1|411479|fgenesh1_kg.3_#_134_#_Locus10486v1rpkm1.82	expressed protein
jgi|Phycitr1|60908|CE60907_2756	expressed protein
jgi|Phycpc1|317785|CE317784_362	expressed protein
OG0020049:
jgi|Phy27169|433743|estExt_Genemark1.C_270004	hypothetical protein
jgi|Phycit1|423623|fgenesh1_pg.8_#_4	hypothetical protein
jgi|Phycitr1|625871|gm1.4621_g	hypothetical protein
jgi|Phycpc1|493752|gm1.9102_g	hypothetical protein
OG0020051:
jgi|Phy27169|434952|estExt_Genemark1.C_380056	expressed protein
jgi|Phycit1|458386|gm1.9550_g	hypothetical protein
jgi|Phycitr1|629622|gm1.8372_g	hypothetical protein
jgi|Phycpc1|492713|gm1.8063_g	hypothetical protein
OG0020052:
jgi|Phy27169|435062|estExt_Genemark1.C_400019	hypothetical protein
jgi|Phycit1|456929|gm1.8093_g	hypothetical protein
jgi|Phycitr1|667545|estExt_Genemark1.C_410018	hypothetical protein
jgi|Phycpc1|492436|gm1.7786_g	hypothetical protein
OG0020053:
jgi|Phy27169|435720|estExt_Genemark1.C_480022	expressed protein
jgi|Phycit1|457095|gm1.8259_g	hypothetical protein
jgi|Phycitr1|628009|gm1.6759_g	expressed protein
jgi|Phycpc1|143704|CE143703_188	expressed protein
OG0020054:
jgi|Phy27169|47586|CE47585_130	expressed protein
jgi|Phycit1|205890|CE205889_658	expressed protein
jgi|Phycitr1|324099|CE324098_2793	expressed protein
jgi|Phycpc1|274411|CE274410_301	expressed protein
OG0020055:
jgi|Phy27169|47609|CE47608_273	expressed protein
jgi|Phycit1|205972|CE205971_2240	hypothetical protein
jgi|Phycitr1|324095|CE324094_1228	expressed protein
jgi|Phycpc1|274391|CE274390_291	expressed protein
OG0020056:
jgi|Phy27169|50166|CE50165_805	expressed protein
jgi|Phycit1|59074|CE59073_194	expressed protein
jgi|Phycitr1|306272|CE306271_2601	expressed protein
jgi|Phycpc1|108299|CE108298_1544	expressed protein
OG0020057:
jgi|Phy27169|51398|CE51397_279	expressed protein
jgi|Phycit1|56804|CE56803_1016	expressed protein
jgi|Phycitr1|310166|CE310165_1729	expressed protein
jgi|Phycpc1|110223|CE110222_97	expressed protein
OG0020058:
jgi|Phy27169|51508|CE51507_89	expressed protein
jgi|Phycit1|56648|CE56647_66	expressed protein
jgi|Phycitr1|310368|CE310367_513	expressed protein
jgi|Phycpc1|110370|CE110369_167	expressed protein
OG0020059:
jgi|Phy27169|57117|CE57116_5823	expressed protein
jgi|Phycit1|11393|CE11392_599	expressed protein
jgi|Phycitr1|228052|CE228051_4394	hypothetical protein
jgi|Phycpc1|42478|CE42477_6721	expressed protein
OG0020060:
jgi|Phy27169|59263|CE59262_1308	expressed protein
jgi|Phycit1|8973|CE8972_884	expressed protein
jgi|Phycitr1|223058|CE223057_1206	expressed protein
jgi|Phycpc1|46738|CE46737_907	expressed protein
OG0020061:
jgi|Phy27169|59285|CE59284_71	expressed protein
jgi|Phycit1|8977|CE8976_65	expressed protein
jgi|Phycitr1|223089|CE223088_367	expressed protein
jgi|Phycpc1|46627|CE46626_343	expressed protein
OG0020062:
jgi|Phy27169|62526|CE62525_4290	expressed protein
jgi|Phycit1|3212|CE3211_2639	expressed protein
jgi|Phycitr1|216416|CE216415_4980	expressed protein
jgi|Phycpc1|50912|CE50911_8974	expressed protein
OG0020063:
jgi|Phy27169|65550|CE65549_66	expressed protein
jgi|Phycit1|110218|CE110217_363	expressed protein
jgi|Phycitr1|576825|fgenesh1_pg.28_#_22	expressed protein
jgi|Phycpc1|433185|fgenesh1_pg.3_#_365	expressed protein
OG0020064:
jgi|Phy27169|665|CE664_3405	expressed protein
jgi|Phycit1|73027|CE73026_1778	expressed protein
jgi|Phycitr1|144859|CE144858_5352	hypothetical protein
jgi|Phycpc1|335819|CE335818_3477	expressed protein
OG0020066:
jgi|Phy27169|69442|CE69441_682	expressed protein
jgi|Phycit1|419025|fgenesh1_kg.30_#_95_#_Locus6265v1rpkm11.07	hypothetical protein
jgi|Phycitr1|108480|CE108479_5882	expressed protein
jgi|Phycpc1|178097|CE178096_1041	expressed protein
OG0020067:
jgi|Phy27169|71592|CE71591_2190	expressed protein
jgi|Phycit1|214983|CE214982_26	expressed protein
jgi|Phycitr1|339566|CE339565_2646	expressed protein
jgi|Phycpc1|106342|CE106341_916	expressed protein
OG0020068:
jgi|Phy27169|73860|CE73859_894	hypothetical protein
jgi|Phycit1|296583|CE296582_6471	hypothetical protein
jgi|Phycitr1|600183|fgenesh1_kg.27_#_276_#_TRINITY_DN9136_c1_g1_i2	hypothetical protein
jgi|Phycpc1|235603|CE235602_642	hypothetical protein
OG0020069:
jgi|Phy27169|74162|CE74161_606	hypothetical protein
jgi|Phycit1|295914|CE295913_614	expressed protein
jgi|Phycitr1|200524|CE200523_981	hypothetical protein
jgi|Phycpc1|235022|CE235021_911	hypothetical protein
OG0020071:
jgi|Phy27169|8062|CE8061_156	expressed protein
jgi|Phycit1|152015|CE152014_370	expressed protein
jgi|Phycitr1|128585|CE128584_5692	hypothetical protein
jgi|Phycpc1|343570|CE343569_395	expressed protein
OG0020072:
jgi|Phy27169|88773|CE88772_753	expressed protein
jgi|Phycit1|26351|CE26350_338	expressed protein
jgi|Phycitr1|175125|CE175124_2672	expressed protein
jgi|Phycpc1|278994|CE278993_694	expressed protein
OG0020073:
jgi|Phy27169|90287|CE90286_4691	expressed protein
jgi|Phycit1|24938|CE24937_1434	expressed protein
jgi|Phycitr1|172445|CE172444_10205	expressed protein
jgi|Phycpc1|280658|CE280657_2382	expressed protein
OG0020074:
jgi|Phy27169|92841|CE92840_8098	hypothetical protein
jgi|Phycit1|293375|CE293374_4284	expressed protein
jgi|Phycitr1|181751|CE181750_46033	expressed protein
jgi|Phycpc1|244961|CE244960_33982	expressed protein
OG0020075:
jgi|Phy27169|93309|CE93308_172	hypothetical protein
jgi|Phycit1|293885|CE293884_312	expressed protein
jgi|Phycitr1|181144|CE181143_357	hypothetical protein
jgi|Phycpc1|440060|fgenesh1_pg.38_#_17	hypothetical protein
OG0020076:
jgi|Phy27169|93454|CE93453_1555	hypothetical protein
jgi|Phycit1|294016|CE294015_790	expressed protein
jgi|Phycitr1|181003|CE181002_1675	expressed protein
jgi|Phycpc1|244188|CE244187_1437	expressed protein

## Sheet: D. Pathogen+PCC
OGs present in pathogens and P. citrichinaensis (PCC)
OGs with functions other than hypothetical/expressed protein (3 out of 30):
OG0006447::	cytochrome c oxidase assembly protein COX19	mitochondrial copper chaperone
OG0006529::	SPX-domain containing protein	EXS-domain containing protein
OG0013022::	Protein kinase-like protein
All OGs:
OG0005233:
jgi|Aaoar1|435130|fgenesh1_pm.7_#_216	hypothetical protein
jgi|Altal1|1021033|fgenesh1_kg.12_#_64_#_Locus3864v1rpkm35.70	hypothetical protein
jgi|Amnli1|617075|estExt_Genemark1.C_120197	expressed protein
jgi|Aulhe2|394300|fgenesh1_kg.23_#_163_#_Locus2261v1rpkm71.25	expressed protein
jgi|Bysci1|491499|fgenesh1_kg.13_#_102_#_Locus2483v1rpkm58.21	expressed protein
jgi|Cenge3|667266|fgenesh1_kg.54_#_31_#_Locus3769v1rpkm47.57	expressed protein
jgi|Clael1|455579|fgenesh1_kg.59_#_7_#_Locus5856v1rpkm11.42	hypothetical protein
jgi|Cucbe1|361969|fgenesh1_kg.1_#_1543_#_Locus2102v1rpkm69.79	hypothetical protein
jgi|Delco1|347891|gw1.84.29.1	expressed protein
jgi|Disac1|223660|CE223659_9879	expressed protein
jgi|Dotse1|72534|estExt_fgenesh1_kg.C_6_t10238	expressed hypothetical protein
jgi|Dotsy1|376725|fgenesh1_pm.12_#_274	hypothetical protein
jgi|Karrh1|410111|estExt_Genewise1Plus.C_7_t10133	expressed protein
jgi|Lenfl1|424538|fgenesh1_kg.62_#_77_#_Locus2863v1rpkm53.26	hypothetical protein
jgi|Leppa1|383644|fgenesh1_kg.238_#_5_#_Locus5631v1rpkm16.87	expressed protein
jgi|Lopma1|691100|fgenesh1_kg.38_#_58_#_Locus3377v1rpkm39.76	hypothetical protein
jgi|Lopmy1|530893|fgenesh1_kg.17_#_144_#_Locus3900v1rpkm34.14	expressed protein
jgi|Macan1|461519|gm1.8573_g	expressed protein
jgi|Melpu1|326666|fgenesh1_kg.269_#_1_#_Locus2245v1rpkm57.74	expressed protein
jgi|Myrdu1|264797|fgenesh1_pg.1_#_1222	expressed protein
jgi|Ophdi1|375340|fgenesh1_kg.31_#_65_#_Locus2564v1rpkm51.31	hypothetical protein
jgi|Parsp1|1164140|fgenesh1_kg.5_#_224_#_Locus3749v1rpkm21.69	expressed protein
jgi|Patat1|929180|e_gw1.3.1245.1	expressed protein
jgi|Pcit129764|77635|CE77634_1491	expressed protein
jgi|Phcitr1|251404|fgenesh1_pg.1_#_814	expressed protein
jgi|Photr1|465162|fgenesh1_kg.6_#_122_#_Locus3207v1rpkm44.33	hypothetical protein
jgi|Phy27169|405395|gm1.2936_g	expressed protein
jgi|Phycit1|225138|CE225137_1767	expressed protein
jgi|Phycitr1|390588|CE390587_6576	expressed protein
jgi|Phycpc1|295343|CE295342_1052	expressed protein
jgi|Plesi1|457175|fgenesh1_kg.1_#_644_#_Locus2554v1rpkm47.36	expressed protein
jgi|Polci1|287752|fgenesh1_kg.62_#_42_#_Locus6574v1rpkm7.83	expressed protein
jgi|Polfu1|513128|fgenesh1_kg.64_#_2_#_Locus3119v1rpkm19.79	hypothetical protein
jgi|Psehy1|93437|CE93436_7035	expressed protein
jgi|Pyrsp1|586918|fgenesh1_kg.8_#_450_#_Locus5530v1rpkm21.66	hypothetical protein
jgi|Sacpr1|66184|gm1.5423_g	hypothetical protein
jgi|Sepmu1|149861|estExt_fgenesh1_kg.C_6_t10330	conserved expressed protein%7Cexpressed hypothetical protein%7Cexpressed protein
jgi|Spofi1|465054|fgenesh1_kg.4_#_203_#_Locus4897v1rpkm30.94	expressed protein
jgi|Stasp1|292030|fgenesh1_kg.5_#_248_#_Locus4648v1rpkm15.32	hypothetical protein
jgi|Ternu1|254859|gw1.59.91.1	expressed protein
jgi|Totfu1|596236|e_gw1.75.23.1	expressed protein
jgi|Trepe1|233885|CE233884_15885	expressed protein
jgi|Tryvi1|506115|fgenesh1_kg.5_#_353_#_Locus744v1rpkm282.68	expressed protein
jgi|Veren1|580959|gm1.7837_g	hypothetical protein
jgi|Wesor1|435698|fgenesh1_kg.24_#_33_#_Locus1956v1rpkm75.64	expressed protein
jgi|Zoprh1|722030|fgenesh1_kg.92_#_94_#_Locus2926v1rpkm75.02	hypothetical protein
AB09086.1
PTRG_01140
jgi|Aciri1_meta|113815|gw1.02582.11.1
jgi|Ampqui1|452732|e_gw1.5.123.1
jgi|Aplpr1|15459|CE15458_706
jgi|Aspnid1|3586|AN7720
jgi|Aurpu_var_mel1|63085|fgenesh1_pg.2_#_699
jgi|Aurpu_var_nam1|65780|fgenesh1_pg.14_#_112
jgi|Aurpu_var_pul1|378105|fgenesh1_pm.31_#_67
jgi|Aurpu_var_sub1|3788|gm1.3788_g
jgi|Bauco1|122128|fgenesh1_pm.5_#_703
jgi|Bimnz1|555634|fgenesh1_kg.36_#_71_#_Locus3186v1rpkm32.03
jgi|Botci1|1947|BC1T_13449
jgi|Botdo1_1|294649|NODE_1936_length_47577_cov_62..g5791.t1
jgi|Cerzm1|41901|e_gw1.13.416.1
jgi|Clafu1|187026|scf7180000128985_G1350
jgi|Cloaq1|555131|fgenesh1_kg.11_#_53_#_TRINITY_DN3339_c0_g2_i1
jgi|Cocca1|104219|e_gw1.168.36.1
jgi|CocheC5_3|1174841|estExt_Genewise1Plus.C_7_t50318
jgi|Cocim1|3335|CIMG_05972T0
jgi|Coclu2|141830|estExt_Genewise1Plus.C_2_t10471
jgi|Cocmi1|85695|e_gw1.17.216.1
jgi|Cocsa1|83402|e_gw1.3.974.1
jgi|Cocvi1|108789|e_gw1.96.72.1
jgi|Conap1|96539|W97_05207T0
jgi|Decga1|62647|CE62646_5316
jgi|Delst1|371223|fgenesh1_pg.9_#_178
jgi|Didex1|97773|fgenesh1_pm.2_#_413
jgi|Dipse1|7039|rna7038
jgi|Elsamp1|208008|e_gw1.41.22.1
jgi|Erebi1|457521|fgenesh1_kg.7_#_54_#_Locus5972v1rpkm12.41
jgi|Fusgr1|6452|FGSG_05563T0
jgi|Glost2|379530|gm1.9200_g
jgi|Horac1|323444|gm1.3905_g
jgi|Hyspu1_1|118877|NODE_1948_length_246817_cov_25.g9704.t1
jgi|Lepmu1|5939|Lema_T019130.1
jgi|Lepmu1|5940|Lema_T019140.1
jgi|Linin1|307524|fgenesh1_kg.53_#_38_#_Locus4422v1rpkm4.82
jgi|Lizem1|183558|gm1.13289_g
jgi|Lopnu1|626222|estExt_fgenesh1_pm.C_680010
jgi|Macph1|12540|MPH_12806m.01
jgi|Maseb1|491464|fgenesh1_pm.13_#_215
jgi|Masph1|504801|e_gw1.27.558.1
jgi|Micmi1|261764|CE261763_1586
jgi|Mycfi2|215620|estExt_fgenesh1_pg.C_50490
jgi|Mycgr3|110638|estExt_fgenesh1_pg.C_chr_80597
jgi|Mytre1|296282|CE296281_2656
jgi|Neopa1|4355|UCRNP2_2637m.01
jgi|Neucr2|4880|NCU09003T0
jgi|Perma1|512303|e_gw1.4.76.1
jgi|Pieho1_1|221905|e_gw1.60.101.1
jgi|Pyrco1|2349|PCON_03348m.01
jgi|Pyrtt1|10256|PTTG_19015.1
jgi|Rhili1|80900|gm1.11067_g
jgi|Rhyru1_1|118056|NODE_834_length_33339_cov_39.3.g4357.t1
jgi|Sclsc1|13909|SS1G_06938T0
jgi|Seppo1|22830|gm1.8437_g
jgi|Setho1|63243|e_gw1.28.202.1
jgi|Settu1|147487|estExt_Genewise1Plus.C_13_t10271
jgi|Stano2|2771|SNOG_09123.3
jgi|Tribi1|220511|CE220510_4646
jgi|Tubme1v2|4889|GSTUMT200003281001
jgi|Venin1|20565|atg6835.t1
jgi|Venpi1|218729|VP.s86.g8819.t1
jgi|Verga1|120210|PV09_07764T0
jgi|Zasce1|57460|fgenesh1_pg.30_#_151
jgi|Zymar1|772013|Za111_scaffold_439_0002
jgi|Zymps1|797967|Zp221_scaffold_1693_00012
OG0006447:
jgi|Aaoar1|418423|fgenesh1_kg.2_#_368_#_Locus1620v1rpkm86.62	cytochrome c oxidase assembly protein COX19
jgi|Altal1|901440|gw1.38.145.1	hypothetical protein
jgi|Amnli1|429354|e_gw1.18.337.1	expressed protein
jgi|Aulhe2|395402|fgenesh1_kg.30_#_57_#_Locus4798v1rpkm30.73	hypothetical protein
jgi|Bysci1|144015|CE144014_2791	hypothetical protein
jgi|Cenge3|630409|estExt_Genewise1.C_9_t10228	cytochrome c oxidase assembly protein COX19
jgi|Clael1|68025|CE68024_1697	hypothetical protein
jgi|Cucbe1|294632|e_gw1.6.819.1	expressed protein
jgi|Delco1|368020|e_gw1.73.1.1	expressed protein
jgi|Disac1|350585|estExt_Genewise1Plus.C_2_t20338	expressed protein
jgi|Dotse1|121214|e_gw1.1.4335.1	expressed hypothetical protein
jgi|Dotsy1|364889|fgenesh1_kg.6_#_37_#_Locus2013v1rpkm58.94	cytochrome c oxidase assembly protein COX19
jgi|Karrh1|224037|CE224036_2248	hypothetical protein
jgi|Lenfl1|415974|fgenesh1_kg.8_#_173_#_Locus6178v2rpkm10.89	expressed protein
jgi|Leppa1|291871|e_gw1.66.44.1	hypothetical protein
jgi|Lopma1|596722|e_gw1.48.28.1	expressed protein
jgi|Lopmy1|357865|CE357864_1967	hypothetical protein
jgi|Macan1|352866|e_gw1.47.226.1	expressed protein
jgi|Melpu1|330010|fgenesh1_kg.650_#_1_#_Locus1819v2rpkm23.07	hypothetical protein
jgi|Myrdu1|291502|gm1.2565_g	hypothetical protein
jgi|Ophdi1|365375|fgenesh1_kg.1_#_576_#_Locus8570v3rpkm0.72	hypothetical protein
jgi|Parsp1|1052635|gw1.1.686.1	hypothetical protein
jgi|Patat1|998838|fgenesh1_kg.2_#_905_#_Locus5748v5rpkm0.00_PRE	hypothetical protein
jgi|Pcit129764|228635|CE228634_898	expressed protein
jgi|Phcitr1|185378|gw1.8.387.1	expressed protein
jgi|Photr1|365620|gw1.2.1003.1	hypothetical protein
jgi|Phy27169|281773|gw1.38.49.1	hypothetical protein
jgi|Phycit1|417319|fgenesh1_kg.19_#_134_#_Locus6638v1rpkm9.45	hypothetical protein
jgi|Phycitr1|608692|fgenesh1_kg.50_#_279_#_TRINITY_DN7600_c0_g1_i3	hypothetical protein
jgi|Phycpc1|397188|gw1.14.106.1	hypothetical protein
jgi|Plesi1|493248|estExt_fgenesh1_pg.C_120335	hypothetical protein
jgi|Polci1|209326|gw1.74.65.1	cytochrome c oxidase assembly protein COX19
jgi|Polfu1|515701|fgenesh1_kg.139_#_27_#_Locus5801v1rpkm6.44	hypothetical protein
jgi|Psehy1|472900|fgenesh1_kg.2_#_421_#_Locus4605v1rpkm20.16	hypothetical protein
jgi|Pyrsp1|525304|e_gw1.37.189.1	expressed protein
jgi|Sacpr1|23835|gw1.5.1391.1	cytochrome c oxidase assembly protein COX19
jgi|Sepmu1|146212|estExt_fgenesh1_kg.C_1_t20241	cytochrome c oxidase assembly protein COX19%7Cexpressed hypothetical protein
jgi|Spofi1|387815|gw1.17.347.1	hypothetical protein
jgi|Stasp1|234262|e_gw1.21.314.1	expressed protein
jgi|Ternu1|248680|gw1.11.95.1	hypothetical protein
jgi|Totfu1|554504|gw1.44.31.1	hypothetical protein
jgi|Trepe1|386662|gw1.29.44.1	hypothetical protein
jgi|Tryvi1|448859|e_gw1.39.21.1	hypothetical protein
jgi|Veren1|458258|e_gw1.18.5.1	mitochondrial copper chaperone
jgi|Wesor1|377492|e_gw1.11.627.1	expressed protein
jgi|Zoprh1|491684|gw1.11.935.1	hypothetical protein
PTRG_11390
jgi|Aciri1_meta|135398|e_gw1.00007.5.1
jgi|Ampqui1|460515|e_gw1.11.523.1
jgi|Aplpr1|205449|gw1.4.721.1
jgi|Aspnid1|5393|AN10178
jgi|Aurpu_var_mel1|82507|gm1.2903_g
jgi|Aurpu_var_nam1|81542|gm1.4360_g
jgi|Aurpu_var_pul1|349497|fgenesh1_kg.30_#_87_#_Locus9097v3rpkm0.00_PRE
jgi|Aurpu_var_sub1|55989|gw1.46.43.1
jgi|Bauco1|81816|estExt_Genewise1.C_1_t30090
jgi|Bimnz1|530802|estExt_Genewise1Plus.C_17_t10461
jgi|Botci1|703|BC1T_03410
jgi|Botdo1_1|287745|NODE_12438_length_141127_cov_6.g13202.t1
jgi|Cerzm1|95339|gm1.3321_g
jgi|Clafu1|188206|scf7180000130014_G2969
jgi|Cloaq1|83676|CE83675_1731
jgi|CocheC5_3|1021390|fgenesh1_kg.8_#_42_#_75_1_CCBO_CCBP_CCBU_CCBW_EXTA_EXTB
jgi|Cocim1|7819|CIMG_10267T0
jgi|Conap1|95784|W97_00704T0
jgi|Decga1|550896|estExt_Genewise1Plus.C_620144
jgi|Delst1|394069|gm1.3_g
jgi|Didex1|278746|CE173618_1092
jgi|Elsamp1|177887|gw1.11.563.1
jgi|Erebi1|379272|gw1.1.1409.1
jgi|Glost2|8615|CE8614_471
jgi|Horac1|295629|fgenesh1_kg.4_#_1182_#_TRINITY_DN3536_c0_g1_i1
jgi|Lepmu1|9673|Lema_T050020.1
jgi|Linin1|116410|CE116409_135
jgi|Linrh1|279030|e_gw1.3.402.1
jgi|Lizem1|97625|e_gw1.3.99.1
jgi|Lopnu1|269756|CE269755_650
jgi|Macph1|3465|MPH_03546m.01
jgi|Maseb1|401936|e_gw1.11.992.1
jgi|Masph1|504160|e_gw1.26.648.1
jgi|Micmi1|403060|estExt_Genewise1Plus.C_8_t10127
jgi|Mycfi2|26878|Mycfi1.e_gw1.1.4463.1
jgi|Mycgr3|19563|gw1.1.1808.1
jgi|Mytre1|372770|gw1.20.562.1
jgi|Neucr2|1030|NCU09809T0
jgi|Perma1|512960|e_gw1.6.400.1
jgi|Pieho1_1|260284|fgenesh1_kg.65_#_28_#_Locus2211v1rpkm67.59
jgi|Pyrco1|12693|PCON_13693m.01
jgi|Rhili1|45613|e_gw1.13.56.1
jgi|Rhyru1_1|110651|NODE_2564_length_70537_cov_39..g8232.t1
jgi|Sclsc1|13601|SS1G_06630T0
jgi|Seppo1|42761|fgenesh1_pm.1_#_111
jgi|Setho1|55249|e_gw1.6.302.1
jgi|Stano2|8307|SNOG_15056.3
jgi|Tribi1|475165|e_gw1.7.22.1
jgi|Tubme1v2|2544|GSTUMT200008658001
jgi|Venin1|15891|atg293.t1
jgi|Verga1|122968|PV09_02313T0
jgi|Verga1|122969|PV09_02313T1
jgi|Zasce1|63685|fgenesh1_pm.5_#_141
jgi|Zymar1|769452|Za111_scaffold_236_0032
jgi|Zymps1|805632|Zp221_scaffold_93_00013
OG0006529:
jgi|Aaoar1|17425|CE17424_1706	SPX-domain containing protein
jgi|Aaoar1|17426|CE17425_955	EXS-domain containing protein
jgi|Altal1|734822|CE734821_3441	EXS-domain containing protein
jgi|Amnli1|299728|CE299727_2450	SPX-domain containing protein
jgi|Aulhe2|410047|fgenesh1_pm.4_#_213	EXS-domain containing protein
jgi|Bysci1|435347|estExt_Genewise1.C_3_t20266	EXS-domain containing protein
jgi|Cenge3|15761|CE15760_5393	EXS-domain containing protein
jgi|Cucbe1|363837|fgenesh1_kg.2_#_851_#_Locus83v4rpkm0.00_PRE	expressed protein
jgi|Cucbe1|64305|CE64304_8489	SPX-domain containing protein
jgi|Delco1|434186|fgenesh1_pg.291_#_7	EXS-domain containing protein
jgi|Disac1|216261|CE216260_4587	EXS-domain containing protein
jgi|Dotse1|114310|gw1.6.1603.1	expressed hypothetical protein
jgi|Dotsy1|113972|CE113971_2501	SPX-domain containing protein
jgi|Karrh1|218828|CE218827_2514	SPX-domain containing protein
jgi|Karrh1|218829|CE218828_2275	EXS-domain containing protein
jgi|Leppa1|408220|gm1.8882_g	EXS-domain containing protein
jgi|Lopma1|681801|fgenesh1_pg.128_#_5	EXS-domain containing protein
jgi|Lopmy1|542164|fgenesh1_pg.14_#_308	EXS-domain containing protein
jgi|Macan1|369495|estExt_Genewise1.C_20_t10011	EXS-domain containing protein
jgi|Myrdu1|255650|estExt_Genewise1Plus.C_5_t30017	EXS-domain containing protein
jgi|Parsp1|1176657|fgenesh1_pg.6_#_130	EXS-domain containing protein
jgi|Patat1|1029288|estExt_fgenesh1_pg.C_3_t10050	EXS-domain containing protein
jgi|Pcit129764|136891|CE136890_2437	SPX domain-domain containing protein
jgi|Pcit129764|136892|CE136891_967	EXS family-domain containing protein
jgi|Phcitr1|284511|fgenesh1_kg.11_#_362_#_TRINITY_DN3020_c0_g1_i1	EXS family-domain containing protein
jgi|Photr1|298090|CE298089_2335	SPX-domain containing protein
jgi|Phy27169|13065|CE13064_4286	EXS family-domain containing protein
jgi|Phy27169|13070|CE13069_2883	SPX domain-domain containing protein
jgi|Phycit1|437211|estExt_fgenesh1_pm.C_70052	EXS-domain containing protein
jgi|Phycitr1|88326|CE88325_2941	SPX domain-domain containing protein
jgi|Phycitr1|88327|CE88326_3435	EXS family-domain containing protein
jgi|Phycpc1|94819|CE94818_8494	SPX domain-domain containing protein
jgi|Plesi1|443761|estExt_Genewise1Plus.C_240181	EXS-domain containing protein
jgi|Polci1|300044|gm1.894_g	EXS-domain containing protein
jgi|Polfu1|525918|fgenesh1_pg.94_#_16	SPX-domain containing protein
jgi|Psehy1|500055|gm1.4786_g	EXS-domain containing protein
jgi|Pyrsp1|383796|CE383795_1695	expressed protein
jgi|Sacpr1|33433|e_gw1.2.980.1	EXS-domain containing protein
jgi|Spofi1|410430|e_gw1.36.205.1	EXS-domain containing protein
jgi|Totfu1|483032|CE483031_7862	EXS-domain containing protein
jgi|Trepe1|507652|fgenesh1_pg.11_#_168	EXS-domain containing protein
jgi|Tryvi1|511641|fgenesh1_pg.100_#_5	EXS-domain containing protein
jgi|Veren1|540011|fgenesh1_pg.5_#_141	EXS-domain containing protein
jgi|Wesor1|467143|estExt_Genemark1.C_100130	EXS-domain containing protein
jgi|Zoprh1|715896|fgenesh1_kg.53_#_39_#_Locus4348v1rpkm49.33	EXS-domain containing protein
AB01180.1
jgi|Aciri1_meta|168511|estExt_Genewise1Plus.C_5WFSArich_Contig_031340005
jgi|Ampqui1|117008|CE117007_2751
jgi|Aplpr1|52932|CE52931_1280
jgi|Aspnid1|422|AN4733
jgi|Bimnz1|572139|fgenesh1_pg.62_#_56
jgi|Botci1|7455|BC1T_05577
jgi|Clafu1|190670|scf7180000130342_G8992
jgi|Cloaq1|184687|CE184686_4975
jgi|Cocca1|38960|fgenesh1_pm.147_#_21
jgi|CocheC5_3|1134453|estExt_Genewise1.C_7_t30180
jgi|Cocim1|4049|CIMG_06671T0
jgi|Coclu2|108169|e_gw1.6.1427.1
jgi|Cocmi1|35404|fgenesh1_pm.40_#_8
jgi|Cocsa1|23544|fgenesh1_pg.3_#_217
jgi|Cocvi1|93521|e_gw1.23.363.1
jgi|Conap1|101955|W97_02308T0
jgi|Delst1|34943|CE34942_153
jgi|Delst1|372077|fgenesh1_pg.10_#_382
jgi|Delst1|372078|fgenesh1_pg.10_#_383
jgi|Didex1|5256|gm1.5256_g
jgi|Dipse1|8002|rna8001
jgi|Elsamp1|251905|fgenesh1_pg.12_#_172
jgi|Erebi1|31465|CE31464_736
jgi|Erebi1|31485|CE31484_674
jgi|Fusgr1|7108|FGSG_06139T0
jgi|Glost2|221649|NODE_150_length_80454_cov_53.9.g868.t1
jgi|Hyspu1_1|113877|NODE_44_length_893767_cov_26.1.g749.t1
jgi|Lepmu1|5331|Lema_T013050.1
jgi|Linrh1|67218|CE67217_1203
jgi|Lizem1|162747|fgenesh1_pm.6_#_72
jgi|Lopnu1|116003|CE116002_767
jgi|Macph1|3838|MPH_03924m.01
jgi|Maseb1|512834|gm1.640_g
jgi|Masph1|54860|CE54859_2626
jgi|Mycfi2|203845|estExt_fgenesh1_pm.C_50199
jgi|Mytre1|471521|fgenesh1_pg.2_#_574
jgi|Neucr2|8196|NCU04201T0
jgi|Perma1|187606|CE187605_3854
jgi|Pieho1_1|259647|fgenesh1_kg.51_#_12_#_Locus5345v1rpkm9.20
jgi|Pyrco1|3904|PCON_04904m.01
jgi|Pyrco1|9220|PCON_10221m.01
jgi|Pyrtt1|985|PTTG_06917.1
jgi|Rhyru1_1|109413|NODE_1877_length_39973_cov_43..g7228.t1
jgi|Sclsc1|6029|SS1G_01530T0
jgi|Settu1|155608|fgenesh1_pm.4_#_553
jgi|Stano2|4244|SNOG_11082.3
jgi|Tribi1|321533|CE321532_1443
jgi|Tubme1v2|9567|GSTUMT200001355001
jgi|Venin1|15491|atg1458.t1
jgi|Venpi1|210796|VP.s17.g2554.t1
jgi|Verga1|118850|PV09_07059T0
jgi|Verga1|118851|PV09_07059T1
jgi|Zymar1|771518|Za111_scaffold_383_0006
jgi|Zymps1|799414|Zp221_scaffold_1848_00021
OG0007139:
jgi|Aaoar1|142055|CE142054_1658	expressed protein
jgi|Altal1|1024809|fgenesh1_kg.25_#_26_#_Locus3220v1rpkm44.98	hypothetical protein
jgi|Amnli1|518641|fgenesh1_kg.9_#_24_#_Locus2600v1rpkm55.34	hypothetical protein
jgi|Aulhe2|123311|CE123310_5226	expressed protein
jgi|Bysci1|98763|CE98762_3196	expressed protein
jgi|Cenge3|679579|fgenesh1_pg.38_#_81	expressed protein
jgi|Clael1|376692|estExt_Genewise1.C_440212	expressed protein
jgi|Cucbe1|351915|fgenesh1_pg.1_#_2174	expressed protein
jgi|Delco1|111462|CE111461_6463	expressed protein
jgi|Dotsy1|365456|fgenesh1_kg.7_#_98_#_Locus2544v2rpkm26.72	hypothetical protein
jgi|Karrh1|242795|CE242794_7292	hypothetical protein
jgi|Lenfl1|384278|gm1.3050_g	expressed protein
jgi|Leppa1|119901|CE119900_5472	expressed protein
jgi|Lopma1|652920|estExt_Genewise1Plus.C_280041	hypothetical protein
jgi|Lopmy1|334221|CE334220_4578	expressed protein
jgi|Macan1|413765|fgenesh1_kg.32_#_95_#_Locus2636v1rpkm33.44	hypothetical protein
jgi|Melpu1|361563|gm1.6586_g	expressed protein
jgi|Ophdi1|367995|fgenesh1_kg.5_#_439_#_Locus3932v1rpkm27.63	expressed protein
jgi|Parsp1|1165381|fgenesh1_kg.6_#_582_#_Locus4922v1rpkm13.30	hypothetical protein
jgi|Patat1|923910|gw1.6.1096.1	expressed protein
jgi|Pcit129764|170669|CE170668_834	expressed protein
jgi|Phcitr1|301638|estExt_fgenesh1_pg.C_3_t20296	hypothetical protein
jgi|Photr1|185393|CE185392_5166	hypothetical protein
jgi|Phy27169|375262|fgenesh1_pg.2_#_248	expressed protein
jgi|Phycit1|333110|gw1.1.44.1	expressed protein
jgi|Phycitr1|216433|CE216432_3696	expressed protein
jgi|Phycpc1|435861|fgenesh1_pg.11_#_266	expressed protein
jgi|Plesi1|434950|estExt_Genewise1Plus.C_9_t20485	hypothetical protein
jgi|Polfu1|566322|gm1.8371_g	expressed protein
jgi|Pyrsp1|413961|CE413960_14934	hypothetical protein
jgi|Sacpr1|34981|e_gw1.3.422.1	hypothetical protein
jgi|Spofi1|524954|estExt_fgenesh1_pg.C_70058	hypothetical protein
jgi|Stasp1|378996|estExt_Genemark1.C_12_t10125	expressed protein
jgi|Trepe1|446012|estExt_Genewise1.C_1_t60279	expressed protein
jgi|Veren1|286260|CE286259_3327	expressed protein
jgi|Wesor1|298733|CE298732_1978	expressed protein
jgi|Zoprh1|733292|fgenesh1_pm.9_#_129	expressed protein
AB07297.1
PTRG_06022
jgi|Aplpr1|298615|gm1.5128_g
jgi|Aspnid1|3946|AN6295
jgi|Bimnz1|277108|CE277107_1204
jgi|Botdo1_1|294419|NODE_1853_length_388146_cov_63.g5566.t1
jgi|Cloaq1|601257|gm1.6126_g
jgi|Cocca1|39301|fgenesh1_pm.162_#_12
jgi|CocheC5_3|1196718|estExt_fgenesh1_pm.C_12_t10427
jgi|Coclu2|103844|e_gw1.3.1707.1
jgi|Cocmi1|87051|e_gw1.22.209.1
jgi|Cocsa1|323812|CE119253_3678
jgi|Cocvi1|36576|fgenesh1_pm.30_#_19
jgi|Conap1|98899|W97_07162T0
jgi|Decga1|559934|estExt_Genewise1Plus.C_1720010
jgi|Delst1|48272|CE48271_1225
jgi|Didex1|7942|gm1.7942_g
jgi|Dipse1|8190|rna8189
jgi|Glost2|20130|CE20129_1544
jgi|Hyspu1_1|117279|NODE_897_length_250306_cov_26..g8289.t1
jgi|Lepmu1|9229|Lema_T040480.1
jgi|Linin1|286877|estExt_Genewise1Plus.C_16_t10338
jgi|Lizem1|138950|e_gw1.46.324.1
jgi|Lopnu1|606608|fgenesh1_pg.46_#_29
jgi|Macph1|4766|MPH_04881m.01
jgi|Maseb1|412452|e_gw1.36.150.1
jgi|Masph1|612757|gm1.12322_g
jgi|Micmi1|331081|CE331080_8994
jgi|Mytre1|42192|CE42191_2027
jgi|Neopa1|37|UCRNP2_8180m.01
jgi|Perma1|705492|MIX26643_2917_36
jgi|Pyrco1|11356|PCON_12357m.01
jgi|Pyrtt1|3908|PTTG_10702.1
jgi|Rhili1|58712|fgenesh1_pg.9_#_487
jgi|Rhyru1_1|109962|NODE_150_length_55284_cov_57.8.g1160.t1
jgi|Setho1|91470|fgenesh1_pg.72_#_56
jgi|Settu1|182231|estExt_fgenesh1_pg.C_10_t10011
jgi|Stano2|1427|SNOG_07364.3
jgi|Tribi1|518046|fgenesh1_pg.1_#_113
jgi|Tubme1v2|6992|GSTUMT200004655001
jgi|Venin1|17752|atg5374.t1
jgi|Venpi1|209680|VP.s134.g10831.t1
jgi|Verga1|123658|PV09_02708T1
jgi|Verga1|123659|PV09_02708T0
OG0008596:
jgi|Amnli1|312488|CE312487_1754	expressed protein
jgi|Amnli1|454427|estExt_Genewise1.C_2_t20350	expressed protein
jgi|Lopma1|666838|estExt_Genewise1Plus.C_1600031	hypothetical protein
jgi|Lopma1|697090|fgenesh1_kg.160_#_26_#_Locus6900v1rpkm11.04	expressed protein
jgi|Macan1|411764|fgenesh1_kg.21_#_67_#_Locus6029v1rpkm6.58	expressed protein
jgi|Macan1|447815|estExt_fgenesh1_pg.C_120220	hypothetical protein
jgi|Melpu1|341299|fgenesh1_pg.403_#_3	expressed protein
jgi|Ophdi1|304134|e_gw1.24.681.1	expressed protein
jgi|Pcit129764|445995|fgenesh1_kg.15_#_85_#_TRINITY_DN692_c0_g1_i1	hypothetical protein
jgi|Pcit129764|89042|CE89041_2707	expressed protein
jgi|Phcitr1|258700|fgenesh1_pg.22_#_6	hypothetical protein
jgi|Phcitr1|269186|fgenesh1_kg.3_#_44_#_TRINITY_DN3876_c0_g1_i1	expressed protein
jgi|Phcitr1|72062|CE72061_249	expressed protein
jgi|Phy27169|372456|fgenesh1_kg.68_#_20_#_TRINITY_DN5488_c0_g1_i1	expressed protein
jgi|Phycit1|227261|CE227260_2039	expressed protein
jgi|Phycit1|420745|fgenesh1_kg.70_#_2_#_Locus4546v1rpkm21.02	expressed protein
jgi|Phycit1|457595|gm1.8759_g	expressed protein
jgi|Phycitr1|52790|CE52789_4225	expressed protein
jgi|Phycpc1|493399|gm1.8749_g	expressed protein
jgi|Polfu1|455555|estExt_Genewise1.C_4_t10266	expressed protein
jgi|Polfu1|578310|estExt_Genemark1.C_790041	hypothetical protein
jgi|Trepe1|410741|gw1.34.119.1	hypothetical protein
jgi|Trepe1|77053|CE77052_6063	hypothetical protein
jgi|Zoprh1|700572|fgenesh1_kg.109_#_23_#_Locus19662v1rpkm1.46	expressed protein
PTRG_02308
jgi|Ampqui1|238094|CE238093_23
jgi|Bimnz1|556906|fgenesh1_kg.47_#_7_#_Locus1648v1rpkm79.18
jgi|Bimnz1|559153|fgenesh1_kg.74_#_7_#_Locus1648v1rpkm79.18
jgi|Bimnz1|562295|fgenesh1_kg.161_#_3_#_Locus1648v1rpkm79.18
jgi|Botdo1_1|295417|NODE_2443_length_65209_cov_61..g6505.t1
jgi|Cerzm1|50072|e_gw1.37.14.1
jgi|Lepmu1|11211|Lema_T071220.1
jgi|Linin1|320402|fgenesh1_pg.67_#_10
jgi|Linrh1|119453|CE119452_379
jgi|Linrh1|357261|fgenesh1_kg.31_#_303_#_TRINITY_DN7941_c5_g5_i1
jgi|Lopnu1|592897|fgenesh1_kg.91_#_4_#_TRINITY_DN4628_c0_g4_i1
jgi|Masph1|624998|fgenesh1_pm.2_#_1
jgi|Mycgr3|111784|estExt_fgenesh1_pg.C_chr_190006
jgi|Mytre1|576470|estExt_Genemark1.C_290019
jgi|Perma1|606179|estExt_Genewise1Plus.C_4840004
jgi|Perma1|663623|gm1.15968_g
jgi|Setho1|56234|e_gw1.7.207.1
jgi|Setho1|89553|fgenesh1_pg.44_#_67
OG0012431:
jgi|Pcit129764|488034|gm1.6124_g	expressed protein
jgi|Phcitr1|310808|gm1.5143_g	expressed protein
jgi|Phy27169|403106|gm1.647_g	hypothetical protein
jgi|Phycit1|137306|CE137305_432	expressed protein
jgi|Phycitr1|571815|fgenesh1_pg.1_#_104	hypothetical protein
jgi|Phycpc1|434724|fgenesh1_pg.8_#_89	expressed protein
jgi|Aplpr1|332799|MIX2467_501_94
jgi|Botdo1_1|291791|NODE_1015_length_51359_cov_62..g3085.t1
jgi|Dipse1|6836|rna6835
jgi|Macph1|8700|MPH_08888m.01
jgi|Neopa1|6497|UCRNP2_449m.01
OG0013022:
jgi|Leppa1|309422|e_gw1.568.1.1	Protein kinase-like protein
jgi|Pcit129764|426241|fgenesh1_kg.2_#_3300_#_TRINITY_DN2340_c0_g1_i1	Protein kinase-like domain-containing protein
jgi|Phcitr1|49866|CE49865_61	Protein kinase-like domain-containing protein
jgi|Phy27169|301174|e_gw1.24.5.1	Protein kinase-like domain-containing protein
jgi|Phycit1|366770|e_gw1.18.85.1	Protein kinase-like protein
jgi|Phycitr1|561766|e_gw1.20.14.1	Protein kinase-like domain-containing protein
jgi|Phycpc1|424408|e_gw1.17.56.1	Protein kinase-like domain-containing protein
jgi|Mytre1|496589|estExt_fgenesh1_pg.C_6_t10032
jgi|Pyrco1|10832|PCON_11833m.01
jgi|Rhili1|16693|gw1.5.508.1
OG0013172:
jgi|Amnli1|616244|estExt_Genemark1.C_80060	expressed protein
jgi|Pcit129764|423309|fgenesh1_kg.2_#_368_#_TRINITY_DN2052_c0_g2_i1	hypothetical protein
jgi|Phcitr1|304245|estExt_fgenesh1_pg.C_80342	hypothetical protein
jgi|Phy27169|18258|CE18257_945	expressed protein
jgi|Phycit1|78039|CE78038_3861	hypothetical protein
jgi|Phycitr1|30009|CE30008_3056	hypothetical protein
jgi|Phycpc1|435441|fgenesh1_pg.10_#_138	expressed protein
jgi|Trepe1|526114|fgenesh1_kg.32_#_26_#_Locus15253v1rpkm0.59	expressed protein
jgi|Mytre1|565701|estExt_Genemark1.C_2_t10169
OG0013340:
jgi|Pcit129764|486935|gm1.5025_g	expressed protein
jgi|Phcitr1|312478|gm1.6813_g	expressed protein
jgi|Phy27169|381920|fgenesh1_pg.49_#_9	expressed protein
jgi|Phycit1|235452|CE235451_1582	expressed protein
jgi|Phycitr1|628164|gm1.6914_g	expressed protein
jgi|Phycpc1|489725|gm1.5075_g	expressed protein
jgi|Botdo1_1|291094|NODE_796_length_55226_cov_62.3.g2413.t1
jgi|Macph1|5109|MPH_05230m.01
jgi|Neopa1|7686|UCRNP2_5591m.01
OG0014157:
jgi|Pcit129764|234031|CE234030_969	expressed protein
jgi|Phcitr1|280591|fgenesh1_kg.8_#_26_#_TRINITY_DN11880_c0_g1_i1	expressed protein
jgi|Phy27169|435776|estExt_Genemark1.C_490013	expressed protein
jgi|Phycit1|420257|fgenesh1_kg.45_#_9_#_Locus7966v1rpkm5.40	expressed protein
jgi|Phycitr1|343223|CE343222_376	expressed protein
jgi|Phycitr1|578729|fgenesh1_pg.48_#_62	expressed protein
jgi|Phycpc1|436674|fgenesh1_pg.14_#_204	expressed protein
jgi|Phycpc1|436675|fgenesh1_pg.14_#_205	expressed protein
OG0014866:
jgi|Pcit129764|254077|CE254076_15693	hypothetical protein
jgi|Phcitr1|95381|CE95380_5480	hypothetical protein
jgi|Phy27169|382666|fgenesh1_pg.62_#_38	hypothetical protein
jgi|Phycit1|212135|CE212134_4104	expressed protein
jgi|Phycitr1|579619|fgenesh1_pg.64_#_34	hypothetical protein
jgi|Phycpc1|435985|fgenesh1_pg.12_#_58	hypothetical protein
jgi|Dipse1|5662|rna5661
OG0014962:
jgi|Pcit129764|296688|CE296687_1632	expressed protein
jgi|Phcitr1|307040|gm1.1375_g	hypothetical protein
jgi|Phy27169|349892|fgenesh1_kg.8_#_32_#_TRINITY_DN7544_c1_g1_i1	expressed protein
jgi|Phycit1|88580|CE88579_604	expressed protein
jgi|Phycitr1|577680|fgenesh1_pg.36_#_13	expressed protein
jgi|Phycpc1|550177|estExt_fgenesh1_pg.C_150014	expressed protein
jgi|Neopa1|8476|UCRNP2_6368m.01
OG0016022:
jgi|Pcit129764|132276|CE132275_628	expressed protein
jgi|Phcitr1|265004|fgenesh1_kg.2_#_210_#_TRINITY_DN8438_c0_g1_i1	expressed protein
jgi|Phy27169|407164|gm1.4705_g	hypothetical protein
jgi|Phycit1|90717|CE90716_813	expressed protein
jgi|Phycitr1|625261|gm1.4011_g	hypothetical protein
jgi|Phycpc1|490213|gm1.5563_g	hypothetical protein
OG0016025:
jgi|Pcit129764|151666|CE151665_246	expressed protein
jgi|Phcitr1|270158|fgenesh1_kg.3_#_1016_#_TRINITY_DN6645_c0_g2_i1	expressed protein
jgi|Phy27169|368358|fgenesh1_kg.46_#_139_#_TRINITY_DN3676_c0_g1_i1	expressed protein
jgi|Phycit1|123021|CE123020_131	expressed protein
jgi|Phycitr1|610259|fgenesh1_kg.57_#_87_#_TRINITY_DN6970_c0_g1_i1	expressed protein
jgi|Phycpc1|466535|fgenesh1_kg.19_#_591_#_TRINITY_DN1773_c0_g2_i1	expressed protein
OG0016031:
jgi|Pcit129764|19631|CE19630_357	expressed protein
jgi|Phcitr1|311908|gm1.6243_g	expressed protein
jgi|Phy27169|410206|gm1.7747_g	hypothetical protein
jgi|Phycit1|426937|fgenesh1_pg.23_#_51	hypothetical protein
jgi|Phycitr1|628630|gm1.7380_g	hypothetical protein
jgi|Phycpc1|493263|gm1.8613_g	hypothetical protein
OG0016032:
jgi|Pcit129764|204699|CE204698_441	expressed protein
jgi|Phcitr1|322849|MIX8237_42_88	expressed protein
jgi|Phy27169|356194|fgenesh1_kg.17_#_523_#_TRINITY_DN7747_c0_g1_i1	expressed protein
jgi|Phycit1|456487|gm1.7651_g	expressed protein
jgi|Phycitr1|629939|gm1.8689_g	expressed protein
jgi|Phycpc1|438613|fgenesh1_pg.25_#_137	expressed protein
OG0016038:
jgi|Pcit129764|236443|CE236442_1543	hypothetical protein
jgi|Phcitr1|272092|fgenesh1_kg.4_#_96_#_TRINITY_DN5531_c1_g1_i1	expressed protein
jgi|Phy27169|152892|CE152891_173	expressed protein
jgi|Phycit1|414707|fgenesh1_kg.10_#_136_#_Locus10791v2rpkm0.00_PRE	expressed protein
jgi|Phycitr1|251927|CE251926_803	expressed protein
jgi|Phycpc1|281813|CE281812_261	expressed protein
OG0016039:
jgi|Pcit129764|241288|CE241287_217	hypothetical protein
jgi|Phcitr1|88862|CE88861_165	expressed protein
jgi|Phy27169|87072|CE87071_262	hypothetical protein
jgi|Phycit1|29414|CE29413_815	hypothetical protein
jgi|Phycitr1|179793|CE179792_2760	expressed protein
jgi|Phycpc1|276101|CE276100_710	hypothetical protein
OG0016048:
jgi|Pcit129764|410446|fgenesh1_pg.1_#_88	expressed protein
jgi|Phcitr1|333495|MIX18883_257_87	expressed protein
jgi|Phy27169|402768|gm1.309_g	hypothetical protein
jgi|Phycit1|458005|gm1.9169_g	hypothetical protein
jgi|Phycitr1|653966|estExt_fgenesh1_pg.C_20004	hypothetical protein
jgi|Phycpc1|514543|MIX20621_68_99	expressed protein
OG0016049:
jgi|Pcit129764|410828|fgenesh1_pg.1_#_470	expressed protein
jgi|Phcitr1|121711|CE121710_504	hypothetical protein
jgi|Phy27169|382386|fgenesh1_pg.56_#_25	expressed protein
jgi|Phycit1|258725|CE258724_289	hypothetical protein
jgi|Phycitr1|466828|CE466827_933	hypothetical protein
jgi|Phycpc1|267657|CE267656_232	expressed protein
OG0016060:
jgi|Pcit129764|416980|fgenesh1_pg.7_#_635	expressed protein
jgi|Phcitr1|255688|fgenesh1_pg.5_#_592	expressed protein
jgi|Phy27169|68262|CE68261_1178	hypothetical protein
jgi|Phycit1|451279|gm1.2443_g	expressed protein
jgi|Phycitr1|112009|CE112008_11480	hypothetical protein
jgi|Phycpc1|438658|fgenesh1_pg.26_#_32	expressed protein
OG0016062:
jgi|Pcit129764|418179|fgenesh1_pg.10_#_47	expressed protein
jgi|Phcitr1|147261|CE147260_459	expressed protein
jgi|Phy27169|7785|CE7784_813	expressed protein
jgi|Phycit1|152325|CE152324_321	expressed protein
jgi|Phycitr1|129012|CE129011_1222	expressed protein
jgi|Phycpc1|435163|fgenesh1_pg.9_#_201	expressed protein
OG0016063:
jgi|Pcit129764|418808|fgenesh1_pg.12_#_44	expressed protein
jgi|Phcitr1|16940|CE16939_111	expressed protein
jgi|Phy27169|405155|gm1.2696_g	hypothetical protein
jgi|Phycit1|462382|estExt_Genemark1.C_110034	expressed protein
jgi|Phycitr1|597036|fgenesh1_kg.21_#_280_#_TRINITY_DN7756_c0_g1_i2	expressed protein
jgi|Phycpc1|522629|estExt_Genemark1.C_60242	expressed protein
OG0016065:
jgi|Pcit129764|419826|fgenesh1_kg.1_#_338_#_TRINITY_DN2306_c0_g1_i1	expressed protein
jgi|Phcitr1|277365|fgenesh1_kg.6_#_254_#_TRINITY_DN13415_c0_g1_i1	expressed protein
jgi|Phy27169|90686|CE90685_1211	hypothetical protein
jgi|Phycit1|289908|CE289907_3965	expressed protein
jgi|Phycitr1|186411|CE186410_9150	expressed protein
jgi|Phycpc1|286738|CE286737_2068	hypothetical protein
OG0016078:
jgi|Pcit129764|482456|gm1.546_g	hypothetical protein
jgi|Phcitr1|311923|gm1.6258_g	hypothetical protein
jgi|Phy27169|410191|gm1.7732_g	hypothetical protein
jgi|Phycit1|455699|gm1.6863_g	hypothetical protein
jgi|Phycitr1|668526|estExt_Genemark1.C_560046	hypothetical protein
jgi|Phycpc1|493248|gm1.8598_g	hypothetical protein
OG0016084:
jgi|Pcit129764|484806|gm1.2896_g	hypothetical protein
jgi|Phcitr1|309318|gm1.3653_g	expressed protein
jgi|Phy27169|408105|gm1.5646_g	hypothetical protein
jgi|Phycit1|410666|fgenesh1_kg.1_#_489_#_Locus253v4rpkm1.88_PRE	expressed protein
jgi|Phycitr1|627045|gm1.5795_g	hypothetical protein
jgi|Phycpc1|491462|gm1.6812_g	hypothetical protein
OG0016086:
jgi|Pcit129764|486160|gm1.4250_g	hypothetical protein
jgi|Phcitr1|322776|MIX8164_2777_62	hypothetical protein
jgi|Phy27169|363147|fgenesh1_kg.30_#_332_#_TRINITY_DN5335_c0_g2_i1	hypothetical protein
jgi|Phycit1|165342|CE165341_10444	expressed protein
jgi|Phycitr1|606116|fgenesh1_kg.42_#_117_#_TRINITY_DN9833_c5_g1_i2	hypothetical protein
jgi|Phycpc1|470017|fgenesh1_kg.25_#_128_#_TRINITY_DN833_c0_g2_i1	hypothetical protein
OG0016097:
jgi|Pcit129764|500392|MIX9418_271_46	hypothetical protein
jgi|Phcitr1|309496|gm1.3831_g	hypothetical protein
jgi|Phy27169|344593|fgenesh1_kg.2_#_327_#_TRINITY_DN7201_c0_g2_i1	hypothetical protein
jgi|Phycit1|410453|fgenesh1_kg.1_#_276_#_Locus1529v1rpkm86.37	hypothetical protein
jgi|Phycitr1|225077|CE225076_51748	hypothetical protein
jgi|Phycpc1|45400|CE45399_5198	expressed protein
OG0016099:
jgi|Pcit129764|501940|MIX10966_3045_70	hypothetical protein
jgi|Phcitr1|306216|gm1.551_g	hypothetical protein
jgi|Phy27169|383435|fgenesh1_pg.94_#_7	hypothetical protein
jgi|Phycit1|458301|gm1.9465_g	expressed protein
jgi|Phycitr1|580553|fgenesh1_pg.100_#_7	expressed protein
jgi|Phycpc1|107079|CE107078_58	expressed protein
OG0016106:
jgi|Pcit129764|76695|CE76694_3192	expressed protein
jgi|Phcitr1|306584|gm1.919_g	expressed protein
jgi|Phy27169|405093|gm1.2634_g	expressed protein
jgi|Phycit1|450748|gm1.1912_g	expressed protein
jgi|Phycitr1|156471|CE156470_5179	hypothetical protein
jgi|Phycpc1|487224|gm1.2574_g	expressed protein

## Sheet: E. Endo_abundant
OGs that consistently contain more genes in Phyllosticta endophytes as compared to Phyllosticta pathogens
Ogs with function other than hypothetical/expresses protein (38 out of 73):
OG0000001::	integral membrane protein	GPCR PTH11-type	CFEM domain-containing protein	putative G protein-coupled receptor alpha	putative alpha-xylosidase
OG0000026::	Purine and uridine phosphorylase	kinesin light chain	Ankyrin	HET-domain containing protein	putative kinesin	TPR-like protein	violaceus kinesin	pfs domain-containing protein	Ras-domain containing protein	Nucleoside phosphorylase domain-containing protein
OG0000069::	alpha/beta-Hydrolase	lipase esterase family protein	arylacetamide deacetylase	lipase	esterase	Alpha/beta hydrolase fold-3	prolyl oligopeptidase-like protein	triacylglycerol lipase	arylesterase/monoxygenase	carboxylesterase	Abhydrolase_3-domain containing protein	vegetative specific protein H5
OG0000124::	4-coumarate-CoA ligase-like protein	Acetyl-CoA synthetase-like protein	4-coumarate-CoA ligase	amp dependent CoA ligase	4-coumarate-CoA ligase 2	AMP-binding enzyme	phenylacetyl-CoA ligase
OG0000133::	Actin-like ATPase domain-containing protein	Hsp70 family protein	Actin-like ATPase domain-containing protein
OG0000418::	MFS general substrate transporter	major facilitator superfamily transporter	YOR378W-like protein	putative aminotriazole resistance protein	Major facilitator superfamily MFS-1	K7_Yor378wp	multidrug-resistance type transporter
OG0000660::	PIN domain-like protein	flap structure-specific endonuclease-like protein
OG0000694::	major facilitator superfamily transporter	MFS general substrate transporter	putative pantothenate transporter	retrograde regulation protein 2
OG0001145::	helix-loop-helix DNA-binding domain-containing protein
OG0001283::	C2H2 transcription factor-like protein	Fungal specific transcription factor domain-domain containing protein
OG0001439::	endoribonuclease L-PSP	YjgF-like protein	Endoribonuclease L-PSP/chorismate mutase-like protein
OG0000019::	MFS general substrate transporter	MFS nicotinic acid transporter-like protein Tna1	retrograde regulation protein 2	MFS transporter-like protein	bodown198	high-affinity nicotinic acid transporter	pantothenate transporter liz1
OG0000047::	NAD-P-binding protein	short-chain dehydrogenase/reductase-like protein	oxidoreductase-like protein	putative 2-8,9-hydroxypropyl-CoM dehydrogenase	oxidoreductase
OG0000063::	dicarboxylic amino acid permease	lysine-specific permease	amino acid permease	histidine permease	AAT family amino acid transporter	amino-acid permease inda1	proline-specific permease	TPA-A proline transporter	arginine permease-like protein	proline permease PrnB	amino acid permease Dip5	Amino acid permease/ SLC12A domain-containing protein
OG0000064::	Di-copper centre-containing protein	monoxygenase	tyrosinase	tyrosinase central domain protein
OG0000081::	multicopper oxidase	laccase-1 precursor	laccase	Carbohydrate-Binding Module Family 18 / Multicopper oxidase	putative extracellular dihydrogeodin oxidase/laccase	putative multicopper oxidase: type 1	Carbohydrate-Binding Module Family 20 protein	laccase Lcc4	Cupredoxin	putative laccase-2	laccase 3
OG0000094::	MFS general substrate transporter	benomyl/methotrexate resistance protein	fluconazole resistance protein 1	membrane transporter	polyamine transporter 1	cycloheximide resistance protein	bicyclomycin resistance protein	polyamine transporter 4	MFS multidrug transporter	polyamine transporter 3
OG0000169::	P-loop containing nucleoside triphosphate hydrolase protein	pre-mRNA splicing factor ATP-dependent RNA helicase PRP16 / PRP43	ATP-dependent RNA helicase-like protein DHX8	HA2-domain containing protein	Oligonucleotide/oligosaccharide-binding (OB)-fold-domain containing protein	pre-mRNA-splicing factor ATP-dependent RNA helicase prp22
OG0000179::	Clavaminate synthase-like protein	2og-Fe oxygenase family protein	flavonol synthase / flavanone 3-hydroxylase	MFS transporter	putative isopenicillin N synthetase	citrinin biosynthesis oxygenase CtnA	putative gibberellin 20 oxidase	naringenin,2-oxoglutarate 3-dioxygenase	hyoscyamine 6-dioxygenase	putative gibberellin 3-beta hydroxylase	1-aminocyclopropane-1-carboxylate oxidase	2OG-Fe(II) oxygenase family oxidoreductase
OG0000222::	protocatechuate 3,4-dioxygenase beta subunit	protocatechuate dioxygenase	Aromatic compound dioxygenase	putative GPI anchored dioxygenase	extracellular dioxygenase-like protein	protocatechuate 3	Intradiol ring-cleavage dioxygenase
OG0000360::	exo-beta-1,3-glucanase-like protein/Glycoside Hydrolase Family 55 protein	glucan 1,3-beta-glucosidase/Glycoside Hydrolase Family 55 protein	Pectin lyase-like protein	glucan 1,3-beta-glucosidase GLUC78 precursor
OG0000366::	Glutathione S-transferase/ C-terminal-like protein	glutathione S-transferase II	glutathione S-transferase GstA	putative disulfide bond reductase yfcG	theta class glutathione S-transferase
OG0000956::	alpha/beta-hydrolase
OG0001087::	3-carboxy-cis/cis-mucoante lactonizing enzyme	carboxy-cis/cis-muconate cyclase-like protein	carboxy-cis/cis-muconate cyclase
OG0001183::	MFS transporter	benomyl/methotrexate resistance protein	MFS general substrate transporter	c6 zinc finger domain-containing protein
OG0001362::	Alkaline phosphatase-like protein	arylsulfatase	extracellular sulfatase Sulf-2	arylsulfatase B
OG0001598::	O-methyltransferas-like proteine family 3	S-adenosyl-L-methionine-dependent methyltransferase	O-methyltransferase
OG0002401::	OPT superfamily Oligopeptide transporter	Oligopeptide transporter	OPT oligopeptide transporter protein-domain containing protein	oligopeptide transporter 8	OPT-domain containing protein
OG0000006::	Ankyrin	ankyrin repeat protein	Purine and uridine phosphorylase	fibronectin type 3 and ankyrin repeat domain protein 1	HET-domain containing protein
OG0000007::	HET-domain containing protein	Heterokaryon incompatibility	Heterokaryon incompatibility protein HET-domain containing protein
OG0000008::	BTB/POZ domain-containing protein	Ankyrin	BTB/POZ fold
OG0000023::	cytochrome P450 2D18	cytochrome P450 oxidoreductase-like protein	cytochrome P450 76C3	cytochrome P450 CYP2 subfamily	cytochrome P450 oxidoreductase OrdA-like protein	O-methylsterigmatocystin oxidoreductase	m-hydroxybenzyl alcohol hydroxylase	cytochrome P450 21	m-cresol methyl hydroxylase
OG0000027::	TPR-like protein	putative ribonuclease p/mrp subunit	Ankyrin	WD40 repeat-like protein	NACHT and WD domain protein	Ankyrin/conserved expressed protein/expressed hypothetical protein	SesB protein
OG0000052::	Carbohydrate-Binding Module Family 18 / Carbohydrate Esterase Family 4 protein / Glycoside hydrolase / deacetylase	chitin binding protein	chitin deacetylase-like protein	Carbohydrate-Binding Module Family 50 protein	polysaccharide deacetylase
OG0000145::	cytochrome P450 3A30	Cytochrome P450	cytochrome P450 monooxygenase	cytochrome P450 52A11	sterigmatocystin biosynthesis P450 monooxygenase StcS	cytochrome P450 71B25	aflN / verA / monooxygenase	cytochrome P450 52A12
OG0000189::	WSC-domain containing protein	Copper radical oxidase / WSC domain-containing protein 2	Galactose oxidase	Carbohydrate-binding WSC	DUF1929-domain containing protein	glyoxal oxidase-like protein	Glycoside Hydrolase Family 55 protein / Pectin lyase-like protein
OG0000432::	MFS general substrate transporter	integral membrane protein-like protein	putative allantoate permease	Major facilitator superfamily domain-containing protein	putative pantothenate transporter	putative high-affinity nicotinic acid transporter
OG0000605::	Domain of unknown function (DUF3425)-domain containing protein
All OGs:
OG0000001:
jgi|Aaoar1|10992|CE10991_146	hypothetical protein
jgi|Aaoar1|145504|CE145503_13133	expressed protein
jgi|Aaoar1|149608|CE149607_97	hypothetical protein
jgi|Aaoar1|162010|CE162009_1038	integral membrane protein
jgi|Aaoar1|170900|CE170899_1057	hypothetical protein
jgi|Aaoar1|264076|CE264075_13003	hypothetical protein
jgi|Aaoar1|270556|CE270555_3564	hypothetical protein
jgi|Aaoar1|312144|gw1.13.4.1	expressed protein
jgi|Aaoar1|312480|gw1.6.64.1	hypothetical protein
jgi|Aaoar1|314463|gw1.6.341.1	hypothetical protein
jgi|Aaoar1|321242|gw1.16.213.1	hypothetical protein
jgi|Aaoar1|331012|gw1.9.1135.1	hypothetical protein
jgi|Aaoar1|349527|e_gw1.6.592.1	hypothetical protein
jgi|Aaoar1|352711|e_gw1.8.1301.1	expressed protein
jgi|Aaoar1|359618|e_gw1.16.327.1	hypothetical protein
jgi|Aaoar1|371479|estExt_Genewise1.C_5_t20319	expressed protein
jgi|Aaoar1|400218|estExt_Genewise1Plus.C_11_t20297	hypothetical protein
jgi|Aaoar1|408037|fgenesh1_pg.3_#_1132	expressed protein
jgi|Aaoar1|418072|fgenesh1_kg.2_#_17_#_Locus1387v1rpkm102.72	hypothetical protein
jgi|Aaoar1|419482|fgenesh1_kg.2_#_1427_#_Locus1854v1rpkm74.82	hypothetical protein
jgi|Aaoar1|423989|fgenesh1_kg.5_#_845_#_Locus13509v1rpkm1.05	expressed protein
jgi|Aaoar1|425657|fgenesh1_kg.8_#_7_#_Locus12407v1rpkm1.41	expressed protein
jgi|Aaoar1|425940|fgenesh1_kg.8_#_290_#_Locus9062v1rpkm4.40	expressed protein
jgi|Aaoar1|426952|fgenesh1_kg.10_#_31_#_Locus11950v3rpkm0.46	expressed protein
jgi|Aaoar1|427301|fgenesh1_kg.10_#_380_#_Locus3932v1rpkm31.66	hypothetical protein
jgi|Aaoar1|429151|fgenesh1_kg.16_#_99_#_Locus1415v1rpkm100.84	hypothetical protein
jgi|Aaoar1|429272|fgenesh1_kg.17_#_118_#_Locus1135v1rpkm127.83	expressed protein
jgi|Aaoar1|434167|fgenesh1_pm.5_#_547	hypothetical protein
jgi|Aaoar1|441549|estExt_fgenesh1_pm.C_4_t20031	hypothetical protein
jgi|Aaoar1|441763|estExt_fgenesh1_pm.C_5_t10013	hypothetical protein
jgi|Aaoar1|447199|estExt_fgenesh1_pg.C_1_t40334	expressed protein
jgi|Aaoar1|450086|estExt_fgenesh1_pg.C_4_t10147	hypothetical protein
jgi|Aaoar1|456451|gm1.29_g	hypothetical protein
jgi|Aaoar1|457773|gm1.1351_g	hypothetical protein
jgi|Aaoar1|461049|gm1.4627_g	expressed protein
jgi|Aaoar1|462004|gm1.5582_g	hypothetical protein
jgi|Aaoar1|463472|gm1.7050_g	expressed protein
jgi|Aaoar1|466203|gm1.9781_g	expressed protein
jgi|Aaoar1|466858|gm1.10436_g	expressed protein
jgi|Aaoar1|468309|gm1.11887_g	expressed protein
jgi|Aaoar1|468705|gm1.12283_g	expressed protein
jgi|Aaoar1|46890|CE46889_2574	hypothetical protein
jgi|Aaoar1|469208|MIX78_18_46	hypothetical protein
jgi|Aaoar1|481797|MIX12667_2_29	hypothetical protein
jgi|Aaoar1|487188|estExt_Genemark1.C_1_t10239	expressed protein
jgi|Aaoar1|487875|estExt_Genemark1.C_1_t30018	expressed protein
jgi|Aaoar1|488821|estExt_Genemark1.C_2_t10197	expressed protein
jgi|Aaoar1|492692|estExt_Genemark1.C_4_t30318	hypothetical protein
jgi|Aaoar1|52255|CE52254_711	expressed protein
jgi|Aaoar1|54632|CE54631_453	expressed protein
jgi|Aaoar1|60777|CE60776_5281	hypothetical protein
jgi|Aaoar1|73590|CE73589_310	hypothetical protein
jgi|Aaoar1|84451|CE84450_464	expressed protein
jgi|Aaoar1|9760|CE9759_3866	hypothetical protein
jgi|Altal1|1004088|fgenesh1_pg.1_#_384	expressed protein
jgi|Altal1|1005711|fgenesh1_pg.3_#_493	expressed protein
jgi|Altal1|1014986|fgenesh1_pg.49_#_13	hypothetical protein
jgi|Altal1|1023502|fgenesh1_kg.19_#_293_#_Locus7295v2rpkm3.89	hypothetical protein
jgi|Altal1|1028144|fgenesh1_pm.3_#_35	hypothetical protein
jgi|Altal1|1034369|fgenesh1_pm.22_#_140	hypothetical protein
jgi|Altal1|1035659|fgenesh1_pm.32_#_57	expressed protein
jgi|Altal1|1059572|gm1.3807_g	hypothetical protein
jgi|Altal1|1062761|gm1.6996_g	hypothetical protein
jgi|Altal1|1063291|gm1.7526_g	hypothetical protein
jgi|Altal1|1070017|MIX1915_89_99	hypothetical protein
jgi|Altal1|1070807|MIX2705_167_58	expressed protein
jgi|Altal1|1075011|MIX6909_153_96	hypothetical protein
jgi|Altal1|1076802|MIX8700_260_47	hypothetical protein
jgi|Altal1|1090174|estExt_Genemark1.C_1_t20083	hypothetical protein
jgi|Altal1|1093477|estExt_Genemark1.C_70132	hypothetical protein
jgi|Altal1|1094594|estExt_Genemark1.C_100049	expressed protein
jgi|Altal1|1099731|estExt_Genemark1.C_300038	expressed protein
jgi|Altal1|174086|CE174085_3984	expressed protein
jgi|Altal1|206630|CE206629_205	hypothetical protein
jgi|Altal1|307457|CE307456_653	hypothetical protein
jgi|Altal1|331997|CE331996_1060	expressed protein
jgi|Altal1|484077|CE484076_2909	hypothetical protein
jgi|Altal1|564858|CE564857_1069	expressed protein
jgi|Altal1|589646|CE589645_2052	hypothetical protein
jgi|Altal1|903929|gw1.9.60.1	hypothetical protein
jgi|Altal1|921816|gw1.30.362.1	hypothetical protein
jgi|Altal1|924079|e_gw1.1.2302.1	hypothetical protein
jgi|Altal1|925018|e_gw1.1.438.1	expressed protein
jgi|Altal1|926221|e_gw1.2.1086.1	hypothetical protein
jgi|Altal1|932796|e_gw1.7.536.1	hypothetical protein
jgi|Altal1|934140|e_gw1.9.981.1	hypothetical protein
jgi|Altal1|937655|e_gw1.12.973.1	hypothetical protein
jgi|Altal1|941261|e_gw1.17.651.1	hypothetical protein
jgi|Altal1|942283|e_gw1.18.235.1	hypothetical protein
jgi|Altal1|976259|estExt_Genewise1.C_360180	hypothetical protein
jgi|Altal1|977379|estExt_Genewise1.C_440052	hypothetical protein
jgi|Altal1|991209|estExt_Genewise1Plus.C_13_t10063	hypothetical protein
jgi|Altal1|996989|estExt_Genewise1Plus.C_21_t10254	hypothetical protein
jgi|Amnli1|164587|CE164586_157	hypothetical protein
jgi|Amnli1|21741|CE21740_743	expressed protein
jgi|Amnli1|229714|CE229713_5140	expressed protein
jgi|Amnli1|264771|CE264770_182	expressed protein
jgi|Amnli1|355700|CE355699_172	expressed protein
jgi|Amnli1|379412|gw1.35.25.1	hypothetical protein
jgi|Amnli1|380442|gw1.89.10.1	hypothetical protein
jgi|Amnli1|382808|gw1.188.11.1	hypothetical protein
jgi|Amnli1|385060|gw1.24.80.1	expressed protein
jgi|Amnli1|385943|gw1.148.11.1	hypothetical protein
jgi|Amnli1|401435|gw1.17.172.1	hypothetical protein
jgi|Amnli1|403800|gw1.54.140.1	hypothetical protein
jgi|Amnli1|417443|gw1.3.1012.1	hypothetical protein
jgi|Amnli1|422337|e_gw1.4.57.1	hypothetical protein
jgi|Amnli1|425083|e_gw1.9.477.1	expressed protein
jgi|Amnli1|429775|e_gw1.19.222.1	expressed protein
jgi|Amnli1|432764|e_gw1.27.154.1	integral membrane protein
jgi|Amnli1|435018|e_gw1.34.30.1	expressed protein
jgi|Amnli1|438640|e_gw1.46.219.1	hypothetical protein
jgi|Amnli1|442146|e_gw1.63.175.1	expressed protein
jgi|Amnli1|445049|e_gw1.81.183.1	expressed protein
jgi|Amnli1|450033|e_gw1.145.35.1	expressed protein
jgi|Amnli1|451456|e_gw1.189.29.1	hypothetical protein
jgi|Amnli1|452904|estExt_Genewise1.C_1_t10230	hypothetical protein
jgi|Amnli1|462026|estExt_Genewise1.C_210039	hypothetical protein
jgi|Amnli1|478525|estExt_Genewise1.C_2220010	expressed protein
jgi|Amnli1|481464|estExt_Genewise1Plus.C_4_t10402	hypothetical protein
jgi|Amnli1|485419|estExt_Genewise1Plus.C_130218	hypothetical protein
jgi|Amnli1|497567|estExt_Genewise1Plus.C_630007	expressed protein
jgi|Amnli1|502769|estExt_Genewise1Plus.C_1280038	expressed protein
jgi|Amnli1|521569|fgenesh1_kg.26_#_123_#_Locus9288v2rpkm2.60	hypothetical protein
jgi|Amnli1|530457|fgenesh1_pg.7_#_87	hypothetical protein
jgi|Amnli1|536536|fgenesh1_pg.51_#_7	hypothetical protein
jgi|Amnli1|539418|fgenesh1_pg.99_#_36	hypothetical protein
jgi|Amnli1|560937|estExt_fgenesh1_pg.C_140173	expressed protein
jgi|Amnli1|561549|estExt_fgenesh1_pg.C_190079	hypothetical protein
jgi|Amnli1|561554|estExt_fgenesh1_pg.C_190084	expressed protein
jgi|Amnli1|571915|gm1.3450_g	hypothetical protein
jgi|Amnli1|576603|gm1.8138_g	expressed protein
jgi|Amnli1|585650|MIX1904_28_77	hypothetical protein
jgi|Amnli1|604424|MIX20678_4_30	hypothetical protein
jgi|Amnli1|605287|MIX21541_10_67	hypothetical protein
jgi|Amnli1|611145|MIX27399_34_98	hypothetical protein
jgi|Amnli1|614482|estExt_Genemark1.C_1_t10453	expressed protein
jgi|Amnli1|615275|estExt_Genemark1.C_40070	hypothetical protein
jgi|Amnli1|615943|estExt_Genemark1.C_60249	hypothetical protein
jgi|Amnli1|619388|estExt_Genemark1.C_280059	expressed protein
jgi|Amnli1|623547|estExt_Genemark1.C_750049	hypothetical protein
jgi|Amnli1|623670|estExt_Genemark1.C_770069	hypothetical protein
jgi|Amnli1|623767|estExt_Genemark1.C_790009	hypothetical protein
jgi|Amnli1|624133|estExt_Genemark1.C_880002	hypothetical protein
jgi|Amnli1|624650|estExt_Genemark1.C_1010043	expressed protein
jgi|Aulhe2|424873|gm1.9008_g	hypothetical protein
jgi|Aulhe2|467564|estExt_Genemark1.C_640009	expressed protein
jgi|Bysci1|123902|CE123901_191	expressed protein
jgi|Bysci1|203280|CE203279_10865	expressed protein
jgi|Bysci1|283440|CE283439_44	putative integral membrane protein
jgi|Bysci1|293675|CE293674_945	expressed protein
jgi|Bysci1|357199|gw1.2.260.1	hypothetical protein
jgi|Bysci1|360370|gw1.10.153.1	hypothetical protein
jgi|Bysci1|369139|gw1.23.341.1	hypothetical protein
jgi|Bysci1|383297|gw1.7.917.1	hypothetical protein
jgi|Bysci1|392447|gw1.7.1230.1	expressed protein
jgi|Bysci1|392505|gw1.4.1307.1	hypothetical protein
jgi|Bysci1|403355|e_gw1.6.174.1	hypothetical protein
jgi|Bysci1|434643|estExt_Genewise1.C_2_t30209	expressed protein
jgi|Bysci1|442379|estExt_Genewise1.C_11_t20149	expressed protein
jgi|Bysci1|445548|estExt_Genewise1.C_15_t20387	hypothetical protein
jgi|Bysci1|449694|estExt_Genewise1.C_25_t10103	expressed protein
jgi|Bysci1|456784|estExt_Genewise1.C_550127	expressed protein
jgi|Bysci1|457087|estExt_Genewise1.C_580002	expressed protein
jgi|Bysci1|458826|estExt_Genewise1.C_750031	expressed protein
jgi|Bysci1|460019|estExt_Genewise1Plus.C_1_t10355	expressed protein
jgi|Bysci1|463238|estExt_Genewise1Plus.C_4_t20102	expressed protein
jgi|Bysci1|464073|estExt_Genewise1Plus.C_5_t10500	expressed protein
jgi|Bysci1|469031|estExt_Genewise1Plus.C_11_t10155	expressed protein
jgi|Bysci1|478548|estExt_Genewise1Plus.C_300272	hypothetical protein
jgi|Bysci1|479116|estExt_Genewise1Plus.C_330312	hypothetical protein
jgi|Bysci1|480918|estExt_Genewise1Plus.C_400261	hypothetical protein
jgi|Bysci1|485537|estExt_Genewise1Plus.C_710128	hypothetical protein
jgi|Bysci1|486023|estExt_Genewise1Plus.C_800010	expressed protein
jgi|Bysci1|491187|fgenesh1_kg.12_#_117_#_Locus5111v1rpkm18.81	expressed protein
jgi|Bysci1|495554|fgenesh1_kg.36_#_100_#_Locus4154v2rpkm11.53	hypothetical protein
jgi|Bysci1|495977|fgenesh1_kg.40_#_50_#_Locus6151v1rpkm12.97	expressed protein
jgi|Bysci1|496270|fgenesh1_kg.43_#_87_#_Locus10485v1rpkm2.53	expressed protein
jgi|Bysci1|497734|fgenesh1_kg.65_#_31_#_Locus6956v1rpkm9.73	hypothetical protein
jgi|Bysci1|503084|fgenesh1_pg.11_#_179	expressed protein
jgi|Bysci1|510359|fgenesh1_pg.58_#_8	expressed protein
jgi|Bysci1|513805|fgenesh1_pm.7_#_105	hypothetical protein
jgi|Bysci1|516889|fgenesh1_pm.17_#_268	hypothetical protein
jgi|Bysci1|517345|fgenesh1_pm.21_#_29	hypothetical protein
jgi|Bysci1|531417|estExt_fgenesh1_pg.C_30448	expressed protein
jgi|Bysci1|531558|estExt_fgenesh1_pg.C_40138	expressed protein
jgi|Bysci1|531720|estExt_fgenesh1_pg.C_40336	hypothetical protein
jgi|Bysci1|531866|estExt_fgenesh1_pg.C_50090	expressed protein
jgi|Bysci1|534833|estExt_fgenesh1_pg.C_130315	hypothetical protein
jgi|Bysci1|534987|estExt_fgenesh1_pg.C_140133	expressed protein
jgi|Bysci1|537793|estExt_fgenesh1_pg.C_300023	expressed protein
jgi|Bysci1|539675|estExt_fgenesh1_pg.C_500083	expressed protein
jgi|Bysci1|539845|estExt_fgenesh1_pg.C_520093	hypothetical protein
jgi|Bysci1|543552|gm1.2379_g	hypothetical protein
jgi|Bysci1|548123|gm1.6950_g	expressed protein
jgi|Bysci1|549343|gm1.8170_g	expressed protein
jgi|Bysci1|550043|gm1.8870_g	expressed protein
jgi|Bysci1|552648|gm1.11475_g	expressed protein
jgi|Bysci1|554296|gm1.13123_g	expressed protein
jgi|Bysci1|554601|gm1.13428_g	expressed protein
jgi|Bysci1|555148|gm1.13975_g	hypothetical protein
jgi|Bysci1|557679|MIX957_3173_95	expressed protein
jgi|Bysci1|563327|MIX6605_2_23	hypothetical protein
jgi|Bysci1|566311|MIX9589_8_45	hypothetical protein
jgi|Bysci1|578239|MIX21517_2559_99	hypothetical protein
jgi|Bysci1|578600|MIX21878_5_46	hypothetical protein
jgi|Bysci1|585579|MIX28857_24148_93	expressed protein
jgi|Bysci1|593548|estExt_Genemark1.C_150401	expressed protein
jgi|Bysci1|593772|estExt_Genemark1.C_160243	expressed protein
jgi|Bysci1|594572|estExt_Genemark1.C_190272	integral membrane protein
jgi|Bysci1|598433|estExt_Genemark1.C_530013	expressed protein
jgi|Bysci1|599299|estExt_Genemark1.C_690018	expressed protein
jgi|Bysci1|99403|CE99402_143	expressed protein
jgi|Cenge3|128127|CE128126_1799	putative integral membrane protein
jgi|Cenge3|165115|CE165114_858	expressed protein
jgi|Cenge3|301690|CE301689_97	hypothetical protein
jgi|Cenge3|418835|gw1.107.32.1	GPCR%2C PTH11-type
jgi|Cenge3|428020|gw1.3.801.1	expressed protein
jgi|Cenge3|530416|gw1.19.1825.1	expressed protein
jgi|Cenge3|560356|e_gw1.21.139.1	expressed protein
jgi|Cenge3|604325|estExt_Genewise1Plus.C_7_t30133	expressed protein
jgi|Cenge3|607045|estExt_Genewise1Plus.C_12_t20075	expressed protein
jgi|Cenge3|636066|estExt_Genewise1.C_20_t20021	expressed protein
jgi|Cenge3|637026|estExt_Genewise1.C_23_t20144	expressed protein
jgi|Cenge3|640670|estExt_Genewise1.C_34_t10400	expressed protein
jgi|Cenge3|657736|fgenesh1_kg.14_#_392_#_Locus2148v2rpkm7.71_PRE	expressed protein
jgi|Cenge3|667531|fgenesh1_kg.56_#_41_#_Locus6455v1rpkm23.62	expressed protein
jgi|Cenge3|689876|fgenesh1_pm.54_#_26	hypothetical protein
jgi|Cenge3|700224|estExt_fgenesh1_pg.C_620042	expressed protein
jgi|Cenge3|703198|estExt_fgenesh1_pm.C_60049	hypothetical protein
jgi|Cenge3|709747|estExt_fgenesh1_pm.C_1120023	expressed protein
jgi|Cenge3|729703|MIX19859_5_31	hypothetical protein
jgi|Clael1|176702|CE176701_271	hypothetical protein
jgi|Clael1|206185|CE206184_632	expressed protein
jgi|Clael1|270253|CE270252_679	expressed protein
jgi|Clael1|345713|e_gw1.40.92.1	hypothetical protein
jgi|Clael1|369783|estExt_Genewise1.C_140258	hypothetical protein
jgi|Clael1|386148|estExt_Genewise1.C_1540006	hypothetical protein
jgi|Clael1|417756|gm1.659_g	expressed protein
jgi|Clael1|420002|gm1.2905_g	hypothetical protein
jgi|Clael1|421705|gm1.4608_g	hypothetical protein
jgi|Clael1|426064|gm1.8967_g	hypothetical protein
jgi|Clael1|433398|estExt_Genemark1.C_310091	hypothetical protein
jgi|Clael1|435494|estExt_Genemark1.C_640051	hypothetical protein
jgi|Clael1|442956|fgenesh1_pm.24_#_54	hypothetical protein
jgi|Clael1|456042|fgenesh1_kg.67_#_16_#_Locus3003v1rpkm38.40	hypothetical protein
jgi|Clael1|471618|fgenesh1_pg.367_#_6	hypothetical protein
jgi|Clael1|473841|MIX1993_2_29	hypothetical protein
jgi|Clael1|478672|MIX6824_7_54	hypothetical protein
jgi|Clael1|482675|MIX10827_12_94	hypothetical protein
jgi|Clael1|495313|MIX23465_7_43	hypothetical protein
jgi|Clael1|497092|MIX25244_5_39	hypothetical protein
jgi|Clael1|502415|estExt_fgenesh1_pm.C_330030	hypothetical protein
jgi|Cucbe1|155831|CE155830_1446	expressed protein
jgi|Cucbe1|163848|CE163847_237	hypothetical protein
jgi|Cucbe1|278077|e_gw1.2.2590.1	hypothetical protein
jgi|Cucbe1|290030|e_gw1.4.2690.1	hypothetical protein
jgi|Cucbe1|292763|e_gw1.5.1779.1	expressed protein
jgi|Cucbe1|304888|estExt_Genewise1.C_2_t110308	expressed protein
jgi|Cucbe1|305920|estExt_Genewise1.C_2_t20097	hypothetical protein
jgi|Cucbe1|306970|estExt_Genewise1.C_2_t40264	hypothetical protein
jgi|Cucbe1|312988|estExt_Genewise1.C_3_t70241	hypothetical protein
jgi|Cucbe1|314232|estExt_Genewise1.C_4_t10179	hypothetical protein
jgi|Cucbe1|341038|estExt_Genewise1Plus.C_4_t30349	expressed protein
jgi|Cucbe1|347785|estExt_Genewise1Plus.C_6_t30220	hypothetical protein
jgi|Cucbe1|3527|CE3526_941	hypothetical protein
jgi|Cucbe1|353547|fgenesh1_pg.2_#_1487	hypothetical protein
jgi|Cucbe1|353613|fgenesh1_pg.2_#_1553	expressed protein
jgi|Cucbe1|356651|fgenesh1_pg.4_#_180	hypothetical protein
jgi|Cucbe1|364149|fgenesh1_kg.2_#_1163_#_Locus1336v1rpkm110.48	expressed protein
jgi|Cucbe1|370718|fgenesh1_kg.6_#_113_#_Locus10888v2rpkm0.91	hypothetical protein
jgi|Cucbe1|376726|fgenesh1_pm.3_#_569	hypothetical protein
jgi|Cucbe1|378830|fgenesh1_pm.4_#_854	expressed protein
jgi|Cucbe1|384006|estExt_fgenesh1_pm.C_2_t20130	hypothetical protein
jgi|Cucbe1|390853|estExt_fgenesh1_pg.C_1_t20157	hypothetical protein
jgi|Cucbe1|402843|gm1.3167_g	hypothetical protein
jgi|Cucbe1|413528|estExt_Genemark1.C_1_t50369	expressed protein
jgi|Cucbe1|419421|estExt_Genemark1.C_5_t10058	hypothetical protein
jgi|Cucbe1|426377|MIX4659_62_45	hypothetical protein
jgi|Cucbe1|429649|MIX7931_70_46	hypothetical protein
jgi|Cucbe1|431062|MIX9344_2_16	hypothetical protein
jgi|Cucbe1|97550|CE97549_10468	hypothetical protein
jgi|Delco1|111836|CE111835_14225	CFEM domain-containing protein
jgi|Delco1|223315|CE223314_1606	expressed protein
jgi|Delco1|248213|CE248212_762	expressed protein
jgi|Delco1|291453|CE291452_2849	integral membrane protein
jgi|Delco1|307710|CE307709_3301	expressed protein
jgi|Delco1|337432|gw1.363.5.1	expressed protein
jgi|Delco1|340432|gw1.87.20.1	hypothetical protein
jgi|Delco1|359150|gw1.200.49.1	hypothetical protein
jgi|Delco1|371995|e_gw1.141.3.1	hypothetical protein
jgi|Delco1|373488|e_gw1.170.49.1	expressed protein
jgi|Delco1|380392|e_gw1.363.9.1	expressed protein
jgi|Delco1|402891|estExt_Genewise1.C_3820002	expressed protein
jgi|Delco1|411195|estExt_Genewise1Plus.C_520051	expressed protein
jgi|Delco1|424280|estExt_Genewise1Plus.C_3750019	hypothetical protein
jgi|Delco1|433488|fgenesh1_pg.237_#_5	expressed protein
jgi|Delco1|435834|fgenesh1_pg.505_#_3	hypothetical protein
jgi|Delco1|437893|fgenesh1_kg.30_#_21_#_Locus4066v1rpkm23.12	expressed protein
jgi|Delco1|446691|fgenesh1_pm.30_#_11	hypothetical protein
jgi|Delco1|469933|gm1.2386_g	expressed protein
jgi|Delco1|475084|gm1.7537_g	expressed protein
jgi|Delco1|478314|estExt_Genemark1.C_340014	expressed protein
jgi|Delco1|481526|estExt_Genemark1.C_1740007	expressed protein
jgi|Disac1|111211|CE111210_6472	hypothetical protein
jgi|Disac1|132697|CE132696_12614	hypothetical protein
jgi|Disac1|192926|CE192925_1328	expressed protein
jgi|Dotse1|102791|gw1.4.984.1	hypothetical protein
jgi|Dotse1|104226|gw1.10.570.1	hypothetical protein
jgi|Dotse1|110929|gw1.4.1623.1	expressed hypothetical protein
jgi|Dotse1|117662|gw1.12.981.1	hypothetical protein
jgi|Dotse1|121192|e_gw1.1.2117.1	hypothetical protein
jgi|Dotse1|125706|e_gw1.3.1027.1	expressed hypothetical protein
jgi|Dotse1|139126|e_gw1.11.692.1	expressed hypothetical protein
jgi|Dotse1|149838|estExt_Genewise1.C_4_t10403	expressed hypothetical protein
jgi|Dotse1|152576|estExt_Genewise1.C_5_t40121	expressed hypothetical protein
jgi|Dotse1|169535|estExt_Genewise1Plus.C_3_t40204	expressed hypothetical protein
jgi|Dotse1|174493|estExt_Genewise1Plus.C_6_t40010	expressed hypothetical protein
jgi|Dotse1|23592|gm1.4732_g	expressed hypothetical protein
jgi|Dotse1|37327|fgenesh1_pg.9_#_83	hypothetical protein
jgi|Dotse1|51841|estExt_Genemark1.C_3_t10410	expressed hypothetical protein
jgi|Dotse1|52967|estExt_Genemark1.C_4_t20319	expressed hypothetical protein
jgi|Dotse1|54626|estExt_Genemark1.C_7_t10220	expressed hypothetical protein
jgi|Dotse1|54896|estExt_Genemark1.C_7_t20028	hypothetical protein
jgi|Dotse1|71707|estExt_fgenesh1_kg.C_5_t10175	expressed hypothetical protein
jgi|Dotse1|72404|estExt_fgenesh1_kg.C_6_t10101	expressed hypothetical protein
jgi|Dotse1|74416|estExt_fgenesh1_kg.C_9_t10324	expressed hypothetical protein
jgi|Dotsy1|258812|gw1.25.518.1	hypothetical protein
jgi|Dotsy1|280712|e_gw1.2.340.1	hypothetical protein
jgi|Dotsy1|286237|e_gw1.6.412.1	hypothetical protein
jgi|Dotsy1|287580|e_gw1.7.1325.1	hypothetical protein
jgi|Dotsy1|29294|CE29293_674	expressed protein
jgi|Dotsy1|298969|e_gw1.19.173.1	hypothetical protein
jgi|Dotsy1|300299|e_gw1.20.416.1	hypothetical protein
jgi|Dotsy1|302951|e_gw1.25.166.1	hypothetical protein
jgi|Dotsy1|303557|e_gw1.27.57.1	expressed protein
jgi|Dotsy1|309877|estExt_Genewise1.C_4_t30197	hypothetical protein
jgi|Dotsy1|312509|estExt_Genewise1.C_6_t30039	expressed protein
jgi|Dotsy1|343584|estExt_Genewise1Plus.C_14_t10024	hypothetical protein
jgi|Dotsy1|357398|fgenesh1_pg.11_#_157	hypothetical protein
jgi|Dotsy1|363015|fgenesh1_kg.2_#_266_#_Locus9893v1rpkm2.25	expressed protein
jgi|Dotsy1|373752|fgenesh1_pm.5_#_63	hypothetical protein
jgi|Dotsy1|377123|fgenesh1_pm.14_#_30	hypothetical protein
jgi|Dotsy1|378743|fgenesh1_pm.20_#_3	hypothetical protein
jgi|Dotsy1|384935|gm1.4768_g	hypothetical protein
jgi|Dotsy1|386361|gm1.6194_g	hypothetical protein
jgi|Dotsy1|398683|estExt_Genemark1.C_150300	expressed protein
jgi|Dotsy1|407629|MIX5597_888_47	integral membrane protein
jgi|Dotsy1|420062|estExt_fgenesh1_pm.C_2_t20012	hypothetical protein
jgi|Dotsy1|429743|estExt_fgenesh1_pg.C_60160	hypothetical protein
jgi|Dotsy1|434530|estExt_fgenesh1_pg.C_200200	expressed protein
jgi|Dotsy1|88100|CE88099_1036	expressed protein
jgi|Karrh1|122386|CE122385_576	expressed protein
jgi|Karrh1|12575|CE12574_112	hypothetical protein
jgi|Karrh1|174873|CE174872_14319	expressed protein
jgi|Karrh1|247139|CE247138_614	expressed protein
jgi|Karrh1|265728|CE265727_837	hypothetical protein
jgi|Karrh1|315480|gw1.6.103.1	hypothetical protein
jgi|Karrh1|319636|gw1.23.42.1	hypothetical protein
jgi|Karrh1|361043|e_gw1.10.1198.1	hypothetical protein
jgi|Karrh1|365166|e_gw1.13.1102.1	hypothetical protein
jgi|Karrh1|365386|e_gw1.14.29.1	expressed protein
jgi|Karrh1|369338|e_gw1.17.867.1	hypothetical protein
jgi|Karrh1|370719|e_gw1.19.286.1	hypothetical protein
jgi|Karrh1|389310|estExt_Genewise1.C_10_t30206	expressed protein
jgi|Karrh1|389472|estExt_Genewise1.C_11_t10079	expressed protein
jgi|Karrh1|392365|estExt_Genewise1.C_13_t20447	hypothetical protein
jgi|Karrh1|408993|estExt_Genewise1Plus.C_6_t10234	expressed protein
jgi|Karrh1|409978|estExt_Genewise1Plus.C_6_t30294	hypothetical protein
jgi|Karrh1|416795|estExt_Genewise1Plus.C_12_t30188	expressed protein
jgi|Karrh1|422654|estExt_Genewise1Plus.C_19_t10275	expressed protein
jgi|Karrh1|422933|estExt_Genewise1Plus.C_19_t20081	expressed protein
jgi|Karrh1|426500|fgenesh1_kg.1_#_813_#_Locus1921v2rpkm24.09	hypothetical protein
jgi|Karrh1|426596|fgenesh1_kg.2_#_2_#_Locus9653v1rpkm3.87	expressed protein
jgi|Karrh1|427133|fgenesh1_kg.2_#_539_#_Locus3663v1rpkm34.90	hypothetical protein
jgi|Karrh1|427513|fgenesh1_kg.3_#_143_#_Locus2953v1rpkm45.70	hypothetical protein
jgi|Karrh1|428181|fgenesh1_kg.3_#_811_#_Locus9245v3rpkm0.85	expressed protein
jgi|Karrh1|428288|fgenesh1_kg.4_#_78_#_Locus10496v1rpkm2.77	expressed protein
jgi|Karrh1|429027|fgenesh1_kg.5_#_6_#_Locus8180v1rpkm7.11	putative integral membrane protein
jgi|Karrh1|430869|fgenesh1_kg.8_#_102_#_Locus7778v2rpkm0.38_PRE	expressed protein
jgi|Karrh1|432381|fgenesh1_kg.10_#_373_#_Locus3185v1rpkm41.68	hypothetical protein
jgi|Karrh1|433553|fgenesh1_kg.12_#_492_#_Locus14393v1rpkm0.70	expressed protein
jgi|Karrh1|433925|fgenesh1_kg.13_#_354_#_Locus4087v1rpkm29.79	expressed protein
jgi|Karrh1|434542|fgenesh1_kg.14_#_445_#_Locus9911v1rpkm3.46	expressed protein
jgi|Karrh1|462125|estExt_fgenesh1_pm.C_60016	hypothetical protein
jgi|Karrh1|467114|estExt_fgenesh1_pm.C_210048	hypothetical protein
jgi|Karrh1|469402|estExt_fgenesh1_pg.C_3_t10189	expressed protein
jgi|Karrh1|469887|estExt_fgenesh1_pg.C_3_t20252	hypothetical protein
jgi|Karrh1|470068|estExt_fgenesh1_pg.C_4_t10124	hypothetical protein
jgi|Karrh1|470362|estExt_fgenesh1_pg.C_4_t10473	expressed protein
jgi|Karrh1|472077|estExt_fgenesh1_pg.C_7_t10449	expressed protein
jgi|Karrh1|479644|gm1.1432_g	hypothetical protein
jgi|Karrh1|483617|gm1.5405_g	hypothetical protein
jgi|Karrh1|487845|gm1.9633_g	expressed protein
jgi|Karrh1|488256|gm1.10044_g	expressed protein
jgi|Karrh1|489345|gm1.11133_g	expressed protein
jgi|Karrh1|489924|gm1.11712_g	hypothetical protein
jgi|Karrh1|491208|gm1.12996_g	hypothetical protein
jgi|Karrh1|49262|CE49261_405	expressed protein
jgi|Karrh1|515235|estExt_Genemark1.C_1_t10005	expressed protein
jgi|Karrh1|516288|estExt_Genemark1.C_2_t10256	hypothetical protein
jgi|Karrh1|516866|estExt_Genemark1.C_3_t10002	hypothetical protein
jgi|Karrh1|518282|estExt_Genemark1.C_4_t20205	hypothetical protein
jgi|Karrh1|519866|estExt_Genemark1.C_7_t10272	hypothetical protein
jgi|Karrh1|520501|estExt_Genemark1.C_8_t10414	expressed protein
jgi|Karrh1|520721|estExt_Genemark1.C_8_t20172	hypothetical protein
jgi|Karrh1|522223|estExt_Genemark1.C_11_t10418	hypothetical protein
jgi|Karrh1|522905|estExt_Genemark1.C_13_t10026	expressed protein
jgi|Karrh1|524396|estExt_Genemark1.C_16_t10094	hypothetical protein
jgi|Karrh1|524858|estExt_Genemark1.C_170082	hypothetical protein
jgi|Karrh1|74974|CE74973_545	hypothetical protein
jgi|Lenfl1|113776|CE113775_457	expressed protein
jgi|Lenfl1|130917|CE130916_606	expressed protein
jgi|Lenfl1|13206|CE13205_239	expressed protein
jgi|Lenfl1|239429|gw1.68.11.1	hypothetical protein
jgi|Lenfl1|263724|gw1.68.123.1	hypothetical protein
jgi|Lenfl1|280879|gw1.37.347.1	hypothetical protein
jgi|Lenfl1|291797|e_gw1.4.1598.1	expressed protein
jgi|Lenfl1|298376|e_gw1.9.304.1	hypothetical protein
jgi|Lenfl1|304237|e_gw1.15.169.1	expressed protein
jgi|Lenfl1|310450|e_gw1.25.371.1	expressed protein
jgi|Lenfl1|312873|e_gw1.31.70.1	expressed protein
jgi|Lenfl1|316154|e_gw1.41.341.1	expressed protein
jgi|Lenfl1|320974|e_gw1.61.243.1	expressed protein
jgi|Lenfl1|326288|estExt_Genewise1.C_1_t50143	expressed protein
jgi|Lenfl1|343059|estExt_Genewise1.C_21_t10413	hypothetical protein
jgi|Lenfl1|345236|estExt_Genewise1.C_290004	expressed protein
jgi|Lenfl1|345941|estExt_Genewise1.C_310250	expressed protein
jgi|Lenfl1|346656|estExt_Genewise1.C_340349	hypothetical protein
jgi|Lenfl1|351886|estExt_Genewise1.C_680009	expressed protein
jgi|Lenfl1|371306|estExt_Genewise1Plus.C_21_t10442	expressed protein
jgi|Lenfl1|376105|estExt_Genewise1Plus.C_410056	expressed protein
jgi|Lenfl1|377483|estExt_Genewise1Plus.C_480032	expressed protein
jgi|Lenfl1|382273|gm1.1045_g	expressed protein
jgi|Lenfl1|384427|gm1.3199_g	expressed protein
jgi|Lenfl1|384896|gm1.3668_g	hypothetical protein
jgi|Lenfl1|389804|gm1.8576_g	hypothetical protein
jgi|Lenfl1|393005|gm1.11777_g	hypothetical protein
jgi|Lenfl1|393679|gm1.12451_g	expressed protein
jgi|Lenfl1|395333|gm1.14105_g	expressed protein
jgi|Lenfl1|397033|gm1.15805_g	expressed protein
jgi|Lenfl1|399671|fgenesh1_pg.3_#_420	expressed protein
jgi|Lenfl1|406607|fgenesh1_pg.24_#_59	expressed protein
jgi|Lenfl1|408274|fgenesh1_pg.37_#_34	hypothetical protein
jgi|Lenfl1|408736|fgenesh1_pg.42_#_50	expressed protein
jgi|Lenfl1|414190|fgenesh1_kg.5_#_137_#_Locus10743v1rpkm2.61	expressed protein
jgi|Lenfl1|416739|fgenesh1_kg.10_#_18_#_Locus9533v2rpkm0.00_PRE	expressed protein
jgi|Lenfl1|418961|fgenesh1_kg.16_#_92_#_Locus3853v3rpkm0.00_PRE	expressed protein
jgi|Lenfl1|422378|fgenesh1_kg.36_#_61_#_Locus7432v1rpkm7.65	expressed protein
jgi|Lenfl1|422994|fgenesh1_kg.43_#_45_#_Locus10967v1rpkm2.50	hypothetical protein
jgi|Lenfl1|423648|fgenesh1_kg.50_#_42_#_Locus6411v1rpkm11.96	hypothetical protein
jgi|Lenfl1|427220|estExt_Genemark1.C_3_t20164	expressed protein
jgi|Lenfl1|427301|estExt_Genemark1.C_4_t10040	expressed protein
jgi|Lenfl1|427969|estExt_Genemark1.C_5_t10113	hypothetical protein
jgi|Lenfl1|432368|estExt_Genemark1.C_170067	expressed protein
jgi|Lenfl1|442819|fgenesh1_pm.13_#_105	expressed protein
jgi|Lenfl1|462316|MIX14377_235_98	hypothetical protein
jgi|Lenfl1|471108|MIX23169_183_45	expressed protein
jgi|Lenfl1|476511|estExt_fgenesh1_pm.C_80179	hypothetical protein
jgi|Lenfl1|48075|CE48074_2517	expressed protein
jgi|Lenfl1|486331|estExt_fgenesh1_pg.C_90304	expressed protein
jgi|Lenfl1|491699|estExt_fgenesh1_pg.C_520013	expressed protein
jgi|Lenfl1|57001|CE57000_3445	hypothetical protein
jgi|Lenfl1|89504|CE89503_1009	expressed protein
jgi|Lenfl1|9667|CE9666_55	expressed protein
jgi|Leppa1|102835|CE102834_891	expressed protein
jgi|Leppa1|265160|gw1.905.3.1	hypothetical protein
jgi|Leppa1|273540|gw1.282.30.1	hypothetical protein
jgi|Leppa1|286131|e_gw1.10.97.1	expressed protein
jgi|Leppa1|296485|e_gw1.133.27.1	expressed protein
jgi|Leppa1|298367|e_gw1.170.26.1	expressed protein
jgi|Leppa1|298591|e_gw1.174.14.1	hypothetical protein
jgi|Leppa1|313029|e_gw1.1011.1.1	hypothetical protein
jgi|Leppa1|318302|estExt_Genewise1.C_150016	expressed protein
jgi|Leppa1|327625|estExt_Genewise1.C_1420032	expressed protein
jgi|Leppa1|337541|estExt_Genewise1.C_5190024	hypothetical protein
jgi|Leppa1|339537|estExt_Genewise1.C_7930001	expressed protein
jgi|Leppa1|351109|estExt_Genewise1Plus.C_1180001	expressed protein
jgi|Leppa1|396111|fgenesh1_pg.372_#_3	hypothetical protein
jgi|Leppa1|401566|gm1.2228_g	hypothetical protein
jgi|Leppa1|407179|gm1.7841_g	integral membrane protein
jgi|Leppa1|407933|gm1.8595_g	expressed protein
jgi|Leppa1|409804|gm1.10466_g	expressed protein
jgi|Leppa1|411564|gm1.12226_g	hypothetical protein
jgi|Leppa1|411864|gm1.12526_g	hypothetical protein
jgi|Leppa1|443231|estExt_fgenesh1_pg.C_1600013	hypothetical protein
jgi|Leppa1|471464|MIX23341_336_100	hypothetical protein
jgi|Lopma1|111966|CE111965_382	expressed protein
jgi|Lopma1|276662|CE276661_1792	expressed protein
jgi|Lopma1|321654|CE321653_473	expressed protein
jgi|Lopma1|342989|CE342988_4234	expressed protein
jgi|Lopma1|385322|CE385321_2176	expressed protein
jgi|Lopma1|42934|CE42933_234	expressed protein
jgi|Lopma1|440630|CE440629_837	expressed protein
jgi|Lopma1|475398|CE475397_5890	expressed protein
jgi|Lopma1|513989|CE513988_6560	expressed protein
jgi|Lopma1|549366|gw1.205.3.1	hypothetical protein
jgi|Lopma1|553090|gw1.213.11.1	expressed protein
jgi|Lopma1|564001|gw1.20.165.1	expressed protein
jgi|Lopma1|574461|gw1.198.25.1	hypothetical protein
jgi|Lopma1|585708|e_gw1.3.67.1	expressed protein
jgi|Lopma1|588154|e_gw1.9.1.1	expressed protein
jgi|Lopma1|590728|e_gw1.18.146.1	expressed protein
jgi|Lopma1|594998|e_gw1.38.162.1	expressed protein
jgi|Lopma1|599244|e_gw1.65.103.1	expressed protein
jgi|Lopma1|599459|e_gw1.66.130.1	expressed protein
jgi|Lopma1|601347|e_gw1.81.62.1	hypothetical protein
jgi|Lopma1|608145|e_gw1.157.58.1	expressed protein
jgi|Lopma1|609137|e_gw1.174.6.1	hypothetical protein
jgi|Lopma1|610129|e_gw1.192.54.1	hypothetical protein
jgi|Lopma1|610641|e_gw1.202.30.1	expressed protein
jgi|Lopma1|611829|e_gw1.228.55.1	expressed protein
jgi|Lopma1|614247|e_gw1.307.5.1	hypothetical protein
jgi|Lopma1|625977|estExt_Genewise1.C_340156	expressed protein
jgi|Lopma1|634041|estExt_Genewise1.C_960071	hypothetical protein
jgi|Lopma1|660881|estExt_Genewise1Plus.C_840010	expressed protein
jgi|Lopma1|663842|estExt_Genewise1Plus.C_1160039	expressed protein
jgi|Lopma1|664884|estExt_Genewise1Plus.C_1290022	expressed protein
jgi|Lopma1|670618|estExt_Genewise1Plus.C_2520011	expressed protein
jgi|Lopma1|671022|estExt_Genewise1Plus.C_2650031	hypothetical protein
jgi|Lopma1|675652|fgenesh1_pg.20_#_80	expressed protein
jgi|Lopma1|676986|fgenesh1_pg.35_#_6	hypothetical protein
jgi|Lopma1|680306|fgenesh1_pg.90_#_1	hypothetical protein
jgi|Lopma1|680835|fgenesh1_pg.101_#_16	expressed protein
jgi|Lopma1|682314|fgenesh1_pg.143_#_27	hypothetical protein
jgi|Lopma1|693251|fgenesh1_kg.67_#_63_#_Locus4706v1rpkm25.09	hypothetical protein
jgi|Lopma1|693317|fgenesh1_kg.68_#_62_#_Locus2717v1rpkm51.87	hypothetical protein
jgi|Lopma1|697546|fgenesh1_kg.178_#_17_#_Locus5774v2rpkm7.79	hypothetical protein
jgi|Lopma1|697686|fgenesh1_kg.185_#_18_#_Locus4925v1rpkm23.28	expressed protein
jgi|Lopma1|703375|fgenesh1_pm.37_#_9	hypothetical protein
jgi|Lopma1|705300|fgenesh1_pm.79_#_3	hypothetical protein
jgi|Lopma1|710822|gm1.1439_g	expressed protein
jgi|Lopma1|711174|gm1.1791_g	hypothetical protein
jgi|Lopma1|716947|gm1.7564_g	expressed protein
jgi|Lopma1|719793|gm1.10410_g	hypothetical protein
jgi|Lopma1|720387|gm1.11004_g	expressed protein
jgi|Lopma1|721173|gm1.11790_g	hypothetical protein
jgi|Lopma1|721822|gm1.12439_g	hypothetical protein
jgi|Lopma1|722389|gm1.13006_g	expressed protein
jgi|Lopma1|753910|estExt_fgenesh1_pg.C_70001	expressed protein
jgi|Lopma1|762157|estExt_fgenesh1_pg.C_1910010	hypothetical protein
jgi|Lopma1|773309|estExt_Genemark1.C_30083	expressed protein
jgi|Lopma1|775234|estExt_Genemark1.C_170017	expressed protein
jgi|Lopma1|777840|estExt_Genemark1.C_470058	hypothetical protein
jgi|Lopma1|778068|estExt_Genemark1.C_500061	expressed protein
jgi|Lopma1|780101|estExt_Genemark1.C_890024	hypothetical protein
jgi|Lopmy1|105746|CE105745_699	expressed protein
jgi|Lopmy1|107908|CE107907_363	expressed protein
jgi|Lopmy1|287634|CE287633_10970	expressed protein
jgi|Lopmy1|341033|CE341032_287	expressed protein
jgi|Lopmy1|426053|gw1.2.469.1	hypothetical protein
jgi|Lopmy1|432973|gw1.21.191.1	hypothetical protein
jgi|Lopmy1|456256|e_gw1.5.1255.1	hypothetical protein
jgi|Lopmy1|465838|e_gw1.13.708.1	expressed protein
jgi|Lopmy1|466045|e_gw1.13.452.1	hypothetical protein
jgi|Lopmy1|470007|e_gw1.17.329.1	expressed protein
jgi|Lopmy1|49782|CE49781_195	expressed protein
jgi|Lopmy1|513820|estExt_Genewise1Plus.C_13_t10192	hypothetical protein
jgi|Lopmy1|518609|estExt_Genewise1Plus.C_18_t20052	hypothetical protein
jgi|Lopmy1|519776|estExt_Genewise1Plus.C_20_t10147	expressed protein
jgi|Lopmy1|523853|fgenesh1_kg.4_#_238_#_Locus6561v1rpkm11.48	expressed protein
jgi|Lopmy1|535249|fgenesh1_pg.3_#_690	expressed protein
jgi|Lopmy1|537710|fgenesh1_pg.7_#_18	hypothetical protein
jgi|Lopmy1|540819|fgenesh1_pg.11_#_566	hypothetical protein
jgi|Lopmy1|544240|fgenesh1_pg.18_#_273	expressed protein
jgi|Lopmy1|554339|gm1.344_g	expressed protein
jgi|Lopmy1|554340|gm1.345_g	expressed protein
jgi|Lopmy1|554699|gm1.704_g	expressed protein
jgi|Lopmy1|558008|gm1.4013_g	hypothetical protein
jgi|Lopmy1|559023|gm1.5028_g	hypothetical protein
jgi|Lopmy1|559613|gm1.5618_g	expressed protein
jgi|Lopmy1|562437|gm1.8442_g	expressed protein
jgi|Lopmy1|565134|gm1.11139_g	expressed protein
jgi|Lopmy1|567901|gm1.13906_g	hypothetical protein
jgi|Lopmy1|596458|MIX9332_2_24	hypothetical protein
jgi|Lopmy1|598664|MIX11538_4_64	hypothetical protein
jgi|Lopmy1|606555|MIX19429_1_12	hypothetical protein
jgi|Lopmy1|613535|estExt_Genemark1.C_2_t20253	hypothetical protein
jgi|Macan1|163788|CE163787_851	expressed protein
jgi|Macan1|182241|CE182240_88	hypothetical protein
jgi|Macan1|252136|CE252135_52	hypothetical protein
jgi|Macan1|310960|gw1.17.342.1	integral membrane protein
jgi|Macan1|31716|CE31715_2091	hypothetical protein
jgi|Macan1|327471|e_gw1.1.1314.1	expressed protein
jgi|Macan1|341147|e_gw1.16.553.1	expressed protein
jgi|Macan1|341779|e_gw1.17.386.1	hypothetical protein
jgi|Macan1|342627|e_gw1.19.153.1	hypothetical protein
jgi|Macan1|344858|e_gw1.23.147.1	expressed protein
jgi|Macan1|346751|e_gw1.27.183.1	hypothetical protein
jgi|Macan1|389218|estExt_Genewise1Plus.C_10_t10066	hypothetical protein
jgi|Macan1|390089|estExt_Genewise1Plus.C_11_t10415	hypothetical protein
jgi|Macan1|427630|fgenesh1_pm.2_#_238	hypothetical protein
jgi|Macan1|434155|fgenesh1_pm.36_#_84	hypothetical protein
jgi|Macan1|442093|estExt_fgenesh1_pm.C_310106	hypothetical protein
jgi|Macan1|452307|estExt_fgenesh1_pg.C_480031	hypothetical protein
jgi|Macan1|465102|MIX1111_8_50	hypothetical protein
jgi|Macan1|473707|MIX9716_22_23	hypothetical protein
jgi|Macan1|481224|MIX17233_143_99	hypothetical protein
jgi|Macan1|489915|estExt_Genemark1.C_100124	expressed protein
jgi|Macan1|60008|CE60007_13	hypothetical protein
jgi|Melpu1|188326|gw1.192.1.1	hypothetical protein
jgi|Melpu1|189223|gw1.51.5.1	hypothetical protein
jgi|Melpu1|189583|gw1.151.3.1	hypothetical protein
jgi|Melpu1|190221|gw1.7.20.1	hypothetical protein
jgi|Melpu1|190733|gw1.299.3.1	hypothetical protein
jgi|Melpu1|209789|gw1.44.80.1	hypothetical protein
jgi|Melpu1|219712|gw1.269.44.1	hypothetical protein
jgi|Melpu1|221263|gw1.284.40.1	hypothetical protein
jgi|Melpu1|231492|e_gw1.31.133.1	hypothetical protein
jgi|Melpu1|235200|e_gw1.66.84.1	putative integral membrane protein
jgi|Melpu1|248346|e_gw1.269.19.1	hypothetical protein
jgi|Melpu1|253954|e_gw1.421.1.1	expressed protein
jgi|Melpu1|254574|e_gw1.445.17.1	expressed protein
jgi|Melpu1|260196|e_gw1.761.2.1	expressed protein
jgi|Melpu1|266182|estExt_Genewise1.C_310095	expressed protein
jgi|Melpu1|277856|estExt_Genewise1.C_2110028	expressed protein
jgi|Melpu1|280201|estExt_Genewise1.C_2680038	expressed protein
jgi|Melpu1|282840|estExt_Genewise1.C_3440031	hypothetical protein
jgi|Melpu1|286526|estExt_Genewise1.C_5000004	hypothetical protein
jgi|Melpu1|291296|estExt_Genewise1Plus.C_10083	expressed protein
jgi|Melpu1|295128|estExt_Genewise1Plus.C_320089	hypothetical protein
jgi|Melpu1|296219|estExt_Genewise1Plus.C_440017	hypothetical protein
jgi|Melpu1|297692|estExt_Genewise1Plus.C_610086	hypothetical protein
jgi|Melpu1|298737|estExt_Genewise1Plus.C_740019	expressed protein
jgi|Melpu1|304595|estExt_Genewise1Plus.C_1660007	hypothetical protein
jgi|Melpu1|309506|estExt_Genewise1Plus.C_2820011	expressed protein
jgi|Melpu1|311407|estExt_Genewise1Plus.C_3370002	hypothetical protein
jgi|Melpu1|321759|fgenesh1_kg.44_#_1_#_Locus12807v2rpkm0.93	expressed protein
jgi|Melpu1|329826|fgenesh1_kg.611_#_4_#_Locus4872v1rpkm21.97	hypothetical protein
jgi|Melpu1|337152|fgenesh1_pg.162_#_27	hypothetical protein
jgi|Melpu1|340111|fgenesh1_pg.317_#_4	expressed protein
jgi|Melpu1|340454|fgenesh1_pg.339_#_2	hypothetical protein
jgi|Melpu1|343799|fgenesh1_pg.727_#_4	expressed protein
jgi|Melpu1|346385|fgenesh1_pm.41_#_7	hypothetical protein
jgi|Melpu1|349011|fgenesh1_pm.140_#_4	hypothetical protein
jgi|Melpu1|356733|gm1.1756_g	expressed protein
jgi|Melpu1|357199|gm1.2222_g	expressed protein
jgi|Melpu1|360124|gm1.5147_g	hypothetical protein
jgi|Melpu1|360851|gm1.5874_g	expressed protein
jgi|Melpu1|364341|gm1.9364_g	hypothetical protein
jgi|Melpu1|367182|gm1.12205_g	expressed protein
jgi|Melpu1|368601|gm1.13624_g	expressed protein
jgi|Melpu1|369750|estExt_Genemark1.C_10107	expressed protein
jgi|Melpu1|371522|estExt_Genemark1.C_410029	expressed protein
jgi|Melpu1|371974|estExt_Genemark1.C_540009	expressed protein
jgi|Melpu1|372129|estExt_Genemark1.C_590017	expressed protein
jgi|Melpu1|372933|estExt_Genemark1.C_850013	expressed protein
jgi|Melpu1|373057|estExt_Genemark1.C_890026	expressed protein
jgi|Melpu1|377667|estExt_Genemark1.C_3480002	expressed protein
jgi|Melpu1|379663|estExt_Genemark1.C_5940001	expressed protein
jgi|Melpu1|396381|MIX15482_3_36	hypothetical protein
jgi|Melpu1|404648|estExt_fgenesh1_pm.C_280024	hypothetical protein
jgi|Melpu1|407146|estExt_fgenesh1_pm.C_1320024	hypothetical protein
jgi|Melpu1|408083|estExt_fgenesh1_pm.C_1910009	expressed protein
jgi|Melpu1|411106|estExt_fgenesh1_pm.C_5170008	expressed protein
jgi|Melpu1|416785|estExt_fgenesh1_pg.C_1370017	expressed protein
jgi|Melpu1|417101|estExt_fgenesh1_pg.C_1520026	expressed protein
jgi|Melpu1|422622|estExt_fgenesh1_pg.C_8040001	expressed protein
jgi|Melpu1|58521|CE58520_2081	expressed protein
jgi|Myrdu1|114435|CE114434_864	expressed protein
jgi|Myrdu1|148314|CE148313_469	expressed protein
jgi|Myrdu1|15086|CE15085_136	hypothetical protein
jgi|Myrdu1|208694|gw1.10.557.1	hypothetical protein
jgi|Myrdu1|211914|gw1.5.952.1	hypothetical protein
jgi|Myrdu1|213423|gw1.16.57.1	hypothetical protein
jgi|Myrdu1|233207|e_gw1.13.709.1	expressed protein
jgi|Myrdu1|233625|e_gw1.14.345.1	expressed protein
jgi|Myrdu1|254809|estExt_Genewise1Plus.C_5_t10100	expressed protein
jgi|Myrdu1|269771|fgenesh1_pg.9_#_12	hypothetical protein
jgi|Myrdu1|278465|fgenesh1_kg.6_#_46_#_Locus8142v1rpkm2.32	expressed protein
jgi|Myrdu1|278758|fgenesh1_kg.6_#_339_#_Locus5071v5rpkm0.00_PRE	expressed protein
jgi|Myrdu1|279041|fgenesh1_kg.6_#_622_#_Locus5422v11rpkm0.00_PRE	expressed protein
jgi|Myrdu1|281029|fgenesh1_kg.10_#_94_#_Locus6848v1rpkm3.88	expressed protein
jgi|Myrdu1|294670|gm1.5733_g	expressed protein
jgi|Myrdu1|295589|gm1.6652_g	expressed protein
jgi|Myrdu1|308174|MIX9637_8_44	hypothetical protein
jgi|Myrdu1|316460|estExt_fgenesh1_pg.C_140124	expressed protein
jgi|Myrdu1|323616|estExt_Genemark1.C_10_t10401	expressed protein
jgi|Myrdu1|325195|estExt_Genemark1.C_150120	expressed protein
jgi|Myrdu1|40943|CE40942_30	hypothetical protein
jgi|Myrdu1|67882|CE67881_204	hypothetical protein
jgi|Ophdi1|124771|CE124770_688	hypothetical protein
jgi|Ophdi1|16581|CE16580_98	expressed protein
jgi|Ophdi1|16591|CE16590_109	expressed protein
jgi|Ophdi1|179093|CE179092_3517	expressed protein
jgi|Ophdi1|237099|gw1.10.3.1	hypothetical protein
jgi|Ophdi1|243293|gw1.27.58.1	hypothetical protein
jgi|Ophdi1|243433|gw1.2.249.1	hypothetical protein
jgi|Ophdi1|248664|gw1.15.314.1	hypothetical protein
jgi|Ophdi1|282469|e_gw1.3.410.1	hypothetical protein
jgi|Ophdi1|283311|e_gw1.3.773.1	hypothetical protein
jgi|Ophdi1|284143|e_gw1.4.1129.1	hypothetical protein
jgi|Ophdi1|289689|e_gw1.8.888.1	hypothetical protein
jgi|Ophdi1|292356|e_gw1.10.937.1	hypothetical protein
jgi|Ophdi1|296370|e_gw1.14.733.1	hypothetical protein
jgi|Ophdi1|296903|e_gw1.15.1053.1	hypothetical protein
jgi|Ophdi1|299774|e_gw1.18.748.1	expressed protein
jgi|Ophdi1|300315|e_gw1.19.54.1	hypothetical protein
jgi|Ophdi1|302754|e_gw1.22.554.1	hypothetical protein
jgi|Ophdi1|304727|e_gw1.25.657.1	hypothetical protein
jgi|Ophdi1|314724|estExt_Genewise1.C_3_t20388	hypothetical protein
jgi|Ophdi1|321914|estExt_Genewise1.C_9_t30075	expressed protein
jgi|Ophdi1|325588|estExt_Genewise1.C_13_t20328	hypothetical protein
jgi|Ophdi1|327513|estExt_Genewise1.C_16_t10147	expressed protein
jgi|Ophdi1|351203|estExt_Genewise1Plus.C_11_t20371	hypothetical protein
jgi|Ophdi1|356275|estExt_Genewise1Plus.C_17_t20320	putative integral membrane protein
jgi|Ophdi1|357069|estExt_Genewise1Plus.C_18_t20278	hypothetical protein
jgi|Ophdi1|359293|estExt_Genewise1Plus.C_22_t10318	hypothetical protein
jgi|Ophdi1|359936|estExt_Genewise1Plus.C_23_t20009	hypothetical protein
jgi|Ophdi1|367820|fgenesh1_kg.5_#_264_#_Locus10736v1rpkm1.52	expressed protein
jgi|Ophdi1|374790|fgenesh1_kg.27_#_191_#_Locus6382v2rpkm5.20	hypothetical protein
jgi|Ophdi1|377807|fgenesh1_pg.2_#_706	hypothetical protein
jgi|Ophdi1|382720|fgenesh1_pg.12_#_137	hypothetical protein
jgi|Ophdi1|398530|fgenesh1_pm.29_#_20	hypothetical protein
jgi|Ophdi1|399514|gm1.90_g	hypothetical protein
jgi|Ophdi1|408187|gm1.8763_g	hypothetical protein
jgi|Ophdi1|410219|gm1.10795_g	expressed protein
jgi|Ophdi1|410694|gm1.11270_g	expressed protein
jgi|Ophdi1|412921|gm1.13497_g	expressed protein
jgi|Ophdi1|415931|MIX1643_2_28	hypothetical protein
jgi|Ophdi1|431686|MIX17398_3_36	hypothetical protein
jgi|Ophdi1|431887|MIX17599_5_49	hypothetical protein
jgi|Ophdi1|433465|MIX19177_6_50	hypothetical protein
jgi|Ophdi1|434372|MIX20084_6_85	hypothetical protein
jgi|Ophdi1|434629|MIX20341_4_43	hypothetical protein
jgi|Ophdi1|453943|estExt_fgenesh1_pg.C_6_t10310	hypothetical protein
jgi|Ophdi1|466080|estExt_Genemark1.C_9_t10116	hypothetical protein
jgi|Ophdi1|471275|estExt_Genemark1.C_250241	hypothetical protein
jgi|Ophdi1|85348|CE85347_2415	hypothetical protein
jgi|Parsp1|1044209|gw1.5.2.1	hypothetical protein
jgi|Parsp1|1050311|gw1.9.258.1	hypothetical protein
jgi|Parsp1|1050559|gw1.7.145.1	hypothetical protein
jgi|Parsp1|1052083|gw1.5.379.1	hypothetical protein
jgi|Parsp1|1055286|gw1.10.533.1	hypothetical protein
jgi|Parsp1|1061438|gw1.2.1001.1	hypothetical protein
jgi|Parsp1|1067354|gw1.5.1564.1	hypothetical protein
jgi|Parsp1|1080938|e_gw1.1.3908.1	hypothetical protein
jgi|Parsp1|1087848|e_gw1.4.197.1	expressed protein
jgi|Parsp1|1088227|e_gw1.4.2176.1	hypothetical protein
jgi|Parsp1|1089996|e_gw1.4.1273.1	hypothetical protein
jgi|Parsp1|1090992|e_gw1.5.61.1	hypothetical protein
jgi|Parsp1|1101722|e_gw1.11.5.1	hypothetical protein
jgi|Parsp1|1106926|estExt_Genewise1.C_1_t20170	CFEM domain-containing protein
jgi|Parsp1|1116895|estExt_Genewise1.C_4_t20288	hypothetical protein
jgi|Parsp1|1120685|estExt_Genewise1.C_6_t10106	hypothetical protein
jgi|Parsp1|1131061|estExt_Genewise1.C_15_t10226	expressed protein
jgi|Parsp1|1145702|estExt_Genewise1Plus.C_5_t30260	expressed protein
jgi|Parsp1|1147535|estExt_Genewise1Plus.C_6_t20329	expressed protein
jgi|Parsp1|1148664|estExt_Genewise1Plus.C_6_t50058	hypothetical protein
jgi|Parsp1|1149671|estExt_Genewise1Plus.C_7_t30057	hypothetical protein
jgi|Parsp1|1161732|fgenesh1_kg.2_#_1340_#_Locus1523v2rpkm5.40_PRE	expressed protein
jgi|Parsp1|1167860|fgenesh1_kg.10_#_328_#_Locus11526v1rpkm1.23	expressed protein
jgi|Parsp1|1173855|fgenesh1_pg.3_#_450	hypothetical protein
jgi|Parsp1|1189221|fgenesh1_pm.8_#_528	hypothetical protein
jgi|Parsp1|1191485|fgenesh1_pm.16_#_90	hypothetical protein
jgi|Parsp1|1200728|estExt_fgenesh1_pg.C_1_t10277	hypothetical protein
jgi|Parsp1|1203964|estExt_fgenesh1_pg.C_3_t20184	expressed protein
jgi|Parsp1|1206706|estExt_fgenesh1_pg.C_6_t20302	expressed protein
jgi|Parsp1|1207476|estExt_fgenesh1_pg.C_8_t10075	hypothetical protein
jgi|Parsp1|1208138|estExt_fgenesh1_pg.C_9_t10115	expressed protein
jgi|Parsp1|1213971|gm1.3168_g	hypothetical protein
jgi|Parsp1|1217600|gm1.6797_g	hypothetical protein
jgi|Parsp1|1218257|gm1.7454_g	hypothetical protein
jgi|Parsp1|1218584|gm1.7781_g	expressed protein
jgi|Parsp1|1224949|MIX1103_54_98	hypothetical protein
jgi|Parsp1|1226864|MIX3018_29_42	hypothetical protein
jgi|Parsp1|1227981|MIX4135_2_20	hypothetical protein
jgi|Parsp1|1228406|MIX4560_2_22	hypothetical protein
jgi|Parsp1|1229840|MIX5994_31_85	hypothetical protein
jgi|Parsp1|1241036|MIX17190_27_43	expressed protein
jgi|Parsp1|1244517|MIX20671_489_35	hypothetical protein
jgi|Parsp1|1253691|estExt_Genemark1.C_1_t10036	hypothetical protein
jgi|Parsp1|1254014|estExt_Genemark1.C_1_t10426	hypothetical protein
jgi|Parsp1|1256483|estExt_Genemark1.C_2_t30382	hypothetical protein
jgi|Parsp1|1257877|estExt_Genemark1.C_4_t10014	expressed protein
jgi|Parsp1|1258452|estExt_Genemark1.C_4_t20186	expressed protein
jgi|Parsp1|1260216|estExt_Genemark1.C_6_t20084	hypothetical protein
jgi|Parsp1|1261842|estExt_Genemark1.C_8_t20151	expressed protein
jgi|Parsp1|1263256|estExt_Genemark1.C_110457	hypothetical protein
jgi|Parsp1|1264294|estExt_Genemark1.C_150138	hypothetical protein
jgi|Parsp1|268973|CE268972_4805	hypothetical protein
jgi|Parsp1|366040|CE366039_477	expressed protein
jgi|Parsp1|593015|CE593014_6248	hypothetical protein
jgi|Parsp1|7245|CE7244_216	expressed protein
jgi|Parsp1|883459|CE883458_1489	expressed protein
jgi|Patat1|1002156|fgenesh1_kg.4_#_673_#_Locus696v3rpkm46.67	hypothetical protein
jgi|Patat1|1011818|fgenesh1_pm.9_#_131	expressed protein
jgi|Patat1|1017629|gm1.5646_g	expressed protein
jgi|Patat1|1054751|estExt_Genemark1.C_2_t10215	expressed protein
jgi|Patat1|1054858|estExt_Genemark1.C_2_t10325	expressed protein
jgi|Patat1|1059930|estExt_Genemark1.C_150123	hypothetical protein
jgi|Patat1|167951|CE167950_4898	hypothetical protein
jgi|Patat1|901202|gw1.5.21.1	hypothetical protein
jgi|Patat1|905721|gw1.3.316.1	hypothetical protein
jgi|Patat1|915793|gw1.4.820.1	hypothetical protein
jgi|Patat1|923261|gw1.15.587.1	hypothetical protein
jgi|Patat1|932361|e_gw1.6.1064.1	hypothetical protein
jgi|Patat1|936634|e_gw1.10.241.1	hypothetical protein
jgi|Patat1|941205|e_gw1.18.419.1	expressed protein
jgi|Patat1|943757|e_gw1.28.76.1	expressed protein
jgi|Patat1|978337|estExt_Genewise1Plus.C_12_t10294	expressed protein
jgi|Patat1|979939|estExt_Genewise1Plus.C_15_t10456	expressed protein
jgi|Patat1|983237|estExt_Genewise1Plus.C_250173	hypothetical protein
jgi|Pcit129764|13025|CE13024_179	expressed protein
jgi|Pcit129764|135497|CE135496_5920	hypothetical protein
jgi|Pcit129764|165007|CE165006_1621	expressed protein
jgi|Pcit129764|184693|CE184692_3953	expressed protein
jgi|Pcit129764|286204|CE286203_718	expressed protein
jgi|Pcit129764|29672|CE29671_390	integral membrane protein
jgi|Pcit129764|35372|CE35371_221	expressed protein
jgi|Pcit129764|40812|CE40811_1170	expressed protein
jgi|Pcit129764|448549|estExt_Genewise1.C_1_t40451	hypothetical protein
jgi|Pcit129764|479940|estExt_fgenesh1_pg.C_8_t10135	hypothetical protein
jgi|Pcit129764|481925|gm1.15_g	hypothetical protein
jgi|Pcit129764|495577|MIX4603_276_98	expressed protein
jgi|Pcit129764|496246|MIX5272_451_27	hypothetical protein
jgi|Pcit129764|515640|estExt_Genemark1.C_7_t20167	hypothetical protein
jgi|Pcit129764|95512|CE95511_303	expressed protein
jgi|Phcit1|145487|gw1.17.96.1	hypothetical protein
jgi|Phcit1|175761|estExt_Genewise1.C_3_t30143	hypothetical protein
jgi|Phcit1|187380|estExt_Genewise1.C_190264	hypothetical protein
jgi|Phcit1|209198|fgenesh1_pg.7_#_22	expressed protein
jgi|Phcit1|224252|fgenesh1_kg.5_#_936_#_TRINITY_DN1104_c0_g1_i1	expressed protein
jgi|Phcit1|238832|fgenesh1_kg.20_#_338_#_TRINITY_DN5961_c0_g1_i4	hypothetical protein
jgi|Phcit1|261302|gm1.2381_g	hypothetical protein
jgi|Phcit1|263865|gm1.4944_g	hypothetical protein
jgi|Phcit1|265984|gm1.7063_g	expressed protein
jgi|Phcit1|266001|gm1.7080_g	expressed protein
jgi|Phcit1|278515|MIX10094_174_98	expressed protein
jgi|Phcit1|287491|MIX19070_201_49	hypothetical protein
jgi|Phcit1|297436|estExt_Genemark1.C_100262	hypothetical protein
jgi|Phcit1|297689|estExt_Genemark1.C_110116	hypothetical protein
jgi|Phcit1|63387|CE63386_9112	hypothetical protein
jgi|Phcit1|66229|CE66228_605	expressed protein
jgi|Phcitr1|178662|gw1.7.153.1	hypothetical protein
jgi|Phcitr1|198076|e_gw1.1.3411.1	hypothetical protein
jgi|Phcitr1|209240|e_gw1.9.67.1	hypothetical protein
jgi|Phcitr1|227481|estExt_Genewise1.C_130068	hypothetical protein
jgi|Phcitr1|241915|estExt_Genewise1Plus.C_9_t10033	hypothetical protein
jgi|Phcitr1|276720|fgenesh1_kg.5_#_1991_#_TRINITY_DN9075_c0_g1_i1	hypothetical protein
jgi|Phcitr1|278217|fgenesh1_kg.6_#_1106_#_TRINITY_DN7455_c2_g2_i2	expressed protein
jgi|Phcitr1|309539|gm1.3874_g	hypothetical protein
jgi|Phcitr1|313940|gm1.8275_g	expressed protein
jgi|Phcitr1|316849|MIX2237_6_15	hypothetical protein
jgi|Phcitr1|321143|MIX6531_110_59	hypothetical protein
jgi|Phcitr1|344214|estExt_Genemark1.C_5_t20185	hypothetical protein
jgi|Phcitr1|345119|estExt_Genemark1.C_7_t10320	expressed protein
jgi|Phcitr1|39322|CE39321_1417	expressed protein
jgi|Phcitr1|5716|CE5715_2845	expressed protein
jgi|Photr1|190984|CE190983_901	hypothetical protein
jgi|Photr1|241456|CE241455_669	hypothetical protein
jgi|Photr1|312956|CE312955_3360	hypothetical protein
jgi|Photr1|356896|gw1.9.80.1	hypothetical protein
jgi|Photr1|389092|e_gw1.7.41.1	expressed protein
jgi|Photr1|398769|e_gw1.23.72.1	hypothetical protein
jgi|Photr1|407807|e_gw1.58.38.1	hypothetical protein
jgi|Photr1|409009|e_gw1.70.105.1	expressed protein
jgi|Photr1|410368|e_gw1.99.10.1	hypothetical protein
jgi|Photr1|418381|estExt_Genewise1.C_8_t10065	hypothetical protein
jgi|Photr1|438863|estExt_Genewise1Plus.C_2_t20084	hypothetical protein
jgi|Photr1|447354|estExt_Genewise1Plus.C_13_t10166	hypothetical protein
jgi|Photr1|451417|estExt_Genewise1Plus.C_220017	hypothetical protein
jgi|Photr1|455522|estExt_Genewise1Plus.C_350096	hypothetical protein
jgi|Photr1|464603|fgenesh1_kg.4_#_364_#_Locus11311v1rpkm0.91	hypothetical protein
jgi|Photr1|467810|fgenesh1_kg.15_#_195_#_Locus9432v1rpkm2.19	hypothetical protein
jgi|Photr1|469241|fgenesh1_kg.24_#_45_#_Locus8763v2rpkm0.99	expressed protein
jgi|Photr1|470172|fgenesh1_kg.30_#_97_#_Locus12197v1rpkm0.66	hypothetical protein
jgi|Photr1|470518|fgenesh1_kg.33_#_116_#_Locus9917v1rpkm1.69	hypothetical protein
jgi|Photr1|472469|fgenesh1_kg.56_#_31_#_Locus3586v1rpkm38.48	expressed protein
jgi|Photr1|479792|fgenesh1_pg.23_#_4	hypothetical protein
jgi|Photr1|487680|fgenesh1_pm.9_#_159	hypothetical protein
jgi|Photr1|491031|fgenesh1_pm.29_#_4	hypothetical protein
jgi|Photr1|500551|estExt_fgenesh1_pm.C_320007	hypothetical protein
jgi|Photr1|510834|estExt_fgenesh1_pg.C_470041	expressed protein
jgi|Photr1|521871|gm1.9388_g	hypothetical protein
jgi|Photr1|526424|MIX2439_6_23	integral membrane protein
jgi|Photr1|538617|MIX14632_2_23	hypothetical protein
jgi|Photr1|545507|MIX21522_417_44	hypothetical protein
jgi|Phy27169|287613|gw1.20.267.1	hypothetical protein
jgi|Phy27169|295000|e_gw1.7.302.1	expressed protein
jgi|Phy27169|296305|e_gw1.10.98.1	hypothetical protein
jgi|Phy27169|313061|estExt_Genewise1.C_80035	hypothetical protein
jgi|Phy27169|349366|fgenesh1_kg.7_#_416_#_TRINITY_DN7439_c3_g1_i6	hypothetical protein
jgi|Phy27169|368871|fgenesh1_kg.48_#_25_#_TRINITY_DN6743_c0_g1_i1	expressed protein
jgi|Phy27169|371504|fgenesh1_kg.61_#_104_#_TRINITY_DN6166_c0_g4_i1	expressed protein
jgi|Phy27169|394680|estExt_fgenesh1_pg.C_20071	hypothetical protein
jgi|Phy27169|405333|gm1.2874_g	hypothetical protein
jgi|Phy27169|406658|gm1.4199_g	expressed protein
jgi|Phy27169|408442|gm1.5983_g	expressed protein
jgi|Phy27169|408721|gm1.6262_g	expressed protein
jgi|Phy27169|432617|estExt_Genemark1.C_190038	expressed protein
jgi|Phy27169|64679|CE64678_4544	expressed protein
jgi|Phy27169|68358|CE68357_449	expressed protein
jgi|Phycap1|142850|CE142849_106	hypothetical protein
jgi|Phycap1|240003|gw1.10.666.1	hypothetical protein
jgi|Phycap1|240224|gw1.3.1159.1	expressed protein
jgi|Phycap1|240573|gw1.6.996.1	hypothetical protein
jgi|Phycap1|250657|e_gw1.5.34.1	hypothetical protein
jgi|Phycap1|252685|e_gw1.6.995.1	expressed protein
jgi|Phycap1|286378|estExt_Genewise1Plus.C_9_t10084	hypothetical protein
jgi|Phycap1|319986|fgenesh1_kg.8_#_408_#_TRINITY_DN4424_c0_g2_i1	expressed protein
jgi|Phycap1|340210|estExt_fgenesh1_pg.C_1_t20405	expressed protein
jgi|Phycap1|348366|gm1.225_g	hypothetical protein
jgi|Phycap1|353631|gm1.5490_g	hypothetical protein
jgi|Phycap1|353861|gm1.5720_g	hypothetical protein
jgi|Phycap1|355864|gm1.7723_g	hypothetical protein
jgi|Phycap1|356630|gm1.8489_g	hypothetical protein
jgi|Phycap1|376515|estExt_Genemark1.C_1_t30062	hypothetical protein
jgi|Phycap1|383878|estExt_Genemark1.C_130129	expressed protein
jgi|Phycit1|108743|CE108742_5668	expressed protein
jgi|Phycit1|119605|CE119604_4455	expressed protein
jgi|Phycit1|175968|CE175967_559	hypothetical protein
jgi|Phycit1|337292|gw1.6.182.1	hypothetical protein
jgi|Phycit1|346411|gw1.7.535.1	hypothetical protein
jgi|Phycit1|356281|e_gw1.2.944.1	expressed protein
jgi|Phycit1|361245|e_gw1.8.228.1	hypothetical protein
jgi|Phycit1|364614|e_gw1.13.430.1	expressed protein
jgi|Phycit1|371262|e_gw1.34.32.1	expressed protein
jgi|Phycit1|392771|estExt_Genewise1Plus.C_1_t20092	expressed protein
jgi|Phycit1|420174|fgenesh1_kg.43_#_49_#_Locus2426v1rpkm50.71	hypothetical protein
jgi|Phycit1|449783|gm1.947_g	expressed protein
jgi|Phycit1|450645|gm1.1809_g	expressed protein
jgi|Phycit1|88442|CE88441_601	expressed protein
jgi|Phycitr1|111315|CE111314_4712	expressed protein
jgi|Phycitr1|406921|CE406920_10535	hypothetical protein
jgi|Phycitr1|450750|CE450749_63231	expressed protein
jgi|Phycitr1|480575|CE480574_5964	expressed protein
jgi|Phycitr1|536415|gw1.73.15.1	hypothetical protein
jgi|Phycitr1|543647|gw1.36.82.1	hypothetical protein
jgi|Phycitr1|545062|gw1.9.118.1	hypothetical protein
jgi|Phycitr1|577809|fgenesh1_pg.37_#_52	expressed protein
jgi|Phycitr1|578593|fgenesh1_pg.46_#_59	hypothetical protein
jgi|Phycitr1|584419|fgenesh1_kg.3_#_1046_#_TRINITY_DN4101_c0_g2_i1	expressed protein
jgi|Phycitr1|624774|gm1.3524_g	expressed protein
jgi|Phycitr1|624966|gm1.3716_g	hypothetical protein
jgi|Phycitr1|629548|gm1.8298_g	expressed protein
jgi|Phycitr1|637625|MIX7466_89_83	hypothetical protein
jgi|Phycitr1|84645|CE84644_671	expressed protein
jgi|Phycpc1|144284|CE144283_4117	hypothetical protein
jgi|Phycpc1|148646|CE148645_103	expressed protein
jgi|Phycpc1|203121|CE203120_728	expressed protein
jgi|Phycpc1|212289|CE212288_2549	expressed protein
jgi|Phycpc1|393934|gw1.3.56.1	hypothetical protein
jgi|Phycpc1|405538|gw1.16.340.1	hypothetical protein
jgi|Phycpc1|409640|gw1.45.78.1	GPCR, PTH11-type
jgi|Phycpc1|415779|e_gw1.3.728.1	expressed protein
jgi|Phycpc1|423268|e_gw1.15.371.1	expressed protein
jgi|Phycpc1|42377|CE42376_135	expressed protein
jgi|Phycpc1|434032|fgenesh1_pg.6_#_83	expressed protein
jgi|Phycpc1|491294|gm1.6644_g	expressed protein
jgi|Phycpc1|492987|gm1.8337_g	hypothetical protein
jgi|Phycpc1|503873|MIX9951_230_51	hypothetical protein
jgi|Phycpc1|526716|estExt_Genemark1.C_260061	hypothetical protein
jgi|Plesi1|224701|CE224700_532	expressed protein
jgi|Plesi1|334252|gw1.2.212.1	hypothetical protein
jgi|Plesi1|335103|gw1.8.136.1	hypothetical protein
jgi|Plesi1|363733|gw1.3.2114.1	hypothetical protein
jgi|Plesi1|381201|e_gw1.8.1335.1	hypothetical protein
jgi|Plesi1|381978|e_gw1.9.746.1	expressed protein
jgi|Plesi1|392700|e_gw1.25.152.1	hypothetical protein
jgi|Plesi1|393414|e_gw1.27.50.1	hypothetical protein
jgi|Plesi1|398700|estExt_Genewise1.C_2_t30397	expressed protein
jgi|Plesi1|420031|estExt_Genewise1Plus.C_1_t10037	expressed protein
jgi|Plesi1|420571|estExt_Genewise1Plus.C_1_t20171	hypothetical protein
jgi|Plesi1|421238|estExt_Genewise1Plus.C_1_t30394	hypothetical protein
jgi|Plesi1|429933|estExt_Genewise1Plus.C_6_t10013	hypothetical protein
jgi|Plesi1|440054|estExt_Genewise1Plus.C_15_t20016	expressed protein
jgi|Plesi1|442554|estExt_Genewise1Plus.C_20_t20108	expressed protein
jgi|Plesi1|448229|fgenesh1_pg.14_#_52	expressed protein
jgi|Plesi1|449041|fgenesh1_pg.17_#_65	hypothetical protein
jgi|Plesi1|450515|fgenesh1_pg.2_#_892	expressed protein
jgi|Plesi1|459879|fgenesh1_kg.14_#_70_#_Locus16785v1rpkm0.41	expressed protein
jgi|Plesi1|462707|fgenesh1_kg.20_#_11_#_Locus903v1rpkm131.70	putative G protein-coupled receptor alpha
jgi|Plesi1|474066|fgenesh1_pm.25_#_7	hypothetical protein
jgi|Plesi1|478013|estExt_fgenesh1_pm.C_1_t10162	integral membrane protein
jgi|Plesi1|478026|estExt_fgenesh1_pm.C_1_t10178	hypothetical protein
jgi|Plesi1|485019|estExt_fgenesh1_pm.C_190011	hypothetical protein
jgi|Plesi1|495265|estExt_fgenesh1_pg.C_210199	expressed protein
jgi|Plesi1|495608|estExt_fgenesh1_pg.C_240120	hypothetical protein
jgi|Plesi1|497544|gm1.1326_g	expressed protein
jgi|Plesi1|498509|gm1.2291_g	hypothetical protein
jgi|Plesi1|502142|gm1.5924_g	expressed protein
jgi|Plesi1|502736|gm1.6518_g	expressed protein
jgi|Plesi1|50295|CE50294_137	expressed protein
jgi|Plesi1|504558|gm1.8340_g	hypothetical protein
jgi|Plesi1|505498|gm1.9280_g	expressed protein
jgi|Plesi1|506519|gm1.10301_g	hypothetical protein
jgi|Plesi1|508151|gm1.11933_g	expressed protein
jgi|Plesi1|511193|MIX2035_4_36	hypothetical protein
jgi|Plesi1|515165|MIX6007_62_67	hypothetical protein
jgi|Plesi1|520362|MIX11204_21_57	hypothetical protein
jgi|Plesi1|532035|estExt_Genemark1.C_4_t10209	expressed protein
jgi|Plesi1|533530|estExt_Genemark1.C_6_t20201	hypothetical protein
jgi|Plesi1|534161|estExt_Genemark1.C_8_t10006	expressed protein
jgi|Plesi1|535270|estExt_Genemark1.C_100154	hypothetical protein
jgi|Plesi1|535920|estExt_Genemark1.C_110411	hypothetical protein
jgi|Polci1|194705|gw1.29.45.1	hypothetical protein
jgi|Polci1|217188|e_gw1.6.89.1	expressed protein
jgi|Polci1|268668|estExt_Genewise1Plus.C_260263	expressed protein
jgi|Polfu1|1336|CE1335_730	hypothetical protein
jgi|Polfu1|294907|CE294906_799	hypothetical protein
jgi|Polfu1|305043|CE305042_292	expressed protein
jgi|Polfu1|389874|gw1.191.8.1	expressed protein
jgi|Polfu1|398336|gw1.356.3.1	hypothetical protein
jgi|Polfu1|400147|gw1.258.15.1	hypothetical protein
jgi|Polfu1|405329|gw1.35.143.1	hypothetical protein
jgi|Polfu1|408856|gw1.87.26.1	expressed protein
jgi|Polfu1|419179|gw1.2.316.1	hypothetical protein
jgi|Polfu1|421307|gw1.16.218.1	hypothetical protein
jgi|Polfu1|423379|e_gw1.2.575.1	expressed protein
jgi|Polfu1|430322|e_gw1.17.254.1	hypothetical protein
jgi|Polfu1|437201|e_gw1.52.26.1	hypothetical protein
jgi|Polfu1|443648|e_gw1.106.31.1	expressed protein
jgi|Polfu1|448516|e_gw1.168.16.1	hypothetical protein
jgi|Polfu1|451713|e_gw1.249.29.1	hypothetical protein
jgi|Polfu1|453232|e_gw1.360.4.1	hypothetical protein
jgi|Polfu1|460471|estExt_Genewise1.C_170054	hypothetical protein
jgi|Polfu1|460651|estExt_Genewise1.C_170287	expressed protein
jgi|Polfu1|481726|estExt_Genewise1Plus.C_3_t10048	expressed protein
jgi|Polfu1|491971|estExt_Genewise1Plus.C_420018	hypothetical protein
jgi|Polfu1|493425|estExt_Genewise1Plus.C_510089	hypothetical protein
jgi|Polfu1|499111|estExt_Genewise1Plus.C_1040074	expressed protein
jgi|Polfu1|499707|estExt_Genewise1Plus.C_1110063	expressed protein
jgi|Polfu1|499946|estExt_Genewise1Plus.C_1150012	expressed protein
jgi|Polfu1|502843|estExt_Genewise1Plus.C_1580028	expressed protein
jgi|Polfu1|504678|estExt_Genewise1Plus.C_2010027	expressed protein
jgi|Polfu1|505781|estExt_Genewise1Plus.C_2400008	expressed protein
jgi|Polfu1|510010|fgenesh1_kg.17_#_31_#_Locus4710v1rpkm9.75	expressed protein
jgi|Polfu1|512233|fgenesh1_kg.47_#_24_#_Locus6804v2rpkm2.31	hypothetical protein
jgi|Polfu1|545296|estExt_fgenesh1_pm.C_1030019	hypothetical protein
jgi|Polfu1|547175|estExt_fgenesh1_pm.C_2240010	expressed protein
jgi|Polfu1|550958|estExt_fgenesh1_pg.C_240068	hypothetical protein
jgi|Polfu1|554059|estExt_fgenesh1_pg.C_810020	hypothetical protein
jgi|Polfu1|555963|estExt_fgenesh1_pg.C_1430005	expressed protein
jgi|Polfu1|556513|estExt_fgenesh1_pg.C_1700006	expressed protein
jgi|Polfu1|561850|gm1.3899_g	hypothetical protein
jgi|Polfu1|563154|gm1.5203_g	expressed protein
jgi|Polfu1|565153|gm1.7202_g	hypothetical protein
jgi|Polfu1|565396|gm1.7445_g	hypothetical protein
jgi|Polfu1|565929|gm1.7978_g	expressed protein
jgi|Polfu1|569846|gm1.11895_g	hypothetical protein
jgi|Polfu1|570519|gm1.12568_g	expressed protein
jgi|Polfu1|570832|gm1.12881_g	hypothetical protein
jgi|Polfu1|572412|estExt_Genemark1.C_50039	expressed protein
jgi|Polfu1|576987|estExt_Genemark1.C_530033	hypothetical protein
jgi|Polfu1|578274|estExt_Genemark1.C_780054	hypothetical protein
jgi|Polfu1|579379|estExt_Genemark1.C_1060042	hypothetical protein
jgi|Polfu1|579458|estExt_Genemark1.C_1090018	expressed protein
jgi|Polfu1|579710|estExt_Genemark1.C_1170003	hypothetical protein
jgi|Polfu1|580293|estExt_Genemark1.C_1360006	expressed protein
jgi|Polfu1|582063|estExt_Genemark1.C_2390005	expressed protein
jgi|Polfu1|582595|estExt_Genemark1.C_3440002	expressed protein
jgi|Polfu1|589849|MIX7206_4_32	putative integral membrane protein
jgi|Polfu1|590519|MIX7876_2_27	hypothetical protein
jgi|Polfu1|595374|MIX12731_1_16	hypothetical protein
jgi|Polfu1|595511|MIX12868_263_59	hypothetical protein
jgi|Polfu1|599748|MIX17105_2_27	hypothetical protein
jgi|Polfu1|603287|MIX20644_1_14	hypothetical protein
jgi|Polfu1|607044|MIX24401_108_100	expressed protein
jgi|Polfu1|73282|CE73281_587	expressed protein
jgi|Polfu1|86507|CE86506_747	expressed protein
jgi|Psehy1|17211|CE17210_5740	expressed protein
jgi|Psehy1|214268|CE214267_137	expressed protein
jgi|Psehy1|230706|CE230705_43	expressed protein
jgi|Psehy1|243018|CE243017_671	expressed protein
jgi|Psehy1|243993|CE243992_393	hypothetical protein
jgi|Psehy1|299913|CE299912_1578	expressed protein
jgi|Psehy1|312531|CE312530_10055	hypothetical protein
jgi|Psehy1|315243|CE315242_26382	expressed protein
jgi|Psehy1|456834|estExt_Genewise1.C_160427	expressed protein
jgi|Psehy1|473390|fgenesh1_kg.3_#_86_#_Locus7566v1rpkm4.58	expressed protein
jgi|Psehy1|474395|fgenesh1_kg.4_#_416_#_Locus5830v1rpkm11.82	expressed protein
jgi|Psehy1|475786|fgenesh1_kg.7_#_159_#_Locus5650v1rpkm12.82	hypothetical protein
jgi|Psehy1|481850|fgenesh1_pg.1_#_514	expressed protein
jgi|Psehy1|483610|fgenesh1_pg.3_#_474	hypothetical protein
jgi|Psehy1|496317|gm1.1048_g	hypothetical protein
jgi|Psehy1|498347|gm1.3078_g	hypothetical protein
jgi|Psehy1|498604|gm1.3335_g	hypothetical protein
jgi|Psehy1|498643|gm1.3374_g	expressed protein
jgi|Psehy1|502515|gm1.7246_g	hypothetical protein
jgi|Psehy1|503727|gm1.8458_g	hypothetical protein
jgi|Psehy1|508938|estExt_Genemark1.C_4_t10318	expressed protein
jgi|Psehy1|515306|estExt_Genemark1.C_270003	expressed protein
jgi|Psehy1|5250|CE5249_718	expressed protein
jgi|Psehy1|530043|estExt_fgenesh1_pm.C_10180	expressed protein
jgi|Pyrsp1|130494|CE130493_1173	hypothetical protein
jgi|Pyrsp1|183232|CE183231_475	expressed protein
jgi|Pyrsp1|201792|CE201791_1921	expressed protein
jgi|Pyrsp1|250802|CE250801_127	hypothetical protein
jgi|Pyrsp1|253119|CE253118_2588	hypothetical protein
jgi|Pyrsp1|266762|CE266761_352	expressed protein
jgi|Pyrsp1|295980|CE295979_13571	expressed protein
jgi|Pyrsp1|325912|CE325911_12714	hypothetical protein
jgi|Pyrsp1|360930|CE360929_3012	expressed protein
jgi|Pyrsp1|423569|CE423568_707	hypothetical protein
jgi|Pyrsp1|479811|gw1.3.1445.1	hypothetical protein
jgi|Pyrsp1|488371|gw1.31.228.1	hypothetical protein
jgi|Pyrsp1|498742|e_gw1.2.1413.1	hypothetical protein
jgi|Pyrsp1|501190|e_gw1.3.1763.1	hypothetical protein
jgi|Pyrsp1|503459|e_gw1.5.298.1	expressed protein
jgi|Pyrsp1|506742|e_gw1.7.1439.1	expressed protein
jgi|Pyrsp1|507850|e_gw1.8.1205.1	hypothetical protein
jgi|Pyrsp1|517389|e_gw1.19.631.1	hypothetical protein
jgi|Pyrsp1|545016|estExt_Genewise1.C_17_t10195	expressed protein
jgi|Pyrsp1|546210|estExt_Genewise1.C_18_t20214	expressed protein
jgi|Pyrsp1|549311|estExt_Genewise1.C_24_t10123	hypothetical protein
jgi|Pyrsp1|571085|estExt_Genewise1Plus.C_14_t20127	expressed protein
jgi|Pyrsp1|582840|fgenesh1_kg.2_#_182_#_Locus1277v1rpkm114.42	expressed protein
jgi|Pyrsp1|586094|fgenesh1_kg.7_#_205_#_Locus11152v1rpkm2.21	expressed protein
jgi|Pyrsp1|590941|fgenesh1_kg.20_#_184_#_Locus13273v1rpkm0.85	hypothetical protein
jgi|Pyrsp1|601643|fgenesh1_pg.14_#_172	expressed protein
jgi|Pyrsp1|608858|fgenesh1_pm.3_#_576	hypothetical protein
jgi|Pyrsp1|622898|estExt_fgenesh1_pm.C_140250	hypothetical protein
jgi|Pyrsp1|627309|estExt_fgenesh1_pg.C_2_t10010	hypothetical protein
jgi|Pyrsp1|627934|estExt_fgenesh1_pg.C_2_t20207	expressed protein
jgi|Pyrsp1|629568|estExt_fgenesh1_pg.C_5_t10264	hypothetical protein
jgi|Pyrsp1|634150|estExt_fgenesh1_pg.C_170121	expressed protein
jgi|Pyrsp1|636310|estExt_fgenesh1_pg.C_270033	hypothetical protein
jgi|Pyrsp1|637445|estExt_fgenesh1_pg.C_370059	expressed protein
jgi|Pyrsp1|640783|gm1.3128_g	expressed protein
jgi|Pyrsp1|644183|gm1.6528_g	expressed protein
jgi|Pyrsp1|646782|gm1.9127_g	hypothetical protein
jgi|Pyrsp1|650204|gm1.12549_g	hypothetical protein
jgi|Pyrsp1|652247|MIX1335_1301_40	expressed protein
jgi|Pyrsp1|657784|MIX6872_1205_83	hypothetical protein
jgi|Pyrsp1|658733|MIX7821_15322_71	expressed protein
jgi|Pyrsp1|660462|MIX9550_4_22	hypothetical protein
jgi|Pyrsp1|677114|estExt_Genemark1.C_4_t10158	hypothetical protein
jgi|Pyrsp1|678720|estExt_Genemark1.C_7_t10042	expressed protein
jgi|Pyrsp1|682501|estExt_Genemark1.C_160293	hypothetical protein
jgi|Sacpr1|12892|gw1.16.218.1	hypothetical protein
jgi|Sacpr1|13565|gw1.4.794.1	hypothetical protein
jgi|Sacpr1|16421|gw1.30.175.1	hypothetical protein
jgi|Sacpr1|16649|gw1.1.1710.1	hypothetical protein
jgi|Sacpr1|17157|gw1.2.1376.1	hypothetical protein
jgi|Sacpr1|1925|gw1.11.68.1	hypothetical protein
jgi|Sacpr1|19772|gw1.13.531.1	hypothetical protein
jgi|Sacpr1|22081|gw1.4.1268.1	hypothetical protein
jgi|Sacpr1|23683|gw1.10.651.1	hypothetical protein
jgi|Sacpr1|2949|gw1.6.103.1	hypothetical protein
jgi|Sacpr1|31609|e_gw1.1.2119.1	hypothetical protein
jgi|Sacpr1|37492|e_gw1.4.919.1	hypothetical protein
jgi|Sacpr1|46570|e_gw1.20.40.1	putative integral membrane protein
jgi|Sacpr1|49447|e_gw1.33.176.1	hypothetical protein
jgi|Sacpr1|57595|fgenesh1_pg.13_#_107	hypothetical protein
jgi|Sacpr1|58061|fgenesh1_pg.16_#_44	hypothetical protein
jgi|Sacpr1|61852|gm1.1091_g	hypothetical protein
jgi|Sacpr1|62158|gm1.1397_g	hypothetical protein
jgi|Sacpr1|62671|gm1.1910_g	hypothetical protein
jgi|Sacpr1|64191|gm1.3430_g	hypothetical protein
jgi|Sacpr1|65499|gm1.4738_g	hypothetical protein
jgi|Sacpr1|65514|gm1.4753_g	hypothetical protein
jgi|Sacpr1|65599|gm1.4838_g	hypothetical protein
jgi|Sacpr1|66046|gm1.5285_g	hypothetical protein
jgi|Sacpr1|67828|gm1.7067_g	hypothetical protein
jgi|Sacpr1|68015|gm1.7254_g	hypothetical protein
jgi|Sacpr1|73821|fgenesh1_pm.10_#_151	hypothetical protein
jgi|Sacpr1|75929|fgenesh1_pm.33_#_7	hypothetical protein
jgi|Sepmu1|130830|estExt_Genemark1.C_2_t10201	conserved expressed protein%7Cexpressed hypothetical protein%7Cexpressed protein
jgi|Sepmu1|132444|estExt_Genemark1.C_4_t10020	conserved expressed protein%7Cexpressed hypothetical protein%7Cexpressed protein
jgi|Sepmu1|134154|estExt_Genemark1.C_6_t20121	conserved expressed protein%7Cexpressed hypothetical protein%7Cexpressed protein
jgi|Sepmu1|142183|fgenesh1_pm.6_#_317	conserved hypothetical protein%7Chypothetical protein
jgi|Sepmu1|144544|fgenesh1_pm.11_#_40	conserved hypothetical protein%7Chypothetical protein
jgi|Sepmu1|149566|estExt_fgenesh1_kg.C_6_t10019	conserved expressed protein%7Cexpressed hypothetical protein%7Cexpressed protein
jgi|Sepmu1|150488|estExt_fgenesh1_kg.C_80002	conserved expressed protein%7Cexpressed hypothetical protein%7Cexpressed protein
jgi|Sepmu1|165273|estExt_fgenesh1_pm.C_8_t10241	conserved expressed protein%7Cexpressed hypothetical protein%7Chypothetical protein
jgi|Sepmu1|23138|gw1.3.1368.1	conserved hypothetical protein%7Chypothetical protein
jgi|Sepmu1|25974|gw1.2.2478.1	conserved hypothetical protein%7Chypothetical protein
jgi|Sepmu1|31767|gw1.13.712.1	conserved hypothetical protein%7Chypothetical protein
jgi|Sepmu1|48037|e_gw1.7.1012.1	conserved hypothetical protein%7Chypothetical protein
jgi|Sepmu1|48267|e_gw1.7.90.1	conserved expressed protein%7Cexpressed hypothetical protein%7Cexpressed protein
jgi|Sepmu1|52417|e_gw1.11.867.1	conserved hypothetical protein%7Chypothetical protein
jgi|Sepmu1|53119|e_gw1.11.21.1	conserved expressed protein%7Cexpressed hypothetical protein%7Cintegral membrane protein
jgi|Sepmu1|64458|estExt_Genewise1Plus.C_4_t20498	conserved expressed protein%7Cexpressed hypothetical protein%7Cexpressed protein
jgi|Sepmu1|77099|estExt_Genewise1.C_1_t50382	conserved expressed protein%7Cexpressed hypothetical protein%7Cexpressed protein
jgi|Sepmu1|79824|estExt_Genewise1.C_2_t30025	conserved hypothetical protein%7Chypothetical protein
jgi|Sepmu1|85889|estExt_Genewise1.C_5_t20249	conserved hypothetical protein%7Chypothetical protein
jgi|Spofi1|131934|CE131933_304	hypothetical protein
jgi|Spofi1|255856|CE255855_742	expressed protein
jgi|Spofi1|336061|CE336060_285	expressed protein
jgi|Spofi1|400906|e_gw1.9.2.1	expressed protein
jgi|Spofi1|403147|e_gw1.14.168.1	expressed protein
jgi|Spofi1|410590|e_gw1.37.111.1	expressed protein
jgi|Spofi1|426069|estExt_Genewise1.C_190310	expressed protein
jgi|Spofi1|433877|estExt_Genewise1.C_580023	expressed protein
jgi|Spofi1|446424|estExt_Genewise1Plus.C_200128	expressed protein
jgi|Spofi1|448271|estExt_Genewise1Plus.C_250094	expressed protein
jgi|Spofi1|456842|fgenesh1_pg.6_#_85	expressed protein
jgi|Spofi1|460462|fgenesh1_pg.25_#_63	hypothetical protein
jgi|Spofi1|473633|gm1.683_g	expressed protein
jgi|Spofi1|474224|gm1.1274_g	hypothetical protein
jgi|Spofi1|475753|gm1.2803_g	hypothetical protein
jgi|Spofi1|476458|gm1.3508_g	expressed protein
jgi|Spofi1|477851|gm1.4901_g	expressed protein
jgi|Spofi1|480145|gm1.7195_g	expressed protein
jgi|Spofi1|481289|gm1.8339_g	expressed protein
jgi|Spofi1|496053|fgenesh1_pm.26_#_36	hypothetical protein
jgi|Spofi1|516936|estExt_fgenesh1_pm.C_30026	hypothetical protein
jgi|Stasp1|212384|e_gw1.2.1451.1	hypothetical protein
jgi|Stasp1|214764|e_gw1.3.1228.1	expressed protein
jgi|Stasp1|223856|e_gw1.10.535.1	hypothetical protein
jgi|Stasp1|235349|e_gw1.24.206.1	hypothetical protein
jgi|Stasp1|258152|estExt_Genewise1.C_17_t20220	hypothetical protein
jgi|Stasp1|272352|estExt_Genewise1Plus.C_6_t10179	hypothetical protein
jgi|Stasp1|291821|fgenesh1_kg.5_#_39_#_Locus6047v1rpkm9.99	expressed protein
jgi|Stasp1|294690|fgenesh1_kg.10_#_172_#_Locus6845v1rpkm7.82	expressed protein
jgi|Stasp1|295830|fgenesh1_kg.13_#_7_#_Locus4489v1rpkm15.97	hypothetical protein
jgi|Stasp1|297509|fgenesh1_kg.17_#_285_#_Locus9873v1rpkm2.49	hypothetical protein
jgi|Stasp1|317331|fgenesh1_pm.10_#_50	hypothetical protein
jgi|Stasp1|319020|fgenesh1_pm.14_#_190	hypothetical protein
jgi|Stasp1|319172|fgenesh1_pm.14_#_342	hypothetical protein
jgi|Stasp1|320891|fgenesh1_pm.20_#_243	hypothetical protein
jgi|Stasp1|324258|estExt_fgenesh1_pm.C_4_t10302	hypothetical protein
jgi|Stasp1|325816|estExt_fgenesh1_pm.C_70195	hypothetical protein
jgi|Stasp1|330565|estExt_fgenesh1_pm.C_260008	expressed protein
jgi|Stasp1|334398|estExt_fgenesh1_pg.C_5_t10420	expressed protein
jgi|Stasp1|336712|estExt_fgenesh1_pg.C_100014	expressed protein
jgi|Stasp1|337320|estExt_fgenesh1_pg.C_110260	hypothetical protein
jgi|Stasp1|341216|estExt_fgenesh1_pg.C_280057	hypothetical protein
jgi|Stasp1|347854|gm1.6580_g	expressed protein
jgi|Stasp1|350893|gm1.9619_g	hypothetical protein
jgi|Stasp1|352166|gm1.10892_g	expressed protein
jgi|Stasp1|352313|gm1.11039_g	hypothetical protein
jgi|Stasp1|352669|gm1.11395_g	hypothetical protein
jgi|Stasp1|353054|gm1.11780_g	hypothetical protein
jgi|Stasp1|363402|MIX8991_65_54	expressed protein
jgi|Stasp1|371639|estExt_Genemark1.C_1_t10008	hypothetical protein
jgi|Stasp1|378074|estExt_Genemark1.C_10_t10077	expressed protein
jgi|Stasp1|378084|estExt_Genemark1.C_10_t10087	expressed protein
jgi|Stasp1|380082|estExt_Genemark1.C_140388	hypothetical protein
jgi|Stasp1|381169|estExt_Genemark1.C_180022	expressed protein
jgi|Stasp1|53258|CE53257_445	hypothetical protein
jgi|Stasp1|64953|CE64952_417	hypothetical protein
jgi|Stasp1|70790|CE70789_242	expressed protein
jgi|Stasp1|93797|CE93796_185	hypothetical protein
jgi|Stasp1|98004|CE98003_204	hypothetical protein
jgi|Ternu1|103115|CE103114_931	expressed protein
jgi|Ternu1|114539|CE114538_273	expressed protein
jgi|Ternu1|150035|CE150034_883	hypothetical protein
jgi|Ternu1|242044|gw1.106.17.1	hypothetical protein
jgi|Ternu1|252163|gw1.32.92.1	expressed protein
jgi|Ternu1|259638|gw1.28.199.1	hypothetical protein
jgi|Ternu1|267023|e_gw1.8.139.1	expressed protein
jgi|Ternu1|276931|e_gw1.55.115.1	expressed protein
jgi|Ternu1|306754|estExt_Genewise1Plus.C_70017	expressed protein
jgi|Ternu1|307351|estExt_Genewise1Plus.C_80202	expressed protein
jgi|Ternu1|319659|estExt_Genewise1Plus.C_880068	expressed protein
jgi|Ternu1|327711|fgenesh1_kg.30_#_52_#_Locus7433v1rpkm5.50	expressed protein
jgi|Ternu1|328099|fgenesh1_kg.35_#_11_#_Locus8899v1rpkm2.52	expressed protein
jgi|Ternu1|348032|gm1.1295_g	expressed protein
jgi|Ternu1|348572|gm1.1835_g	expressed protein
jgi|Ternu1|348959|gm1.2222_g	hypothetical protein
jgi|Ternu1|351457|gm1.4720_g	expressed protein
jgi|Ternu1|353871|gm1.7134_g	expressed protein
jgi|Ternu1|354553|gm1.7816_g	hypothetical protein
jgi|Ternu1|364444|MIX7873_1040_68	expressed protein
jgi|Ternu1|372623|estExt_Genemark1.C_110064	expressed protein
jgi|Ternu1|375117|estExt_Genemark1.C_340080	expressed protein
jgi|Ternu1|383130|estExt_fgenesh1_pg.C_340009	expressed protein
jgi|Ternu1|78296|CE78295_2194	hypothetical protein
jgi|Ternu1|87930|CE87929_4175	hypothetical protein
jgi|Ternu1|88753|CE88752_4032	expressed protein
jgi|Totfu1|577943|e_gw1.1.528.1	expressed protein
jgi|Trepe1|116756|CE116755_1310	expressed protein
jgi|Trepe1|129331|CE129330_1534	expressed protein
jgi|Trepe1|15816|CE15815_597	expressed protein
jgi|Trepe1|180456|CE180455_120	expressed protein
jgi|Trepe1|184009|CE184008_236	hypothetical protein
jgi|Trepe1|293839|CE293838_557	expressed protein
jgi|Trepe1|322807|CE322806_520	hypothetical protein
jgi|Trepe1|332424|CE332423_802	expressed protein
jgi|Trepe1|343988|CE343987_1018	expressed protein
jgi|Trepe1|379265|gw1.7.80.1	expressed protein
jgi|Trepe1|382303|gw1.14.161.1	hypothetical protein
jgi|Trepe1|391999|gw1.1.1496.1	hypothetical protein
jgi|Trepe1|394231|gw1.4.694.1	expressed protein
jgi|Trepe1|402691|gw1.1.2650.1	hypothetical protein
jgi|Trepe1|409406|gw1.14.925.1	expressed protein
jgi|Trepe1|414208|e_gw1.1.1612.1	hypothetical protein
jgi|Trepe1|414803|e_gw1.1.2974.1	hypothetical protein
jgi|Trepe1|416585|e_gw1.2.851.1	expressed protein
jgi|Trepe1|418174|e_gw1.3.2326.1	hypothetical protein
jgi|Trepe1|418795|e_gw1.3.2893.1	hypothetical protein
jgi|Trepe1|419484|e_gw1.3.1928.1	hypothetical protein
jgi|Trepe1|431613|e_gw1.11.662.1	expressed protein
jgi|Trepe1|434462|e_gw1.14.986.1	expressed protein
jgi|Trepe1|472876|estExt_Genewise1Plus.C_1_t50092	expressed protein
jgi|Trepe1|482823|estExt_Genewise1Plus.C_6_t20171	expressed protein
jgi|Trepe1|48625|CE48624_255	hypothetical protein
jgi|Trepe1|499584|fgenesh1_pg.1_#_1264	expressed protein
jgi|Trepe1|500892|fgenesh1_pg.2_#_938	expressed protein
jgi|Trepe1|505760|fgenesh1_pg.8_#_172	expressed protein
jgi|Trepe1|516624|fgenesh1_kg.4_#_240_#_Locus3313v1rpkm36.73	hypothetical protein
jgi|Trepe1|516817|fgenesh1_kg.4_#_433_#_Locus274v1rpkm484.77	expressed protein
jgi|Trepe1|519312|fgenesh1_kg.7_#_484_#_Locus12741v2rpkm0.81	hypothetical protein
jgi|Trepe1|519616|fgenesh1_kg.7_#_788_#_Locus6564v2rpkm10.75	PTH11-typeG-protein-coupled receptor
jgi|Trepe1|522717|fgenesh1_kg.14_#_368_#_Locus2253v1rpkm58.11	expressed protein
jgi|Trepe1|523033|fgenesh1_kg.15_#_310_#_Locus6340v1rpkm12.94	expressed protein
jgi|Trepe1|526047|fgenesh1_kg.30_#_26_#_Locus2806v1rpkm45.63	hypothetical protein
jgi|Trepe1|530229|fgenesh1_pm.5_#_505	hypothetical protein
jgi|Trepe1|551453|estExt_fgenesh1_pg.C_8_t10226	expressed protein
jgi|Trepe1|552887|estExt_fgenesh1_pg.C_110052	expressed protein
jgi|Trepe1|558563|gm1.1555_g	expressed protein
jgi|Trepe1|563538|gm1.6530_g	hypothetical protein
jgi|Trepe1|563661|gm1.6653_g	expressed protein
jgi|Trepe1|564369|gm1.7361_g	expressed protein
jgi|Trepe1|565504|gm1.8496_g	hypothetical protein
jgi|Trepe1|566316|gm1.9308_g	hypothetical protein
jgi|Trepe1|570558|gm1.13550_g	hypothetical protein
jgi|Trepe1|570585|gm1.13577_g	expressed protein
jgi|Trepe1|584476|MIX11370_7638_34	expressed protein
jgi|Trepe1|593757|MIX20651_15_29	hypothetical protein
jgi|Trepe1|599145|estExt_Genemark1.C_1_t20397	hypothetical protein
jgi|Trepe1|602218|estExt_Genemark1.C_4_t10104	expressed protein
jgi|Trepe1|604872|estExt_Genemark1.C_7_t10302	hypothetical protein
jgi|Trepe1|609849|estExt_Genemark1.C_190010	expressed protein
jgi|Trepe1|611751|estExt_Genemark1.C_320026	hypothetical protein
jgi|Tryvi1|130913|CE130912_36	hypothetical protein
jgi|Tryvi1|138390|CE138389_716	hypothetical protein
jgi|Tryvi1|172994|CE172993_357	expressed protein
jgi|Tryvi1|201211|CE201210_372	expressed protein
jgi|Tryvi1|290277|CE290276_586	expressed protein
jgi|Tryvi1|30720|CE30719_276	expressed protein
jgi|Tryvi1|340296|CE340295_895	expressed protein
jgi|Tryvi1|372004|CE372003_425	expressed protein
jgi|Tryvi1|435733|gw1.101.16.1	hypothetical protein
jgi|Tryvi1|437290|gw1.100.61.1	hypothetical protein
jgi|Tryvi1|449566|e_gw1.42.149.1	expressed protein
jgi|Tryvi1|451259|e_gw1.52.77.1	expressed protein
jgi|Tryvi1|453033|e_gw1.64.90.1	expressed protein
jgi|Tryvi1|453738|e_gw1.70.92.1	expressed protein
jgi|Tryvi1|457226|e_gw1.128.6.1	expressed protein
jgi|Tryvi1|466961|estExt_Genewise1.C_290191	expressed protein
jgi|Tryvi1|495337|estExt_Genewise1Plus.C_1410001	expressed protein
jgi|Tryvi1|499222|fgenesh1_kg.18_#_165_#_Locus4949v2rpkm9.53	expressed protein
jgi|Tryvi1|501194|fgenesh1_kg.25_#_154_#_Locus10601v2rpkm1.73	expressed protein
jgi|Tryvi1|502646|fgenesh1_kg.31_#_1_#_Locus5687v1rpkm23.69	hypothetical protein
jgi|Tryvi1|504513|fgenesh1_kg.40_#_89_#_Locus7711v1rpkm10.77	expressed protein
jgi|Tryvi1|509699|fgenesh1_kg.8_#_128_#_Locus13873v1rpkm1.73	expressed protein
jgi|Tryvi1|510401|fgenesh1_kg.89_#_11_#_Locus10051v1rpkm4.71	hypothetical protein
jgi|Tryvi1|510575|fgenesh1_kg.9_#_150_#_Locus7905v1rpkm10.05	expressed protein
jgi|Tryvi1|512338|fgenesh1_pg.12_#_157	expressed protein
jgi|Tryvi1|513521|fgenesh1_pg.18_#_93	expressed protein
jgi|Tryvi1|514256|fgenesh1_pg.21_#_50	expressed protein
jgi|Tryvi1|518241|fgenesh1_pg.52_#_78	expressed protein
jgi|Tryvi1|519835|fgenesh1_pg.70_#_41	expressed protein
jgi|Tryvi1|519935|fgenesh1_pg.72_#_41	expressed protein
jgi|Tryvi1|520173|fgenesh1_pg.77_#_43	hypothetical protein
jgi|Tryvi1|523099|fgenesh1_pm.20_#_33	hypothetical protein
jgi|Tryvi1|529282|gm1.1628_g	expressed protein
jgi|Tryvi1|530764|gm1.3110_g	hypothetical protein
jgi|Tryvi1|531424|gm1.3770_g	expressed protein
jgi|Tryvi1|531909|gm1.4255_g	expressed protein
jgi|Tryvi1|532052|gm1.4398_g	expressed protein
jgi|Tryvi1|532274|gm1.4620_g	expressed protein
jgi|Tryvi1|532690|gm1.5036_g	expressed protein
jgi|Tryvi1|532761|gm1.5107_g	expressed protein
jgi|Tryvi1|533837|gm1.6183_g	expressed protein
jgi|Tryvi1|535020|gm1.7366_g	expressed protein
jgi|Tryvi1|536477|gm1.8823_g	expressed protein
jgi|Tryvi1|564378|estExt_fgenesh1_pg.C_80021	hypothetical protein
jgi|Tryvi1|565867|estExt_fgenesh1_pg.C_170110	hypothetical protein
jgi|Tryvi1|568024|estExt_fgenesh1_pg.C_370037	hypothetical protein
jgi|Tryvi1|568444|estExt_fgenesh1_pg.C_420002	expressed protein
jgi|Tryvi1|572645|estExt_Genemark1.C_30106	expressed protein
jgi|Tryvi1|573538|estExt_Genemark1.C_60245	hypothetical protein
jgi|Tryvi1|581024|estExt_Genemark1.C_1020011	expressed protein
jgi|Tryvi1|581160|estExt_Genemark1.C_1090013	hypothetical protein
jgi|Tryvi1|581600|estExt_Genemark1.C_2000001	hypothetical protein
jgi|Veren1|210421|CE210420_32	hypothetical protein
jgi|Veren1|255531|CE255530_10361	expressed protein
jgi|Veren1|36125|CE36124_6985	expressed protein
jgi|Veren1|40896|CE40895_114	expressed protein
jgi|Veren1|417648|gw1.90.40.1	hypothetical protein
jgi|Veren1|418336|gw1.109.28.1	hypothetical protein
jgi|Veren1|419158|gw1.83.38.1	hypothetical protein
jgi|Veren1|421731|gw1.223.27.1	hypothetical protein
jgi|Veren1|446529|gw1.94.99.1	hypothetical protein
jgi|Veren1|449787|gw1.122.94.1	hypothetical protein
jgi|Veren1|458854|e_gw1.19.301.1	expressed protein
jgi|Veren1|472559|e_gw1.100.56.1	hypothetical protein
jgi|Veren1|473365|e_gw1.109.26.1	hypothetical protein
jgi|Veren1|480752|e_gw1.237.30.1	hypothetical protein
jgi|Veren1|481000|e_gw1.245.18.1	expressed protein
jgi|Veren1|49279|CE49278_562	hypothetical protein
jgi|Veren1|522823|estExt_Genewise1Plus.C_960047	hypothetical protein
jgi|Veren1|524205|estExt_Genewise1Plus.C_1200049	hypothetical protein
jgi|Veren1|531612|fgenesh1_kg.21_#_80_#_Locus15196v2rpkm0.48	expressed protein
jgi|Veren1|538448|fgenesh1_kg.370_#_1_#_Locus4183v1rpkm22.47	expressed protein
jgi|Veren1|544857|fgenesh1_pg.47_#_62	hypothetical protein
jgi|Veren1|545766|fgenesh1_pg.62_#_69	hypothetical protein
jgi|Veren1|557482|estExt_fgenesh1_pm.C_30062	expressed protein
jgi|Veren1|569581|estExt_fgenesh1_pg.C_600053	expressed protein
jgi|Veren1|570174|estExt_fgenesh1_pg.C_710019	hypothetical protein
jgi|Veren1|572798|estExt_fgenesh1_pg.C_2210007	expressed protein
jgi|Veren1|576918|gm1.3796_g	hypothetical protein
jgi|Veren1|579039|gm1.5917_g	expressed protein
jgi|Veren1|579701|gm1.6579_g	hypothetical protein
jgi|Veren1|580172|gm1.7050_g	hypothetical protein
jgi|Veren1|582671|gm1.9549_g	expressed protein
jgi|Veren1|587068|gm1.13946_g	hypothetical protein
jgi|Veren1|612648|estExt_Genemark1.C_60130	expressed protein
jgi|Veren1|614375|estExt_Genemark1.C_160102	expressed protein
jgi|Veren1|614913|estExt_Genemark1.C_190177	hypothetical protein
jgi|Veren1|616364|estExt_Genemark1.C_350110	expressed protein
jgi|Veren1|616826|estExt_Genemark1.C_390082	expressed protein
jgi|Veren1|620564|estExt_Genemark1.C_1130051	expressed protein
jgi|Veren1|73593|CE73592_83	hypothetical protein
jgi|Wesor1|127804|CE127803_1439	expressed protein
jgi|Wesor1|196094|CE196093_178	expressed protein
jgi|Wesor1|271300|CE271299_3799	expressed protein
jgi|Wesor1|287266|CE287265_117	putative alpha-xylosidase
jgi|Wesor1|301179|CE301178_1293	expressed protein
jgi|Wesor1|346459|gw1.34.81.1	hypothetical protein
jgi|Wesor1|362414|gw1.4.1221.1	hypothetical protein
jgi|Wesor1|433207|fgenesh1_kg.10_#_61_#_Locus9795v2rpkm1.30	expressed protein
jgi|Wesor1|449566|fgenesh1_pm.7_#_100	expressed protein
jgi|Wesor1|45390|CE45389_1469	hypothetical protein
jgi|Wesor1|454047|gm1.227_g	expressed protein
jgi|Wesor1|455269|gm1.1449_g	hypothetical protein
jgi|Wesor1|457554|gm1.3734_g	hypothetical protein
jgi|Wesor1|494860|estExt_fgenesh1_pm.C_150094	hypothetical protein
jgi|Wesor1|498677|estExt_fgenesh1_pg.C_2_t20093	hypothetical protein
jgi|Wesor1|501876|estExt_fgenesh1_pg.C_130152	expressed protein
jgi|Zoprh1|130542|CE130541_35	hypothetical protein
jgi|Zoprh1|152150|CE152149_2105	expressed protein
jgi|Zoprh1|152238|CE152237_54	hypothetical protein
jgi|Zoprh1|279072|CE279071_320	expressed protein
jgi|Zoprh1|323820|CE323819_617	expressed protein
jgi|Zoprh1|357641|CE357640_341	expressed protein
jgi|Zoprh1|399965|CE399964_448	expressed protein
jgi|Zoprh1|437352|gw1.3.12.1	expressed protein
jgi|Zoprh1|441568|gw1.56.52.1	hypothetical protein
jgi|Zoprh1|446324|gw1.64.35.1	hypothetical protein
jgi|Zoprh1|448133|gw1.10.265.1	hypothetical protein
jgi|Zoprh1|448797|gw1.14.243.1	hypothetical protein
jgi|Zoprh1|449835|gw1.20.153.1	hypothetical protein
jgi|Zoprh1|456582|gw1.28.294.1	hypothetical protein
jgi|Zoprh1|456892|gw1.13.328.1	hypothetical protein
jgi|Zoprh1|457304|gw1.133.29.1	hypothetical protein
jgi|Zoprh1|458724|gw1.14.416.1	hypothetical protein
jgi|Zoprh1|477275|gw1.24.572.1	expressed protein
jgi|Zoprh1|487038|gw1.5.1062.1	hypothetical protein
jgi|Zoprh1|499974|gw1.35.633.1	expressed protein
jgi|Zoprh1|505625|gw1.32.597.1	hypothetical protein
jgi|Zoprh1|515602|gw1.22.888.1	hypothetical protein
jgi|Zoprh1|521674|gw1.16.1209.1	hypothetical protein
jgi|Zoprh1|523942|gw1.107.151.1	hypothetical protein
jgi|Zoprh1|536332|gw1.10.1888.1	expressed protein
jgi|Zoprh1|539100|gw1.35.1000.1	hypothetical protein
jgi|Zoprh1|546374|e_gw1.2.106.1	expressed protein
jgi|Zoprh1|549432|e_gw1.3.439.1	expressed protein
jgi|Zoprh1|550434|e_gw1.4.2023.1	hypothetical protein
jgi|Zoprh1|559523|e_gw1.9.1165.1	expressed protein
jgi|Zoprh1|561058|e_gw1.10.1108.1	hypothetical protein
jgi|Zoprh1|564651|e_gw1.13.527.1	hypothetical protein
jgi|Zoprh1|567710|e_gw1.16.150.1	hypothetical protein
jgi|Zoprh1|570023|e_gw1.18.1005.1	hypothetical protein
jgi|Zoprh1|570050|e_gw1.18.765.1	expressed protein
jgi|Zoprh1|572308|e_gw1.20.1168.1	hypothetical protein
jgi|Zoprh1|573671|e_gw1.21.1210.1	expressed protein
jgi|Zoprh1|577795|e_gw1.26.815.1	expressed protein
jgi|Zoprh1|581164|e_gw1.31.441.1	hypothetical protein
jgi|Zoprh1|581796|e_gw1.31.3.1	hypothetical protein
jgi|Zoprh1|581953|e_gw1.32.941.1	hypothetical protein
jgi|Zoprh1|583387|e_gw1.34.727.1	expressed protein
jgi|Zoprh1|592708|e_gw1.49.102.1	hypothetical protein
jgi|Zoprh1|600191|e_gw1.67.518.1	hypothetical protein
jgi|Zoprh1|601172|e_gw1.71.167.1	hypothetical protein
jgi|Zoprh1|603375|e_gw1.80.118.1	expressed protein
jgi|Zoprh1|605642|e_gw1.91.142.1	hypothetical protein
jgi|Zoprh1|607173|e_gw1.99.189.1	hypothetical protein
jgi|Zoprh1|631075|estExt_Genewise1.C_21_t20072	expressed protein
jgi|Zoprh1|631985|estExt_Genewise1.C_24_t10182	expressed protein
jgi|Zoprh1|634731|estExt_Genewise1.C_31_t20306	expressed protein
jgi|Zoprh1|635041|estExt_Genewise1.C_33_t10107	hypothetical protein
jgi|Zoprh1|639166|estExt_Genewise1.C_47_t10292	expressed protein
jgi|Zoprh1|641054|estExt_Genewise1.C_570224	expressed protein
jgi|Zoprh1|641330|estExt_Genewise1.C_580355	expressed protein
jgi|Zoprh1|650000|estExt_Genewise1Plus.C_1_t60099	hypothetical protein
jgi|Zoprh1|650609|estExt_Genewise1Plus.C_2_t30193	expressed protein
jgi|Zoprh1|653382|estExt_Genewise1Plus.C_6_t10148	expressed protein
jgi|Zoprh1|657614|estExt_Genewise1Plus.C_9_t40101	hypothetical protein
jgi|Zoprh1|665468|estExt_Genewise1Plus.C_25_t10303	hypothetical protein
jgi|Zoprh1|669767|estExt_Genewise1Plus.C_39_t10247	expressed protein
jgi|Zoprh1|671753|estExt_Genewise1Plus.C_450227	expressed protein
jgi|Zoprh1|673473|estExt_Genewise1Plus.C_520156	expressed protein
jgi|Zoprh1|674827|estExt_Genewise1Plus.C_610413	expressed protein
jgi|Zoprh1|675252|estExt_Genewise1Plus.C_640176	expressed protein
jgi|Zoprh1|676570|estExt_Genewise1Plus.C_720142	expressed protein
jgi|Zoprh1|677757|estExt_Genewise1Plus.C_860019	hypothetical protein
jgi|Zoprh1|680082|estExt_Genewise1Plus.C_1250027	expressed protein
jgi|Zoprh1|689521|fgenesh1_pg.30_#_151	hypothetical protein
jgi|Zoprh1|694127|fgenesh1_pg.58_#_91	hypothetical protein
jgi|Zoprh1|697203|fgenesh1_pg.8_#_525	hypothetical protein
jgi|Zoprh1|703488|fgenesh1_kg.146_#_26_#_Locus13931v2rpkm1.87	expressed protein
jgi|Zoprh1|705676|fgenesh1_kg.19_#_383_#_Locus12741v2rpkm2.46	expressed protein
jgi|Zoprh1|707981|fgenesh1_kg.25_#_54_#_Locus6083v1rpkm29.82	expressed protein
jgi|Zoprh1|709590|fgenesh1_kg.3_#_292_#_Locus9276v1rpkm11.76	expressed protein
jgi|Zoprh1|710387|fgenesh1_kg.31_#_243_#_Locus13508v1rpkm3.74	expressed protein
jgi|Zoprh1|712164|fgenesh1_kg.4_#_108_#_Locus7596v1rpkm19.76	hypothetical protein
jgi|Zoprh1|717214|fgenesh1_kg.6_#_644_#_Locus14406v2rpkm1.19	expressed protein
jgi|Zoprh1|724430|fgenesh1_pm.136_#_20	expressed protein
jgi|Zoprh1|727917|fgenesh1_pm.32_#_21	hypothetical protein
jgi|Zoprh1|730364|fgenesh1_pm.51_#_75	hypothetical protein
jgi|Zoprh1|731964|fgenesh1_pm.7_#_62	hypothetical protein
jgi|Zoprh1|733817|estExt_fgenesh1_pm.C_1_t10088	hypothetical protein
jgi|Zoprh1|737689|estExt_fgenesh1_pm.C_150223	expressed protein
jgi|Zoprh1|738399|estExt_fgenesh1_pm.C_200059	hypothetical protein
jgi|Zoprh1|753809|estExt_fgenesh1_pg.C_540049	expressed protein
jgi|Zoprh1|765977|MIX9210_80_90	expressed protein
jgi|Zoprh1|771728|MIX14961_12_44	hypothetical protein
jgi|Zoprh1|782326|MIX25559_12_42	hypothetical protein
jgi|Zoprh1|789617|MIX32850_2_16	hypothetical protein
jgi|Zoprh1|803823|MIX47056_2_13	hypothetical protein
AB01301.1
AB02015.1
AB02603.1
AB03145.1
AB03755.1
AB03986.1
AB04245.1
AB04488.1
AB05263.1
AB05889.1
AB06098.1
AB06206.1
AB06241.1
AB06440.1
AB06951.1
AB07006.1
AB07459.1
AB07985.1
AB08209.1
AB08514.1
AB08656.1
AB09660.1
AB09941.1
PTRG_00145
PTRG_00453
PTRG_01275
PTRG_01640
PTRG_02148
PTRG_02510
PTRG_03432
PTRG_03684
PTRG_03846
PTRG_04218
PTRG_04514
PTRG_05065
PTRG_05149
PTRG_05365
PTRG_06062
PTRG_06367
PTRG_06964
PTRG_08055
PTRG_08363
PTRG_08733
PTRG_09306
PTRG_09345
PTRG_10659
PTRG_11879
jgi|Aciri1_meta|120685|gw1.03615.29.1
jgi|Aciri1_meta|124894|gw1.04188.71.1
jgi|Aciri1_meta|136686|e_gw1.00242.7.1
jgi|Aciri1_meta|140439|e_gw1.01094.6.1
jgi|Aciri1_meta|146727|e_gw1.02659.4.1
jgi|Aciri1_meta|151570|e_gw1.03851.13.1
jgi|Aciri1_meta|181591|estExt_Genewise1.C_5WFSArich_Contig_019760009
jgi|Aciri1_meta|187191|estExt_Genewise1.C_5WFSArich_Contig_031790011
jgi|Aciri1_meta|252034|CE58292_1410
jgi|Aciri1_meta|33232|gm1.6922_g
jgi|Aciri1_meta|447552|CE253810_484
jgi|Aciri1_meta|71750|fgenesh1_pg.5WFSArich_Contig_03495_#_22
jgi|Aciri1_meta|81318|fgenesh1_pm.5WFSArich_Contig_03753_#_2
jgi|Aciri1_meta|92261|fgenesh1_kg.5WFSArich_Contig_03851_#_5_#_Locus4686v4rpkm0.62_PRE
jgi|Ampqui1|116496|CE116495_1372
jgi|Ampqui1|16106|CE16105_918
jgi|Ampqui1|211131|CE211130_789
jgi|Ampqui1|436220|e_gw1.1.4250.1
jgi|Ampqui1|461088|e_gw1.12.334.1
jgi|Ampqui1|489397|estExt_Genewise1Plus.C_1_t80256
jgi|Ampqui1|490848|estExt_Genewise1Plus.C_2_t30059
jgi|Ampqui1|504528|estExt_Genewise1Plus.C_8_t30471
jgi|Ampqui1|510041|fgenesh1_kg.1_#_1991_#_Locus516v1rpkm310.27
jgi|Ampqui1|513312|fgenesh1_kg.2_#_2027_#_Locus1113v1rpkm149.07
jgi|Ampqui1|514751|fgenesh1_kg.3_#_1409_#_Locus9062v1rpkm1.92
jgi|Ampqui1|524386|fgenesh1_kg.13_#_105_#_Locus8645v1rpkm2.34
jgi|Ampqui1|534164|gm1.344_g
jgi|Ampqui1|535436|gm1.1616_g
jgi|Ampqui1|549879|estExt_Genemark1.C_6_t20086
jgi|Ampqui1|570680|MIX9932_4_23
jgi|Ampqui1|579894|MIX19146_241_32
jgi|Ampqui1|58827|CE58826_32
jgi|Ampqui1|589671|estExt_fgenesh1_pm.C_8_t10082
jgi|Ampqui1|64270|CE64269_4086
jgi|Aplpr1|117195|CE117194_273
jgi|Aplpr1|196463|gw1.76.2.1
jgi|Aplpr1|206346|gw1.6.608.1
jgi|Aplpr1|216581|gw1.27.233.1
jgi|Aplpr1|232914|e_gw1.21.304.1
jgi|Aplpr1|236878|e_gw1.38.18.1
jgi|Aplpr1|267694|estExt_Genewise1Plus.C_8_t10039
jgi|Aplpr1|280074|estExt_Genewise1Plus.C_500008
jgi|Aplpr1|285184|fgenesh1_kg.7_#_26_#_Locus7706v8rpkm0.00_PRE
jgi|Aplpr1|286486|fgenesh1_kg.10_#_145_#_Locus247v1rpkm630.88
jgi|Aplpr1|289805|fgenesh1_kg.20_#_52_#_Locus91v1rpkm1487.39
jgi|Aplpr1|290972|fgenesh1_kg.24_#_193_#_Locus480v1rpkm320.90
jgi|Aplpr1|296512|gm1.3025_g
jgi|Aplpr1|302380|gm1.8893_g
jgi|Aplpr1|307642|fgenesh1_pg.10_#_4
jgi|Aplpr1|308785|fgenesh1_pg.13_#_146
jgi|Aplpr1|311331|fgenesh1_pg.22_#_199
jgi|Aplpr1|314489|estExt_Genemark1.C_1_t10258
jgi|Aplpr1|351978|estExt_fgenesh1_pm.C_170035
jgi|Aplpr1|362205|estExt_fgenesh1_pg.C_360028
jgi|Aplpr1|61114|CE61113_1582
jgi|Aspnid1|10243|AN5639
jgi|Aspnid1|1725|AN12202
jgi|Aspnid1|2244|AN3886
jgi|Aspnid1|2744|AN7400
jgi|Aspnid1|2749|AN7395
jgi|Aspnid1|2888|AN7270
jgi|Aspnid1|2932|AN7232
jgi|Aspnid1|3100|AN10886
jgi|Aspnid1|32|AN5069
jgi|Aspnid1|3647|AN7774
jgi|Aspnid1|3811|AN6415
jgi|Aspnid1|3813|AN6413
jgi|Aspnid1|42|AN5059
jgi|Aspnid1|5047|AN12276
jgi|Aspnid1|5106|AN9266
jgi|Aspnid1|5151|AN9306
jgi|Aspnid1|5236|AN9387
jgi|Aspnid1|6615|AN0178
jgi|Aspnid1|6841|AN9036
jgi|Aspnid1|7194|AN1540
jgi|Aspnid1|7264|AN9444
jgi|Aspnid1|7420|AN1738
jgi|Aspnid1|7626|AN1930
jgi|Aspnid1|8136|AN2386
jgi|Aspnid1|8360|AN2575
jgi|Aspnid1|8376|AN2587
jgi|Aspnid1|8697|AN3395
jgi|Aspnid1|8864|AN3241
jgi|Aspnid1|9138|AN10369
jgi|Aspnid1|9497|AN2683
jgi|Aspnid1|9572|AN12418
jgi|Aspnid1|9609|AN8328
jgi|Aurpu_var_mel1|13009|gw1.7.115.1
jgi|Aurpu_var_mel1|17417|gw1.16.117.1
jgi|Aurpu_var_mel1|27966|gw1.18.524.1
jgi|Aurpu_var_mel1|28190|gw1.1.2759.1
jgi|Aurpu_var_mel1|30765|gw1.65.9.1
jgi|Aurpu_var_mel1|47166|e_gw1.8.475.1
jgi|Aurpu_var_mel1|47280|e_gw1.8.490.1
jgi|Aurpu_var_mel1|49640|e_gw1.11.27.1
jgi|Aurpu_var_mel1|55236|e_gw1.21.184.1
jgi|Aurpu_var_mel1|56656|e_gw1.24.241.1
jgi|Aurpu_var_mel1|58088|e_gw1.27.334.1
jgi|Aurpu_var_mel1|63725|fgenesh1_pg.4_#_62
jgi|Aurpu_var_mel1|70678|fgenesh1_pg.62_#_6
jgi|Aurpu_var_mel1|71677|fgenesh1_pm.1_#_897
jgi|Aurpu_var_mel1|80041|gm1.437_g
jgi|Aurpu_var_mel1|87229|gm1.7625_g
jgi|Aurpu_var_mel1|9266|gw1.4.51.1
jgi|Aurpu_var_nam1|10261|gw1.4.50.1
jgi|Aurpu_var_nam1|21519|gw1.4.604.1
jgi|Aurpu_var_nam1|22245|gw1.28.96.1
jgi|Aurpu_var_nam1|29798|gw1.31.87.1
jgi|Aurpu_var_nam1|32454|gw1.32.50.1
jgi|Aurpu_var_nam1|36696|e_gw1.1.200.1
jgi|Aurpu_var_nam1|37355|e_gw1.2.498.1
jgi|Aurpu_var_nam1|37903|e_gw1.2.1180.1
jgi|Aurpu_var_nam1|38811|e_gw1.2.956.1
jgi|Aurpu_var_nam1|42910|e_gw1.5.971.1
jgi|Aurpu_var_nam1|43290|e_gw1.5.846.1
jgi|Aurpu_var_nam1|52556|e_gw1.14.816.1
jgi|Aurpu_var_nam1|55857|e_gw1.20.114.1
jgi|Aurpu_var_nam1|76321|fgenesh1_pm.21_#_182
jgi|Aurpu_var_nam1|76654|fgenesh1_pm.25_#_27
jgi|Aurpu_var_nam1|82379|gm1.5197_g
jgi|Aurpu_var_pul1|265443|e_gw1.2.442.1
jgi|Aurpu_var_pul1|270294|e_gw1.6.945.1
jgi|Aurpu_var_pul1|280282|e_gw1.20.338.1
jgi|Aurpu_var_pul1|292539|estExt_Genewise1.C_5_t10027
jgi|Aurpu_var_pul1|313889|estExt_Genewise1Plus.C_4_t20053
jgi|Aurpu_var_pul1|325161|estExt_Genewise1Plus.C_210166
jgi|Aurpu_var_pul1|325939|estExt_Genewise1Plus.C_240046
jgi|Aurpu_var_pul1|327382|estExt_Genewise1Plus.C_290103
jgi|Aurpu_var_pul1|334174|gm1.4091_g
jgi|Aurpu_var_pul1|348193|fgenesh1_kg.20_#_5_#_Locus821v1rpkm209.89
jgi|Aurpu_var_pul1|351531|fgenesh1_pg.2_#_77
jgi|Aurpu_var_pul1|360070|fgenesh1_pg.38_#_50
jgi|Aurpu_var_pul1|378287|fgenesh1_pm.34_#_8
jgi|Aurpu_var_pul1|408024|estExt_fgenesh1_pg.C_180177
jgi|Aurpu_var_pul1|47153|CE47152_23748
jgi|Aurpu_var_pul1|57398|CE57397_206
jgi|Aurpu_var_sub1|1655|gm1.1655_g
jgi|Aurpu_var_sub1|1925|gm1.1925_g
jgi|Aurpu_var_sub1|1|gm1.1_g
jgi|Aurpu_var_sub1|26195|fgenesh1_pg.2_#_294
jgi|Aurpu_var_sub1|327420|CE213306_33903
jgi|Aurpu_var_sub1|34380|fgenesh1_kg.0_#_165_#_Locus3466v1rpkm42.73
jgi|Aurpu_var_sub1|37023|fgenesh1_kg.3_#_423_#_Locus5554v1rpkm16.29
jgi|Aurpu_var_sub1|39191|fgenesh1_kg.8_#_220_#_Locus8277v1rpkm3.07
jgi|Aurpu_var_sub1|441276|CE327162_1666
jgi|Aurpu_var_sub1|468933|CE354819_4249
jgi|Aurpu_var_sub1|4823|gm1.4823_g
jgi|Aurpu_var_sub1|5240|gm1.5240_g
jgi|Aurpu_var_sub1|552211|CE438097_6371
jgi|Aurpu_var_sub1|553600|CE439486_7101
jgi|Aurpu_var_sub1|566694|CE452580_5854
jgi|Aurpu_var_sub1|76487|estExt_Genemark1.C_1_t20087
jgi|Aurpu_var_sub1|88450|estExt_fgenesh1_pg.C_90077
jgi|Aurpu_var_sub1|9521|gm1.9521_g
jgi|Bauco1|389608|CE228505_25174
jgi|Bauco1|41690|gw1.6.147.1
jgi|Bauco1|45393|gw1.3.399.1
jgi|Bauco1|52567|gw1.5.1048.1
jgi|Bauco1|54373|gw1.10.828.1
jgi|Bauco1|63880|e_gw1.2.695.1
jgi|Bimnz1|126774|CE126773_32
jgi|Bimnz1|151734|CE151733_22
jgi|Bimnz1|168768|CE168767_110
jgi|Bimnz1|244243|CE244242_91
jgi|Bimnz1|269783|CE269782_36
jgi|Bimnz1|276853|CE276852_5154
jgi|Bimnz1|279102|CE279101_29
jgi|Bimnz1|371494|gw1.23.141.1
jgi|Bimnz1|373084|gw1.20.138.1
jgi|Bimnz1|417780|gw1.25.466.1
jgi|Bimnz1|417880|gw1.25.470.1
jgi|Bimnz1|424740|gw1.68.348.1
jgi|Bimnz1|436533|gw1.9.1268.1
jgi|Bimnz1|444928|e_gw1.1.424.1
jgi|Bimnz1|445056|e_gw1.1.1151.1
jgi|Bimnz1|445437|e_gw1.2.1233.1
jgi|Bimnz1|446699|e_gw1.2.1285.1
jgi|Bimnz1|452096|e_gw1.7.751.1
jgi|Bimnz1|453079|e_gw1.8.1252.1
jgi|Bimnz1|453532|e_gw1.9.118.1
jgi|Bimnz1|459301|e_gw1.16.423.1
jgi|Bimnz1|461664|e_gw1.20.945.1
jgi|Bimnz1|463832|e_gw1.24.420.1
jgi|Bimnz1|471186|e_gw1.39.572.1
jgi|Bimnz1|471817|e_gw1.40.140.1
jgi|Bimnz1|491438|e_gw1.121.202.1
jgi|Bimnz1|492296|e_gw1.128.174.1
jgi|Bimnz1|497845|estExt_Genewise1.C_4_t10476
jgi|Bimnz1|507133|estExt_Genewise1.C_27_t10083
jgi|Bimnz1|508119|estExt_Genewise1.C_300453
jgi|Bimnz1|515751|estExt_Genewise1.C_730014
jgi|Bimnz1|522391|estExt_Genewise1Plus.C_1_t30079
jgi|Bimnz1|527374|estExt_Genewise1Plus.C_9_t10288
jgi|Bimnz1|530988|estExt_Genewise1Plus.C_18_t10132
jgi|Bimnz1|547697|estExt_Genewise1Plus.C_1390017
jgi|Bimnz1|547903|estExt_Genewise1Plus.C_1490034
jgi|Bimnz1|550256|fgenesh1_kg.6_#_160_#_Locus12845v1rpkm0.75
jgi|Bimnz1|550379|fgenesh1_kg.7_#_45_#_Locus9136v1rpkm2.80
jgi|Bimnz1|556657|fgenesh1_kg.44_#_102_#_Locus14306v1rpkm0.49
jgi|Bimnz1|557144|fgenesh1_kg.49_#_23_#_Locus5205v1rpkm13.94
jgi|Bimnz1|558910|fgenesh1_kg.71_#_7_#_Locus9693v1rpkm2.25
jgi|Bimnz1|559496|fgenesh1_kg.79_#_37_#_Locus12049v1rpkm0.95
jgi|Bimnz1|563564|fgenesh1_pg.3_#_234
jgi|Bimnz1|571030|fgenesh1_pg.49_#_4
jgi|Bimnz1|571576|fgenesh1_pg.55_#_9
jgi|Bimnz1|572314|fgenesh1_pg.64_#_67
jgi|Bimnz1|573078|fgenesh1_pg.75_#_44
jgi|Bimnz1|575648|fgenesh1_pg.131_#_1
jgi|Bimnz1|577939|fgenesh1_pm.8_#_65
jgi|Bimnz1|578050|fgenesh1_pm.8_#_176
jgi|Bimnz1|578496|fgenesh1_pm.11_#_76
jgi|Bimnz1|581991|fgenesh1_pm.44_#_47
jgi|Bimnz1|585902|estExt_fgenesh1_pm.C_10059
jgi|Bimnz1|586851|estExt_fgenesh1_pm.C_50034
jgi|Bimnz1|598629|estExt_fgenesh1_pg.C_220098
jgi|Bimnz1|598852|estExt_fgenesh1_pg.C_240106
jgi|Bimnz1|630494|MIX5649_944_100
jgi|Bimnz1|638723|MIX13878_8_96
jgi|Bimnz1|639205|MIX14360_50_51
jgi|Bimnz1|646183|MIX21338_48_95
jgi|Bimnz1|651081|MIX26236_2_36
jgi|Bimnz1|655316|MIX30471_2_39
jgi|Botci1|10672|BC1T_08313
jgi|Botci1|13112|BC1T_09796
jgi|Botci1|13659|BC1T_10169
jgi|Botci1|14019|BC1T_10290
jgi|Botci1|14540|BC1T_11389
jgi|Botci1|1461|BC1T_03033
jgi|Botci1|14843|BC1T_02584
jgi|Botci1|15924|BC1T_11643
jgi|Botci1|16116|BC1T_12161
jgi|Botci1|1618|BC1T_13298
jgi|Botci1|3528|BC1T_14478
jgi|Botci1|3529|BC1T_14479
jgi|Botci1|4167|BC1T_03606
jgi|Botci1|5224|BC1T_15594
jgi|Botci1|5822|BC1T_00700
jgi|Botci1|6173|BC1T_04846
jgi|Botci1|6962|BC1T_16114
jgi|Botci1|6963|BC1T_16115
jgi|Botci1|7399|BC1T_05521
jgi|Botci1|8463|BC1T_06012
jgi|Botci1|8950|BC1T_16236
jgi|Botci1|8960|BC1T_06354
jgi|Botci1|958|BC1T_12534
jgi|Botci1|9979|BC1T_01629
jgi|Botdo1_1|285149|NODE_6757_length_253910_cov_66.g10885.t1
jgi|Botdo1_1|285534|NODE_7235_length_217442_cov_66.g11258.t1
jgi|Botdo1_1|285679|NODE_7541_length_134334_cov_65.g11399.t1
jgi|Botdo1_1|285788|NODE_7802_length_72195_cov_62..g11481.t1
jgi|Botdo1_1|286370|NODE_8908_length_56127_cov_61..g12029.t1
jgi|Botdo1_1|286431|NODE_9077_length_108133_cov_63.g12090.t1
jgi|Botdo1_1|286582|NODE_9304_length_235905_cov_64.g12241.t1
jgi|Botdo1_1|287544|NODE_11889_length_127525_cov_6.g13045.t1
jgi|Botdo1_1|287802|NODE_334_length_29577_cov_63.9.g929.t1
jgi|Botdo1_1|288910|NODE_17654_length_76532_cov_58.g14191.t1
jgi|Botdo1_1|288943|NODE_32_length_30432_cov_58.36.g109.t1
jgi|Botdo1_1|288957|NODE_17807_length_55515_cov_60.g14218.t1
jgi|Botdo1_1|288975|NODE_17841_length_35666_cov_62.g14236.t1
jgi|Botdo1_1|289137|NODE_19030_length_135813_cov_6.g14383.t1
jgi|Botdo1_1|289291|NODE_20046_length_177545_cov_6.g14519.t1
jgi|Botdo1_1|289447|NODE_22502_length_37251_cov_62.g14626.t1
jgi|Botdo1_1|289674|NODE_23476_length_91583_cov_63.g14781.t1
jgi|Botdo1_1|289725|NODE_24907_length_24670_cov_63.g14814.t1
jgi|Botdo1_1|289920|NODE_34_length_42118_cov_65.11.g127.t1
jgi|Botdo1_1|290400|NODE_583_length_137302_cov_67..g1735.t1
jgi|Botdo1_1|290594|NODE_627_length_60220_cov_62.9.g1918.t1
jgi|Botdo1_1|290661|NODE_632_length_16698_cov_55.4.g1980.t1
jgi|Botdo1_1|290779|NODE_726_length_119237_cov_64..g2098.t1
jgi|Botdo1_1|291188|NODE_814_length_43561_cov_61.4.g2507.t1
jgi|Botdo1_1|291189|NODE_814_length_43561_cov_61.4.g2508.t1
jgi|Botdo1_1|291404|NODE_894_length_103657_cov_62..g2709.t1
jgi|Botdo1_1|291788|NODE_1015_length_51359_cov_62..g3082.t1
jgi|Botdo1_1|292846|NODE_94_length_76017_cov_67.53.g261.t1
jgi|Botdo1_1|292853|NODE_1363_length_5735_cov_66.7.g4061.t1
jgi|Botdo1_1|293028|NODE_1426_length_11790_cov_62..g4236.t1
jgi|Botdo1_1|294122|NODE_1749_length_49196_cov_66..g5294.t1
jgi|Botdo1_1|294175|NODE_132_length_42056_cov_66.3.g302.t1
jgi|Botdo1_1|295205|NODE_2300_length_37947_cov_60..g6303.t1
jgi|Botdo1_1|295218|NODE_2310_length_128233_cov_67.g6308.t1
jgi|Botdo1_1|295429|NODE_2464_length_41512_cov_62..g6517.t1
jgi|Botdo1_1|295430|NODE_2464_length_41512_cov_62..g6518.t1
jgi|Botdo1_1|295926|NODE_2659_length_37179_cov_63..g6937.t1
jgi|Botdo1_1|295928|NODE_2659_length_37179_cov_63..g6939.t1
jgi|Botdo1_1|295993|NODE_2661_length_410102_cov_66.g7004.t1
jgi|Botdo1_1|297204|NODE_3124_length_196523_cov_63.g8183.t1
jgi|Botdo1_1|299135|NODE_223_length_48999_cov_65.4.g629.t1
jgi|Cerzm1|11067|gw1.2.440.1
jgi|Cerzm1|113741|fgenesh1_pm.24_#_50
jgi|Cerzm1|116205|estExt_fgenesh1_pg.C_2_t10185
jgi|Cerzm1|119012|estExt_fgenesh1_pg.C_410046
jgi|Cerzm1|119154|estExt_fgenesh1_pg.C_460020
jgi|Cerzm1|14091|gw1.4.529.1
jgi|Cerzm1|14769|gw1.1.613.1
jgi|Cerzm1|17837|gw1.7.505.1
jgi|Cerzm1|21667|gw1.58.55.1
jgi|Cerzm1|22441|gw1.48.81.1
jgi|Cerzm1|25400|gw1.12.631.1
jgi|Cerzm1|26657|gw1.13.561.1
jgi|Cerzm1|2900|gw1.51.2.1
jgi|Cerzm1|31683|e_gw1.1.619.1
jgi|Cerzm1|35679|e_gw1.5.32.1
jgi|Cerzm1|38255|e_gw1.8.170.1
jgi|Cerzm1|44235|e_gw1.17.260.1
jgi|Cerzm1|48334|e_gw1.29.148.1
jgi|Cerzm1|48687|e_gw1.31.140.1
jgi|Cerzm1|49170|e_gw1.32.265.1
jgi|Cerzm1|50520|e_gw1.39.226.1
jgi|Cerzm1|51674|e_gw1.45.151.1
jgi|Cerzm1|86211|fgenesh1_pg.20_#_157
jgi|Cerzm1|94057|gm1.2039_g
jgi|Cerzm1|96742|gm1.4724_g
jgi|Cerzm1|98795|gm1.6777_g
jgi|Clafu1|184126|scf7180000126637_G4020
jgi|Clafu1|184301|scf7180000126929_G3699
jgi|Clafu1|184699|scf7180000127285_G6956
jgi|Clafu1|185562|scf7180000127713_G9498
jgi|Clafu1|185655|scf7180000127785_G12986
jgi|Clafu1|186021|scf7180000127990_G12289
jgi|Clafu1|186690|scf7180000128711_G12895
jgi|Clafu1|187057|scf7180000128985_G1381
jgi|Clafu1|190331|scf7180000130321_G1736
jgi|Clafu1|191467|scf7180000130417_G2086
jgi|Clafu1|192451|scf7180000130614_G1187
jgi|Clafu1|194284|scf7180000130764_G2372
jgi|Clafu1|194809|scf7180000130789_G8292
jgi|Clafu1|194996|scf7180000130789_G8479
jgi|Clafu1|195029|scf7180000130790_G12038
jgi|Clafu1|195140|scf7180000130799_G12359
jgi|Clafu1|195499|scf7180000130842_G12549
jgi|Clafu1|195773|scf7180000130861_G3368
jgi|Clafu1|195845|scf7180000130864_G6219
jgi|Clafu1|195970|scf7180000130876_G933
jgi|Clafu1|196706|scf7180000130931_G4511
jgi|Clafu1|196814|scf7180000130934_G2467
jgi|Clafu1|197149|scf7180000130978_G3400
jgi|Clafu1|197508|scf7180000130996_G13238
jgi|Cloaq1|101650|CE101649_41
jgi|Cloaq1|144800|CE144799_1290
jgi|Cloaq1|207628|CE207627_5910
jgi|Cloaq1|227429|CE227428_40
jgi|Cloaq1|258352|CE258351_6864
jgi|Cloaq1|333400|CE333399_129
jgi|Cloaq1|338650|CE338649_426
jgi|Cloaq1|36029|CE36028_4069
jgi|Cloaq1|368527|CE368526_541
jgi|Cloaq1|439635|gw1.12.41.1
jgi|Cloaq1|439694|gw1.261.14.1
jgi|Cloaq1|447226|gw1.59.80.1
jgi|Cloaq1|470403|gw1.69.149.1
jgi|Cloaq1|474220|e_gw1.10.98.1
jgi|Cloaq1|476626|e_gw1.19.2.1
jgi|Cloaq1|482258|e_gw1.48.170.1
jgi|Cloaq1|491046|e_gw1.128.91.1
jgi|Cloaq1|494276|e_gw1.176.10.1
jgi|Cloaq1|499162|e_gw1.304.7.1
jgi|Cloaq1|517526|estExt_Genewise1.C_980034
jgi|Cloaq1|546930|estExt_Genewise1Plus.C_1850001
jgi|Cloaq1|550470|estExt_Genewise1Plus.C_3160006
jgi|Cloaq1|55106|CE55105_1743
jgi|Cloaq1|552696|fgenesh1_kg.3_#_117_#_TRINITY_DN7711_c0_g1_i7
jgi|Cloaq1|554188|fgenesh1_kg.7_#_212_#_TRINITY_DN5630_c0_g1_i3
jgi|Cloaq1|568876|fgenesh1_kg.90_#_45_#_TRINITY_DN2643_c0_g1_i2
jgi|Cloaq1|568897|fgenesh1_kg.90_#_66_#_TRINITY_DN7815_c0_g2_i1
jgi|Cloaq1|569681|fgenesh1_kg.98_#_34_#_TRINITY_DN6568_c0_g1_i3
jgi|Cloaq1|573318|fgenesh1_kg.143_#_64_#_TRINITY_DN4007_c0_g1_i1
jgi|Cloaq1|573594|fgenesh1_kg.148_#_48_#_TRINITY_DN7816_c1_g1_i1
jgi|Cloaq1|574724|fgenesh1_kg.167_#_39_#_TRINITY_DN5627_c0_g1_i2
jgi|Cloaq1|580405|fgenesh1_kg.334_#_7_#_TRINITY_DN958_c0_g2_i1
jgi|Cloaq1|582546|fgenesh1_pg.4_#_56
jgi|Cloaq1|586211|fgenesh1_pg.38_#_25
jgi|Cloaq1|588590|fgenesh1_pg.72_#_53
jgi|Cloaq1|590790|fgenesh1_pg.122_#_18
jgi|Cloaq1|593516|fgenesh1_pg.235_#_12
jgi|Cloaq1|594238|fgenesh1_pg.288_#_16
jgi|Cloaq1|599501|gm1.4370_g
jgi|Cloaq1|600651|gm1.5520_g
jgi|Cloaq1|601561|gm1.6430_g
jgi|Cloaq1|602706|gm1.7575_g
jgi|Cloaq1|602947|gm1.7816_g
jgi|Cloaq1|603713|gm1.8582_g
jgi|Cloaq1|605341|gm1.10210_g
jgi|Cloaq1|608475|gm1.13344_g
jgi|Cloaq1|615696|estExt_Genemark1.C_840012
jgi|Cloaq1|624866|fgenesh1_pm.62_#_36
jgi|Cloaq1|630871|MIX1230_42_93
jgi|Cloaq1|631839|MIX2198_7_47
jgi|Cloaq1|634161|MIX4520_4_54
jgi|Cloaq1|648288|MIX18647_1387_83
jgi|Cloaq1|669540|estExt_fgenesh1_pg.C_2920009
jgi|Cloaq1|91515|CE91514_94
jgi|Cocca1|10178|gm1.10178_g
jgi|Cocca1|10268|gm1.10268_g
jgi|Cocca1|103226|e_gw1.154.70.1
jgi|Cocca1|104455|e_gw1.172.44.1
jgi|Cocca1|10483|gm1.10483_g
[truncated: 25,134 more rows]

## Sheet: F. Patho_abundant
OGs that consistently contain more genes in Phyllosticta pathogens as compared to Phyllosticta endophytes
Ogs with function other than hypothetical/expresses protein (10 out of 14):
OG0000721::	Thioredoxin-like protein	peroxiredoxin-6	mitochondrial peroxiredoxin PRX1	Ahp/TSA family thioredoxin peroxidase
OG0000845::	Glycosyltransferase Family 39 protein	UAA transporter	PMT-domain containing protein	Glycosyltransferase Family 39 protein	dolichyl-phosphate-mannose--protein mannosyltransferase	protein O-mannosyl-transferase 1	mannosyltransferase PMTI
OG0001469::	Acetyl-CoA synthetase-like protein	BcNRPS1 nonribosomal peptide synthetase	nonribosomal peptide synthase GliP-like protein	AMP-binding enzyme	putative non-ribosomal peptide synthetase SirP	NRPS4 non-ribosomal peptide synthase	AMP-dependent synthetase/ligase
OG0007196::	TPA / putative ZnII2Cys6 transcription factor-like protein	Fungal specific transcription factor domain-domain containing protein
OG0000090::	heat shock protein DnaJ domain protein	Heat shock protein DnaJ	DnaJ protein	Dnajc17 protein
OG0000142::	Cytochrome P450	cytochrome P450 67	benzoate 4-monooxygenase	putative benzoate 4-monooxygenase cytochrome P450	L-ornithine-N5-monooxygenase	benzoate 4-monooxygenase cytochrome P450	TPA / L-ornithine-N5-monooxygenase
OG0000154::	Glycosyltransferase Family 31 protein	galactosyltransferase / putative sugar transporter family / Glycosyltransferase Family 31 protein / putative galactosyltransferase	putative galactosyltransferase
OG0000067::	ariadne RING finger	ibr finger domain-containing protein
OG0000290::	DszA family xenobiotic compound monooxygenase	alkanesulfonate monooxygenase	Nitrilotriacetate monooxygenase component A / pristinamycin IIA synthase subunit A	HK97 family phage prohead protease	dibenzothiophene desulfurization enzyme A	coenzyme dependent N5/N10-methylene tetrahydromethanopterin reductase	Bacterial luciferase-like protein
OG0000608::	Domain of unknown function (DUF3425)-domain containing protein
All OGs:
OG0000093:
jgi|Aaoar1|313500|gw1.19.2.1	hypothetical protein
jgi|Aaoar1|329833|gw1.5.1441.1	hypothetical protein
jgi|Aaoar1|415843|fgenesh1_pg.18_#_62	hypothetical protein
jgi|Aaoar1|420757|fgenesh1_kg.3_#_880_#_Locus4740v1rpkm23.74	hypothetical protein
jgi|Aaoar1|420914|fgenesh1_kg.3_#_1037_#_Locus9422v2rpkm3.09	expressed protein
jgi|Aaoar1|425632|fgenesh1_kg.7_#_552_#_Locus9688v1rpkm3.49	expressed protein
jgi|Aaoar1|433898|fgenesh1_pm.5_#_278	hypothetical protein
jgi|Altal1|1000610|estExt_Genewise1Plus.C_290265	hypothetical protein
jgi|Altal1|1022432|fgenesh1_kg.16_#_146_#_Locus13635v1rpkm0.48	expressed protein
jgi|Altal1|1024174|fgenesh1_kg.22_#_123_#_Locus4036v2rpkm11.24	expressed protein
jgi|Altal1|662483|CE662482_4427	expressed protein
jgi|Altal1|928100|e_gw1.3.1074.1	hypothetical protein
jgi|Amnli1|379750|gw1.13.49.1	hypothetical protein
jgi|Amnli1|421214|e_gw1.3.142.1	hypothetical protein
jgi|Amnli1|423706|e_gw1.6.719.1	hypothetical protein
jgi|Amnli1|569444|gm1.979_g	hypothetical protein
jgi|Amnli1|576771|gm1.8306_g	expressed protein
jgi|Amnli1|580327|gm1.11862_g	hypothetical protein
jgi|Amnli1|600371|MIX16625_417_71	expressed protein
jgi|Amnli1|611260|MIX27514_20_59	hypothetical protein
jgi|Aulhe2|218482|CE218481_278	hypothetical protein
jgi|Aulhe2|334339|e_gw1.26.14.1	hypothetical protein
jgi|Aulhe2|388242|fgenesh1_kg.1_#_413_#_Locus9539v1rpkm2.68	expressed protein
jgi|Aulhe2|389433|fgenesh1_kg.4_#_304_#_Locus8862v2rpkm2.82	hypothetical protein
jgi|Aulhe2|395803|fgenesh1_kg.32_#_136_#_Locus9195v1rpkm3.15	expressed protein
jgi|Aulhe2|457721|estExt_fgenesh1_pg.C_560012	expressed protein
jgi|Aulhe2|464374|estExt_Genemark1.C_260026	expressed protein
jgi|Bysci1|266608|CE266607_169	hypothetical protein
jgi|Bysci1|357831|gw1.55.66.1	hypothetical protein
jgi|Bysci1|359412|gw1.7.222.1	hypothetical protein
jgi|Bysci1|398555|e_gw1.2.1477.1	hypothetical protein
jgi|Bysci1|416530|e_gw1.20.655.1	hypothetical protein
jgi|Bysci1|454672|estExt_Genewise1.C_440003	expressed protein
jgi|Bysci1|465267|estExt_Genewise1Plus.C_6_t20344	hypothetical protein
jgi|Bysci1|466828|estExt_Genewise1Plus.C_8_t20048	expressed protein
jgi|Bysci1|471860|estExt_Genewise1Plus.C_15_t10036	hypothetical protein
jgi|Bysci1|504312|fgenesh1_pg.15_#_12	hypothetical protein
jgi|Bysci1|542121|gm1.948_g	hypothetical protein
jgi|Bysci1|554918|gm1.13745_g	hypothetical protein
jgi|Bysci1|560836|MIX4114_4_37	hypothetical protein
jgi|Bysci1|90362|CE90361_1710	hypothetical protein
jgi|Cenge3|145087|CE145086_1008	expressed protein
jgi|Cenge3|166997|CE166996_356	hypothetical protein
jgi|Cenge3|277803|CE277802_57	expressed protein
jgi|Cenge3|551251|e_gw1.12.1898.1	hypothetical protein
jgi|Cenge3|557006|e_gw1.17.1834.1	expressed protein
jgi|Cenge3|602167|estExt_Genewise1Plus.C_3_t40500	expressed protein
jgi|Cenge3|615578|estExt_Genewise1Plus.C_36_t10340	hypothetical protein
jgi|Cenge3|653313|fgenesh1_kg.5_#_136_#_Locus13994v1rpkm3.15	expressed protein
jgi|Cenge3|665639|fgenesh1_kg.44_#_118_#_Locus9907v1rpkm9.14	expressed protein
jgi|Cenge3|683854|fgenesh1_pm.2_#_257	hypothetical protein
jgi|Cenge3|689787|fgenesh1_pm.52_#_47	hypothetical protein
jgi|Cenge3|699516|estExt_fgenesh1_pg.C_520025	hypothetical protein
jgi|Cenge3|700543|estExt_fgenesh1_pg.C_680008	hypothetical protein
jgi|Cenge3|721108|MIX11264_4_39	hypothetical protein
jgi|Clael1|328664|gw1.350.16.1	hypothetical protein
jgi|Clael1|432017|estExt_Genemark1.C_170065	expressed protein
jgi|Cucbe1|238274|gw1.2.79.1	hypothetical protein
jgi|Cucbe1|341965|estExt_Genewise1Plus.C_4_t50377	hypothetical protein
jgi|Cucbe1|416340|estExt_Genemark1.C_3_t20016	expressed protein
jgi|Delco1|437303|fgenesh1_kg.16_#_51_#_Locus8758v2rpkm2.01	hypothetical protein
jgi|Delco1|438217|fgenesh1_kg.38_#_14_#_Locus1106v2rpkm3.62_PRE	expressed protein
jgi|Delco1|455123|estExt_fgenesh1_pm.C_930015	expressed protein
jgi|Disac1|138471|CE138470_1820	hypothetical protein
jgi|Disac1|428250|estExt_Genemark1.C_2_t10012	hypothetical protein
jgi|Dotsy1|292789|e_gw1.12.116.1	hypothetical protein
jgi|Dotsy1|356795|fgenesh1_pg.9_#_391	hypothetical protein
jgi|Dotsy1|392026|estExt_Genemark1.C_1_t10347	hypothetical protein
jgi|Dotsy1|48351|CE48350_715	expressed protein
jgi|Dotsy1|81544|CE81543_616	hypothetical protein
jgi|Karrh1|427014|fgenesh1_kg.2_#_420_#_Locus5119v1rpkm20.96	hypothetical protein
jgi|Karrh1|434593|fgenesh1_kg.15_#_26_#_Locus1362v1rpkm110.99	expressed protein
jgi|Lenfl1|206328|CE206327_521	hypothetical protein
jgi|Lenfl1|279966|gw1.4.1787.1	hypothetical protein
jgi|Lenfl1|313964|e_gw1.34.411.1	hypothetical protein
jgi|Lenfl1|343203|estExt_Genewise1.C_22_t10150	expressed protein
jgi|Lenfl1|360134|estExt_Genewise1Plus.C_6_t10106	hypothetical protein
jgi|Lenfl1|365181|estExt_Genewise1Plus.C_11_t10044	hypothetical protein
jgi|Lenfl1|379424|estExt_Genewise1Plus.C_620048	hypothetical protein
jgi|Lenfl1|384531|gm1.3303_g	expressed protein
jgi|Lenfl1|426092|estExt_Genemark1.C_2_t10057	expressed protein
jgi|Lenfl1|434580|estExt_Genemark1.C_300081	hypothetical protein
jgi|Lenfl1|438759|fgenesh1_pm.2_#_302	hypothetical protein
jgi|Lenfl1|447503|fgenesh1_pm.66_#_31	hypothetical protein
jgi|Lenfl1|85623|CE85622_3884	hypothetical protein
jgi|Leppa1|286468|e_gw1.12.16.1	hypothetical protein
jgi|Leppa1|300724|e_gw1.223.16.1	hypothetical protein
jgi|Leppa1|301019|e_gw1.230.2.1	expressed protein
jgi|Leppa1|307903|e_gw1.478.6.1	hypothetical protein
jgi|Leppa1|311917|e_gw1.832.3.1	hypothetical protein
jgi|Leppa1|313636|e_gw1.1142.2.1	hypothetical protein
jgi|Leppa1|318689|estExt_Genewise1.C_180027	expressed protein
jgi|Leppa1|348859|estExt_Genewise1Plus.C_810023	hypothetical protein
jgi|Leppa1|387144|fgenesh1_kg.823_#_1_#_Locus13173v1rpkm1.05	expressed protein
jgi|Leppa1|410965|gm1.11627_g	hypothetical protein
jgi|Leppa1|464814|MIX16691_10_49	hypothetical protein
jgi|Lopma1|509445|CE509444_1910	expressed protein
jgi|Lopma1|606887|e_gw1.139.21.1	hypothetical protein
jgi|Lopma1|637520|estExt_Genewise1.C_1400032	expressed protein
jgi|Lopma1|638730|estExt_Genewise1.C_1610003	expressed protein
jgi|Lopma1|694349|fgenesh1_kg.87_#_1_#_Locus1375v2rpkm10.72	expressed protein
jgi|Lopmy1|2253|CE2252_555	hypothetical protein
jgi|Lopmy1|462990|e_gw1.10.987.1	hypothetical protein
jgi|Lopmy1|464302|e_gw1.11.570.1	hypothetical protein
jgi|Lopmy1|465657|e_gw1.12.1102.1	hypothetical protein
jgi|Lopmy1|468037|e_gw1.15.1044.1	hypothetical protein
jgi|Lopmy1|509060|estExt_Genewise1Plus.C_8_t20293	hypothetical protein
jgi|Lopmy1|509670|estExt_Genewise1Plus.C_9_t10142	hypothetical protein
jgi|Lopmy1|518682|estExt_Genewise1Plus.C_18_t20135	hypothetical protein
jgi|Lopmy1|520362|estExt_Genewise1Plus.C_220157	hypothetical protein
jgi|Lopmy1|526983|fgenesh1_kg.9_#_53_#_Locus8157v1rpkm4.23	expressed protein
jgi|Lopmy1|602968|MIX15842_6_33	hypothetical protein
jgi|Macan1|354884|e_gw1.58.5.1	hypothetical protein
jgi|Macan1|409099|fgenesh1_kg.10_#_2_#_Locus17755v1rpkm0.22	expressed protein
jgi|Macan1|50081|CE50080_482	expressed protein
jgi|Melpu1|196988|gw1.465.15.1	hypothetical protein
jgi|Melpu1|236065|e_gw1.75.79.1	hypothetical protein
jgi|Melpu1|256503|e_gw1.520.13.1	hypothetical protein
jgi|Melpu1|320867|fgenesh1_kg.19_#_32_#_Locus11173v1rpkm1.89	expressed protein
jgi|Melpu1|357038|gm1.2061_g	expressed protein
jgi|Melpu1|363593|gm1.8616_g	hypothetical protein
jgi|Melpu1|412747|estExt_fgenesh1_pg.C_60002	expressed protein
jgi|Myrdu1|226034|e_gw1.6.498.1	hypothetical protein
jgi|Myrdu1|260127|estExt_Genewise1Plus.C_10_t20153	hypothetical protein
jgi|Myrdu1|287323|fgenesh1_pm.9_#_66	expressed protein
jgi|Myrdu1|297097|gm1.8160_g	hypothetical protein
jgi|Myrdu1|48748|CE48747_568	expressed protein
jgi|Ophdi1|145380|CE145379_19	hypothetical protein
jgi|Ophdi1|350141|estExt_Genewise1Plus.C_10_t20267	expressed protein
jgi|Ophdi1|356745|estExt_Genewise1Plus.C_18_t10411	hypothetical protein
jgi|Ophdi1|362044|estExt_Genewise1Plus.C_280227	hypothetical protein
jgi|Ophdi1|381242|fgenesh1_pg.9_#_20	hypothetical protein
jgi|Ophdi1|386410|fgenesh1_pg.22_#_152	hypothetical protein
jgi|Ophdi1|452155|estExt_fgenesh1_pg.C_2_t20266	expressed protein
jgi|Ophdi1|462124|estExt_Genemark1.C_1_t30032	hypothetical protein
jgi|Ophdi1|47574|CE47573_69	expressed protein
jgi|Parsp1|1053526|gw1.7.200.1	expressed protein
jgi|Parsp1|1102621|e_gw1.12.932.1	hypothetical protein
jgi|Parsp1|1154151|estExt_Genewise1Plus.C_11_t10168	hypothetical protein
jgi|Parsp1|1158379|estExt_Genewise1Plus.C_170255	hypothetical protein
jgi|Parsp1|1205847|estExt_fgenesh1_pg.C_5_t20295	hypothetical protein
jgi|Parsp1|1261178|estExt_Genemark1.C_7_t20192	expressed protein
jgi|Patat1|1010887|fgenesh1_pm.6_#_286	hypothetical protein
jgi|Patat1|593989|CE593988_1108	hypothetical protein
jgi|Patat1|872005|CE872004_445	expressed protein
jgi|Patat1|925039|e_gw1.1.419.1	hypothetical protein
jgi|Pcit129764|188549|CE188548_101	expressed protein
jgi|Pcit129764|321129|CE321128_3771	hypothetical protein
jgi|Pcit129764|415979|fgenesh1_pg.6_#_519	hypothetical protein
jgi|Pcit129764|438540|fgenesh1_kg.7_#_1240_#_TRINITY_DN294_c1_g1_i2	expressed protein
jgi|Pcit129764|485643|gm1.3733_g	hypothetical protein
jgi|Phcit1|296879|estExt_Genemark1.C_90097	hypothetical protein
jgi|Phcit1|298647|estExt_Genemark1.C_140017	expressed protein
jgi|Phcitr1|276009|fgenesh1_kg.5_#_1280_#_TRINITY_DN5931_c0_g2_i1	expressed protein
jgi|Phcitr1|306073|gm1.408_g	hypothetical protein
jgi|Phcitr1|310229|gm1.4564_g	expressed protein
jgi|Phcitr1|31849|CE31848_4430	expressed protein
jgi|Photr1|388762|e_gw1.6.307.1	hypothetical protein
jgi|Photr1|406696|e_gw1.52.1.1	hypothetical protein
jgi|Phy27169|346208|fgenesh1_kg.3_#_918_#_TRINITY_DN5990_c0_g1_i1	expressed protein
jgi|Phy27169|380036|fgenesh1_pg.29_#_29	expressed protein
jgi|Phy27169|380037|fgenesh1_pg.29_#_30	hypothetical protein
jgi|Phycap1|295461|fgenesh1_pg.5_#_296	expressed protein
jgi|Phycap1|319062|fgenesh1_kg.7_#_1268_#_TRINITY_DN2515_c0_g1_i1	expressed protein
jgi|Phycit1|413180|fgenesh1_kg.6_#_287_#_Locus2532v1rpkm48.13	expressed protein
jgi|Phycit1|425229|fgenesh1_pg.13_#_157	hypothetical protein
jgi|Phycit1|43616|CE43615_221	hypothetical protein
jgi|Phycitr1|196477|CE196476_1202	expressed protein
jgi|Phycitr1|196699|CE196698_1307	hypothetical protein
jgi|Phycitr1|572020|fgenesh1_pg.1_#_309	expressed protein
jgi|Phycpc1|258560|CE258559_400	hypothetical protein
jgi|Phycpc1|258568|CE258567_344	expressed protein
jgi|Phycpc1|333152|CE333151_10623	expressed protein
jgi|Plesi1|495330|estExt_fgenesh1_pg.C_220076	hypothetical protein
jgi|Plesi1|509350|MIX192_118_75	hypothetical protein
jgi|Polci1|273715|estExt_Genewise1Plus.C_530173	hypothetical protein
jgi|Polci1|282272|fgenesh1_kg.9_#_35_#_Locus2522v1rpkm55.10	expressed protein
jgi|Polci1|344149|estExt_fgenesh1_pg.C_90028	hypothetical protein
jgi|Polfu1|481583|estExt_Genewise1Plus.C_2_t20063	hypothetical protein
jgi|Polfu1|486788|estExt_Genewise1Plus.C_150065	hypothetical protein
jgi|Polfu1|504545|estExt_Genewise1Plus.C_1970016	expressed protein
jgi|Polfu1|520994|fgenesh1_pg.18_#_68	hypothetical protein
jgi|Polfu1|588566|MIX5923_10_39	hypothetical protein
jgi|Polfu1|60287|CE60286_546	expressed protein
jgi|Polfu1|604772|MIX22129_16_91	hypothetical protein
jgi|Psehy1|510406|estExt_Genemark1.C_7_t10182	hypothetical protein
jgi|Pyrsp1|398184|CE398183_199	expressed protein
jgi|Pyrsp1|516031|e_gw1.17.189.1	hypothetical protein
jgi|Pyrsp1|516437|e_gw1.17.769.1	expressed protein
jgi|Pyrsp1|584435|fgenesh1_kg.4_#_221_#_Locus6680v1rpkm15.06	expressed protein
jgi|Pyrsp1|584782|fgenesh1_kg.4_#_568_#_Locus9462v1rpkm4.90	hypothetical protein
jgi|Pyrsp1|643172|gm1.5517_g	expressed protein
jgi|Sacpr1|20994|gw1.89.8.1	hypothetical protein
jgi|Sacpr1|3541|gw1.39.14.1	hypothetical protein
jgi|Sacpr1|43717|e_gw1.13.125.1	hypothetical protein
jgi|Sacpr1|50263|e_gw1.39.22.1	hypothetical protein
jgi|Sacpr1|62574|gm1.1813_g	hypothetical protein
jgi|Sacpr1|63584|gm1.2823_g	hypothetical protein
jgi|Sepmu1|145744|estExt_fgenesh1_kg.C_1_t10238	conserved hypothetical protein%7Chypothetical protein
jgi|Spofi1|404567|e_gw1.18.117.1	hypothetical protein
jgi|Spofi1|410288|e_gw1.36.9.1	hypothetical protein
jgi|Spofi1|454269|estExt_Genewise1Plus.C_640023	expressed protein
jgi|Stasp1|108362|CE108361_1464	expressed protein
jgi|Stasp1|147614|CE147613_761	expressed protein
jgi|Stasp1|273685|estExt_Genewise1Plus.C_7_t10127	expressed protein
jgi|Stasp1|273875|estExt_Genewise1Plus.C_7_t10331	hypothetical protein
jgi|Stasp1|283191|estExt_Genewise1Plus.C_16_t20202	expressed protein
jgi|Stasp1|293030|fgenesh1_kg.7_#_2_#_Locus6696v1rpkm8.17	expressed protein
jgi|Stasp1|352285|gm1.11011_g	expressed protein
jgi|Stasp1|375266|estExt_Genemark1.C_5_t10102	expressed protein
jgi|Stasp1|57755|CE57754_510	hypothetical protein
jgi|Ternu1|346797|gm1.60_g	hypothetical protein
jgi|Totfu1|555758|gw1.46.29.1	hypothetical protein
jgi|Totfu1|582328|e_gw1.9.189.1	hypothetical protein
jgi|Totfu1|584063|e_gw1.13.143.1	hypothetical protein
jgi|Totfu1|653807|fgenesh1_kg.101_#_13_#_Locus3876v2rpkm19.29	expressed protein
jgi|Totfu1|669985|fgenesh1_pm.24_#_18	expressed protein
jgi|Totfu1|738331|estExt_Genemark1.C_940001	expressed protein
jgi|Trepe1|232987|CE232986_3383	expressed protein
jgi|Trepe1|420876|e_gw1.4.2091.1	hypothetical protein
jgi|Trepe1|491017|estExt_Genewise1Plus.C_14_t20170	hypothetical protein
jgi|Trepe1|498525|fgenesh1_pg.1_#_205	hypothetical protein
jgi|Trepe1|502704|fgenesh1_pg.4_#_492	expressed protein
jgi|Trepe1|522405|fgenesh1_kg.14_#_56_#_Locus17622v1rpkm0.32	expressed protein
jgi|Trepe1|530205|fgenesh1_pm.5_#_481	hypothetical protein
jgi|Trepe1|530281|fgenesh1_pm.5_#_557	hypothetical protein
jgi|Trepe1|533233|fgenesh1_pm.13_#_47	hypothetical protein
jgi|Trepe1|541787|estExt_fgenesh1_pm.C_100222	hypothetical protein
jgi|Trepe1|561998|gm1.4990_g	expressed protein
jgi|Trepe1|584416|MIX11310_3_46	hypothetical protein
jgi|Trepe1|591758|MIX18652_6_30	hypothetical protein
jgi|Trepe1|607821|estExt_Genemark1.C_120330	expressed protein
jgi|Trepe1|608163|estExt_Genemark1.C_140067	expressed protein
jgi|Tryvi1|525605|fgenesh1_pm.50_#_28	hypothetical protein
jgi|Tryvi1|528995|gm1.1341_g	hypothetical protein
jgi|Tryvi1|535048|gm1.7394_g	hypothetical protein
jgi|Veren1|457383|e_gw1.15.258.1	expressed protein
jgi|Veren1|546873|fgenesh1_pg.85_#_38	hypothetical protein
jgi|Veren1|574567|gm1.1445_g	hypothetical protein
jgi|Veren1|580445|gm1.7323_g	hypothetical protein
jgi|Veren1|593531|MIX4949_3_24	hypothetical protein
jgi|Veren1|593600|MIX5018_4_12	hypothetical protein
jgi|Veren1|76163|CE76162_113	expressed protein
jgi|Wesor1|492768|estExt_fgenesh1_pm.C_50100	hypothetical protein
jgi|Wesor1|495246|estExt_fgenesh1_pm.C_190009	hypothetical protein
jgi|Zoprh1|438703|gw1.10.45.1	hypothetical protein
jgi|Zoprh1|517115|gw1.2.1949.1	hypothetical protein
jgi|Zoprh1|518305|gw1.42.851.1	hypothetical protein
jgi|Zoprh1|519079|gw1.30.814.1	hypothetical protein
jgi|Zoprh1|524257|gw1.6.2417.1	hypothetical protein
jgi|Zoprh1|526233|gw1.2.2102.1	hypothetical protein
jgi|Zoprh1|549960|e_gw1.4.1181.1	hypothetical protein
jgi|Zoprh1|587270|e_gw1.40.41.1	hypothetical protein
jgi|Zoprh1|656304|estExt_Genewise1Plus.C_8_t30304	expressed protein
jgi|Zoprh1|694068|fgenesh1_pg.58_#_32	hypothetical protein
jgi|Zoprh1|702583|fgenesh1_kg.13_#_144_#_Locus16845v4rpkm0.00_PRE	expressed protein
jgi|Zoprh1|708051|fgenesh1_kg.25_#_124_#_Locus10775v1rpkm7.38	hypothetical protein
jgi|Zoprh1|708279|fgenesh1_kg.26_#_88_#_Locus23289v1rpkm1.10	expressed protein
jgi|Zoprh1|712411|fgenesh1_kg.4_#_355_#_Locus10090v1rpkm9.05	expressed protein
jgi|Zoprh1|724937|fgenesh1_pm.152_#_13	hypothetical protein
jgi|Zoprh1|739013|estExt_fgenesh1_pm.C_250062	expressed protein
jgi|Zoprh1|741390|estExt_fgenesh1_pm.C_520002	hypothetical protein
jgi|Zoprh1|743888|estExt_fgenesh1_pg.C_1_t10312	hypothetical protein
jgi|Zoprh1|745478|estExt_fgenesh1_pg.C_50200	expressed protein
jgi|Zoprh1|778031|MIX21264_50_38	hypothetical protein
jgi|Zoprh1|803522|MIX46755_2484_88	expressed protein
PTRG_07671
jgi|Aciri1_meta|92805|fgenesh1_kg.5WFSArich_Contig_04178_#_15_#_Locus10524v1rpkm1.15
jgi|Ampqui1|513792|fgenesh1_kg.3_#_450_#_Locus7430v1rpkm4.87
jgi|Ampqui1|516489|fgenesh1_kg.4_#_1025_#_Locus2570v1rpkm61.79
jgi|Ampqui1|586994|estExt_fgenesh1_pm.C_4_t10034
jgi|Aplpr1|160226|CE160225_219
jgi|Aplpr1|270118|estExt_Genewise1Plus.C_11_t10314
jgi|Aplpr1|272338|estExt_Genewise1Plus.C_14_t20064
jgi|Aplpr1|290381|fgenesh1_kg.22_#_86_#_Locus5589v1rpkm12.31
jgi|Aplpr1|291542|fgenesh1_kg.29_#_46_#_Locus11701v1rpkm2.15
jgi|Aplpr1|359536|estExt_fgenesh1_pg.C_160023
jgi|Aplpr1|361857|estExt_fgenesh1_pg.C_290042
jgi|Aspnid1|8435|AN12145
jgi|Aspnid1|9322|AN2836
jgi|Aurpu_var_mel1|53308|e_gw1.17.103.1
jgi|Aurpu_var_mel1|57039|e_gw1.25.231.1
jgi|Aurpu_var_nam1|45031|e_gw1.7.343.1
jgi|Aurpu_var_nam1|75866|fgenesh1_pm.19_#_73
jgi|Aurpu_var_pul1|11411|CE11410_229
jgi|Aurpu_var_pul1|141564|CE141563_515
jgi|Aurpu_var_pul1|345669|fgenesh1_kg.9_#_301_#_Locus11108v1rpkm1.17
jgi|Aurpu_var_pul1|353857|fgenesh1_pg.5_#_498
jgi|Aurpu_var_pul1|402413|estExt_fgenesh1_pg.C_2_t10341
jgi|Aurpu_var_pul1|409842|estExt_fgenesh1_pg.C_380033
jgi|Aurpu_var_sub1|205587|CE91473_2614
jgi|Aurpu_var_sub1|43572|fgenesh1_kg.25_#_53_#_Locus9659v1rpkm1.52
jgi|Aurpu_var_sub1|43722|fgenesh1_kg.26_#_56_#_Locus9847v2rpkm0.27
jgi|Bauco1|23882|fgenesh1_pg.5_#_576
jgi|Bauco1|37078|fgenesh1_kg.11_#_296_#_Locus8943v1rpkm2.14
jgi|Bauco1|499244|CE338141_6272
jgi|Bimnz1|221100|CE221099_42
jgi|Bimnz1|440692|gw1.79.370.1
jgi|Bimnz1|461731|e_gw1.20.186.1
jgi|Bimnz1|487910|e_gw1.98.130.1
jgi|Bimnz1|541991|estExt_Genewise1Plus.C_710207
jgi|Bimnz1|571987|fgenesh1_pg.60_#_30
jgi|Bimnz1|573344|fgenesh1_pg.79_#_57
jgi|Bimnz1|600136|estExt_fgenesh1_pg.C_370038
jgi|Bimnz1|636920|MIX12075_4_24
jgi|Botci1|11715|BC1T_09031
jgi|Botci1|12676|BC1T_02111
jgi|Botci1|5769|BC1T_00647
jgi|Botci1|8821|BC1T_16232
jgi|Botdo1_1|286003|NODE_8012_length_286696_cov_65.g11690.t1
jgi|Botdo1_1|286962|NODE_9996_length_208566_cov_63.g12599.t1
jgi|Botdo1_1|295296|NODE_2330_length_113642_cov_65.g6386.t1
jgi|Botdo1_1|296203|NODE_2686_length_92128_cov_65..g7214.t1
jgi|Botdo1_1|297621|NODE_3391_length_153590_cov_63.g8516.t1
jgi|Cerzm1|114796|fgenesh1_pm.36_#_22
jgi|Clafu1|189854|scf7180000130296_G11847
jgi|Clafu1|193485|scf7180000130692_G6688
jgi|Cloaq1|167146|CE167145_262
jgi|Cloaq1|237540|CE237539_1205
jgi|Cloaq1|316767|CE316766_1090
jgi|Cloaq1|441792|gw1.21.42.1
jgi|Cloaq1|444635|gw1.78.19.1
jgi|Cloaq1|476852|e_gw1.20.63.1
jgi|Cloaq1|490279|e_gw1.118.16.1
jgi|Cloaq1|491318|e_gw1.133.44.1
jgi|Cloaq1|495478|e_gw1.200.7.1
jgi|Cloaq1|558444|fgenesh1_kg.23_#_143_#_TRINITY_DN3400_c0_g1_i2
jgi|Cloaq1|572522|fgenesh1_kg.133_#_31_#_TRINITY_DN6763_c0_g1_i2
jgi|Cloaq1|578805|fgenesh1_kg.262_#_1_#_TRINITY_DN4545_c0_g2_i1
jgi|Cloaq1|593759|fgenesh1_pg.250_#_1
jgi|Cloaq1|601739|gm1.6608_g
jgi|Cloaq1|60443|CE60442_2371
jgi|Cloaq1|667700|estExt_fgenesh1_pg.C_1580012
jgi|Cocca1|113599|e_gw1.660.2.1
jgi|Cocca1|38653|fgenesh1_pm.133_#_22
jgi|CocheC5_3|1119633|e_gw1.24.231.1
jgi|CocheC5_3|1169033|estExt_Genewise1Plus.C_3_t50288
jgi|CocheC5_3|1171866|estExt_Genewise1Plus.C_5_t40359
jgi|CocheC5_3|1181104|estExt_Genewise1Plus.C_11_t30295
jgi|Coclu2|115173|e_gw1.11.937.1
jgi|Coclu2|117143|e_gw1.12.80.1
jgi|Coclu2|19708|fgenesh1_pg.8_#_130
jgi|Coclu2|21165|fgenesh1_pg.11_#_68
jgi|Coclu2|22554|fgenesh1_pg.14_#_58
jgi|Coclu2|85531|gw1.5.1276.1
jgi|Cocmi1|109613|e_gw1.278.18.1
jgi|Cocmi1|40165|fgenesh1_pm.172_#_18
jgi|Cocsa1|110396|estExt_Genewise1.C_3_t10369
jgi|Cocsa1|32803|fgenesh1_kg.1_#_1061_#_Locus17833v1rpkm4.41
jgi|Cocsa1|59613|gw1.9.872.1
jgi|Cocvi1|39369|fgenesh1_pm.64_#_23
jgi|Conap1|101350|W97_08897T0
jgi|Conap1|93596|W97_02716T0
jgi|Conap1|93900|W97_09322T0
jgi|Conap1|96821|W97_05640T0
jgi|Conap1|98400|W97_06884T0
jgi|Conap1|99383|W97_07341T0
jgi|Decga1|575889|fgenesh1_pg.5_#_10
jgi|Decga1|636652|estExt_fgenesh1_pm.C_110054
jgi|Delst1|267449|gw1.2.189.1
jgi|Delst1|286873|e_gw1.1.483.1
jgi|Delst1|345548|fgenesh1_kg.2_#_2045_#_TRINITY_DN5566_c0_g3_i1
jgi|Delst1|370149|fgenesh1_pg.7_#_424
jgi|Didex1|338869|CE233741_492
jgi|Didex1|393038|MIX5027_8_45
jgi|Didex1|68169|e_gw1.23.91.1
jgi|Didex1|73767|e_gw1.43.78.1
jgi|Didex1|90173|fgenesh1_pg.6_#_6
jgi|Dipse1|1025|rna1024
jgi|Dipse1|5978|rna5977
jgi|Dipse1|9133|rna9132
jgi|Elsamp1|233944|estExt_Genewise1Plus.C_4_t30497
jgi|Elsamp1|248631|fgenesh1_pg.4_#_505
jgi|Elsamp1|274887|fgenesh1_pm.9_#_243
jgi|Elsamp1|281306|gm1.4233_g
jgi|Elsamp1|289801|estExt_fgenesh1_pm.C_70278
jgi|Elsamp1|78397|CE78396_71
jgi|Erebi1|469152|fgenesh1_pm.41_#_10
jgi|Fusgr1|3578|FGSG_04438T0
jgi|Fusgr1|4042|FGSG_12328T0
jgi|Fusgr1|4043|FGSG_12329T0
jgi|Fusgr1|7172|FGSG_06192T0
jgi|Fusgr1|9228|FGSG_11592T0
jgi|Glost2|118316|CE118315_1364
jgi|Glost2|201940|CE201939_524
jgi|Glost2|229285|NODE_711_length_38252_cov_54.1.g3123.t1
jgi|Glost2|271858|gw1.9726.2.1
jgi|Glost2|273340|gw1.834.18.1
jgi|Glost2|273507|gw1.2372.28.1
jgi|Glost2|279719|e_gw1.49.37.1
jgi|Glost2|286469|e_gw1.644.7.1
jgi|Glost2|298369|e_gw1.2788.20.1
jgi|Glost2|302418|e_gw1.4710.57.1
jgi|Glost2|306796|e_gw1.11084.4.1
jgi|Glost2|306799|e_gw1.11084.3.1
jgi|Glost2|320689|estExt_Genewise1.C_NODE_20970001
jgi|Glost2|374944|gm1.4614_g
jgi|Glost2|377310|gm1.6980_g
jgi|Glost2|379409|gm1.9079_g
jgi|Glost2|380795|gm1.10465_g
jgi|Glost2|390758|estExt_Genemark1.C_NODE_28600015
jgi|Glost2|390806|estExt_Genemark1.C_NODE_28810006
jgi|Glost2|407568|MIX5631_6_22
jgi|Glost2|408530|MIX6593_35_53
jgi|Glost2|410365|MIX8428_18_53
jgi|Glost2|414796|MIX12859_16_32
jgi|Glost2|421734|MIX19797_44_46
jgi|Glost2|422230|MIX20293_6_34
jgi|Glost2|424782|MIX22845_4_9
jgi|Glost2|437409|estExt_fgenesh1_pg.C_NODE_6320001
jgi|Hyspu1_1|111316|NODE_223_length_32200_cov_25.6.g3186.t1
jgi|Hyspu1_1|111880|NODE_252_length_35816_cov_25.9.g3743.t1
jgi|Hyspu1_1|112752|NODE_321_length_72259_cov_26.8.g4483.t1
jgi|Hyspu1_1|113544|NODE_409_length_328670_cov_26..g5206.t1
jgi|Hyspu1_1|114660|NODE_470_length_218943_cov_26..g6037.t1
jgi|Hyspu1_1|115080|NODE_518_length_208111_cov_26..g6362.t1
jgi|Hyspu1_1|115081|NODE_518_length_208111_cov_26..g6363.t1
jgi|Hyspu1_1|115688|NODE_50_length_318014_cov_25.9.g1018.t1
jgi|Hyspu1_1|115915|NODE_678_length_274370_cov_26..g7016.t1
jgi|Hyspu1_1|117055|NODE_860_length_112264_cov_27..g8106.t1
jgi|Hyspu1_1|117760|NODE_1154_length_264954_cov_26.g8744.t1
jgi|Hyspu1_1|117983|NODE_1220_length_910039_cov_26.g8944.t1
jgi|Hyspu1_1|118524|NODE_1560_length_42432_cov_24..g9432.t1
jgi|Hyspu1_1|119022|NODE_2083_length_630363_cov_26.g9832.t1
jgi|Hyspu1_1|119840|NODE_4022_length_101242_cov_26.g10490.t1
jgi|Hyspu1_1|122417|NODE_144_length_393479_cov_26..g2118.t1
jgi|Hyspu1_1|122616|NODE_164_length_229190_cov_25..g2316.t1
jgi|Linin1|151913|gw1.1.7.1
jgi|Linin1|160145|gw1.43.78.1
jgi|Linin1|164563|gw1.46.74.1
jgi|Linin1|212634|e_gw1.4.1732.1
jgi|Linin1|235064|e_gw1.30.85.1
jgi|Linin1|235669|e_gw1.31.162.1
jgi|Linin1|252761|estExt_Genewise1.C_3_t30204
jgi|Linin1|295994|estExt_Genewise1Plus.C_420041
jgi|Linin1|298659|estExt_Genewise1Plus.C_630140
jgi|Linin1|347810|gm1.88_g
jgi|Linin1|374204|MIX10072_11_64
jgi|Linin1|377739|MIX13607_32_97
jgi|Linrh1|123723|CE123722_862
jgi|Lizem1|130179|e_gw1.31.830.1
jgi|Lizem1|167513|fgenesh1_pm.28_#_77
jgi|Lopnu1|25018|CE25017_767
jgi|Lopnu1|505427|e_gw1.42.187.1
jgi|Lopnu1|598786|fgenesh1_pg.11_#_413
jgi|Lopnu1|613917|fgenesh1_pm.20_#_63
jgi|Lopnu1|617543|fgenesh1_pm.58_#_6
jgi|Lopnu1|640381|gm1.1369_g
jgi|Lopnu1|644968|gm1.5956_g
jgi|Lopnu1|647276|gm1.8264_g
jgi|Lopnu1|647318|gm1.8306_g
jgi|Lopnu1|648871|gm1.9859_g
jgi|Lopnu1|650541|gm1.11529_g
jgi|Lopnu1|653694|gm1.14682_g
jgi|Lopnu1|672646|MIX16700_379_100
jgi|Macph1|4152|MPH_04257m.01
jgi|Macph1|4153|MPH_04258m.01
jgi|Macph1|6941|MPH_07093m.01
jgi|Macph1|9419|MPH_09631m.01
jgi|Maseb1|436914|estExt_Genewise1.C_300173
jgi|Maseb1|470986|fgenesh1_kg.13_#_189_#_Locus15316v1rpkm0.44
jgi|Maseb1|473662|fgenesh1_kg.29_#_60_#_Locus2745v1rpkm55.69
jgi|Maseb1|474126|fgenesh1_kg.36_#_42_#_Locus10982v1rpkm1.62
jgi|Maseb1|553095|estExt_Genemark1.C_240063
jgi|Maseb1|83144|CE83143_5516
jgi|Masph1|351257|CE351256_195
jgi|Masph1|504241|e_gw1.26.41.1
jgi|Masph1|509104|e_gw1.44.48.1
jgi|Masph1|568538|fgenesh1_kg.8_#_508_#_TRINITY_DN3809_c0_g1_i1
jgi|Masph1|597473|fgenesh1_pg.20_#_84
jgi|Masph1|630407|fgenesh1_pm.18_#_82
jgi|Masph1|636150|MIX3343_23_54
jgi|Masph1|679431|estExt_fgenesh1_pm.C_230099
jgi|Micmi1|261688|CE261687_6316
jgi|Micmi1|308818|CE308817_619
jgi|Micmi1|443287|estExt_fgenesh1_pg.C_120146
jgi|Micmi1|460670|gm1.11689_g
jgi|Mycfi2|211918|estExt_fgenesh1_kg.C_70038
jgi|Mytre1|373400|e_gw1.1.1054.1
jgi|Mytre1|437541|estExt_Genewise1Plus.C_5_t10144
jgi|Mytre1|442287|estExt_Genewise1Plus.C_9_t10156
jgi|Mytre1|469220|fgenesh1_kg.35_#_15_#_Locus6063v1rpkm18.24
jgi|Mytre1|506457|estExt_fgenesh1_pm.C_3_t10444
jgi|Mytre1|510297|estExt_fgenesh1_pm.C_140157
jgi|Mytre1|522281|gm1.9284_g
jgi|Mytre1|573876|estExt_Genemark1.C_160152
jgi|Neopa1|849|UCRNP2_8953m.01
jgi|Neucr2|1865|NCU00844T0
jgi|Neucr2|3836|NCU09177T0
jgi|Neucr2|4561|NCU15830T0
jgi|Neucr2|5101|NCU08531T0
jgi|Neucr2|5112|NCU08521T0
jgi|Neucr2|5463|NCU07946T0
jgi|Neucr2|9473|NCU05131T1
jgi|Neucr2|9474|NCU05131T0
jgi|Perma1|124392|CE124391_124
jgi|Perma1|528246|e_gw1.85.68.1
jgi|Perma1|532971|e_gw1.134.1.1
jgi|Perma1|568364|estExt_Genewise1.C_1450019
jgi|Perma1|598566|estExt_Genewise1Plus.C_1550011
jgi|Perma1|604135|estExt_Genewise1Plus.C_2990027
jgi|Perma1|613069|fgenesh1_kg.46_#_2_#_Locus7990v1rpkm9.79
jgi|Perma1|617009|fgenesh1_kg.157_#_9_#_Locus12712v1rpkm2.10
jgi|Perma1|630335|fgenesh1_pg.116_#_45
jgi|Perma1|671697|estExt_Genemark1.C_680001
jgi|Perma1|684776|MIX5927_3_38
jgi|Pyrco1|1144|PCON_02143m.01
jgi|Pyrco1|11455|PCON_12456m.01
jgi|Pyrco1|13017|PCON_14017m.01
jgi|Pyrco1|13232|PCON_14232m.01
jgi|Pyrco1|13233|PCON_14233m.01
jgi|Pyrco1|13235|PCON_14235m.01
jgi|Pyrco1|13236|PCON_14236m.01
jgi|Pyrco1|3286|PCON_04286m.01
jgi|Pyrco1|3711|PCON_04711m.01
jgi|Pyrco1|4133|PCON_05133m.01
jgi|Pyrco1|4486|PCON_05486m.01
jgi|Pyrco1|4487|PCON_05487m.01
jgi|Pyrco1|5100|PCON_06100m.01
jgi|Pyrco1|5416|PCON_06416m.01
jgi|Pyrco1|5466|PCON_06466m.01
jgi|Pyrco1|6437|PCON_07438m.01
jgi|Pyrco1|7000|PCON_08001m.01
jgi|Pyrco1|8245|PCON_09246m.01
jgi|Pyrco1|8401|PCON_09402m.01
jgi|Pyrco1|8474|PCON_09475m.01
jgi|Pyrco1|8490|PCON_09491m.01
jgi|Pyrco1|9289|PCON_10290m.01
jgi|Pyrco1|9665|PCON_10666m.01
jgi|Pyrco1|9706|PCON_10707m.01
jgi|Pyrco1|9818|PCON_10819m.01
jgi|Pyrco1|9862|PCON_10863m.01
jgi|Pyrtt1|11686|PTTG_00268.1
jgi|Rhili1|43632|e_gw1.10.97.1
jgi|Rhili1|43953|e_gw1.10.382.1
jgi|Rhili1|50221|e_gw1.26.48.1
jgi|Rhili1|52882|fgenesh1_pg.2_#_958
jgi|Rhili1|68971|fgenesh1_pm.16_#_135
jgi|Rhyru1_1|110054|NODE_2138_length_87521_cov_40..g7750.t1
jgi|Rhyru1_1|115112|NODE_394_length_27465_cov_43.9.g2273.t1
jgi|Rhyru1_1|116639|NODE_577_length_68249_cov_60.8.g3087.t1
jgi|Rhyru1_1|117197|NODE_673_length_61761_cov_43.3.g3574.t1
jgi|Rhyru1_1|118467|NODE_73_length_81420_cov_40.26.g620.t1
jgi|Sclsc1|10658|SS1G_03687T0
jgi|Sclsc1|811|SS1G_00811T0
jgi|Sclsc1|8337|SS1G_13760T0
jgi|Sclsc1|859|SS1G_00859T0
jgi|Setho1|101345|fgenesh1_pm.51_#_15
jgi|Setho1|12667|gw1.67.5.1
jgi|Setho1|13858|gw1.4.26.1
jgi|Setho1|17165|gw1.83.15.1
jgi|Setho1|51457|e_gw1.1.314.1
jgi|Setho1|55714|e_gw1.7.439.1
jgi|Setho1|69596|e_gw1.59.4.1
jgi|Setho1|70610|e_gw1.65.9.1
jgi|Setho1|70634|e_gw1.65.11.1
jgi|Setho1|92085|fgenesh1_pg.83_#_52
jgi|Settu1|165683|fgenesh1_kg.7_#_321_#_isotig09545
jgi|Settu1|38048|fgenesh1_pg.14_#_34
jgi|Stano2|12291|SNOG_06569.3
jgi|Stano2|8075|SNOG_14708.3
jgi|Stano2|8982|SNOG_02825.3
jgi|Stano2|9002|SNOG_02851.3
jgi|Tribi1|479696|e_gw1.13.518.1
jgi|Tribi1|482490|e_gw1.18.118.1
jgi|Tribi1|93066|CE93065_173
jgi|Venin1|17368|atg4277.t1
jgi|Venin1|20215|atg5751.t1
jgi|Venin1|22391|atg8816.t1
jgi|Venpi1|215361|VP.s46.g6159.t1
jgi|Venpi1|218245|VP.s79.g9137.t1
jgi|Zasce1|30263|gm1.14625_g
jgi|Zymar1|775773|Za111_scaffold_91_0013
jgi|Zymps1|798718|Zp221_scaffold_1780_00002
jgi|Zymps1|804067|Zp221_scaffold_679_00001
OG0000721:
jgi|Aaoar1|417899|fgenesh1_kg.1_#_1847_#_Locus928v1rpkm156.17	Thioredoxin-like protein
jgi|Altal1|36195|CE36194_91302	peroxiredoxin-6
jgi|Amnli1|332233|CE332232_5825	mitochondrial peroxiredoxin PRX1
jgi|Amnli1|518064|fgenesh1_kg.6_#_4_#_Locus2637v2rpkm7.23	Thioredoxin-like protein
jgi|Amnli1|548580|fgenesh1_pm.87_#_1	mitochondrial peroxiredoxin PRX1
jgi|Aulhe2|229304|CE229303_41531	Thioredoxin-like protein
jgi|Aulhe2|333661|e_gw1.24.38.1	mitochondrial peroxiredoxin-like protein Prx1
jgi|Bysci1|20646|CE20645_38718	Thioredoxin-like protein
jgi|Cenge3|5547|CE5546_36618	mitochondrial peroxiredoxin PRX1
jgi|Clael1|457705|fgenesh1_kg.103_#_27_#_Locus2676v2rpkm24.32	Thioredoxin-like protein
jgi|Clael1|465739|fgenesh1_pg.38_#_61	mitochondrial peroxiredoxin-like protein Prx1
jgi|Cucbe1|276503|e_gw1.2.6220.1	Thioredoxin-like protein
jgi|Cucbe1|369753|fgenesh1_kg.5_#_429_#_Locus541v1rpkm241.63	mitochondrial peroxiredoxin PRX1
jgi|Delco1|391827|estExt_Genewise1.C_860041	Thioredoxin-like protein
jgi|Delco1|484873|estExt_Genemark1.C_5250007	mitochondrial peroxiredoxin-like protein Prx1
jgi|Disac1|315005|e_gw1.3.29.1	AhpC%2FTSA family thioredoxin peroxidase
jgi|Disac1|315685|e_gw1.4.1165.1	Thioredoxin-like protein
jgi|Dotse1|61010|fgenesh1_pm.3_#_384	hypothetical protein
jgi|Dotse1|68111|estExt_fgenesh1_kg.C_1_t20256	mitochondrial peroxiredoxin PRX1
jgi|Dotsy1|371710|fgenesh1_kg.32_#_21_#_Locus1733v1rpkm69.12	mitochondrial peroxiredoxin-like protein Prx1
jgi|Karrh1|395177|estExt_Genewise1.C_16_t20251	Thioredoxin-like protein
jgi|Karrh1|430904|fgenesh1_kg.8_#_137_#_Locus6229v1rpkm14.41	Thioredoxin-like protein
jgi|Lenfl1|286817|e_gw1.1.1270.1	mitochondrial peroxiredoxin PRX1
jgi|Lenfl1|294475|e_gw1.6.845.1	mitochondrial peroxiredoxin-like protein Prx1
jgi|Leppa1|321752|estExt_Genewise1.C_500058	Thioredoxin-like protein
jgi|Leppa1|382816|fgenesh1_kg.187_#_5_#_Locus187v1rpkm867.90	mitochondrial peroxiredoxin PRX1
jgi|Lopma1|111431|CE111430_5016	AhpC%2FTSA family thioredoxin peroxidase
jgi|Lopma1|693193|fgenesh1_kg.67_#_5_#_Locus587v1rpkm228.86	mitochondrial peroxiredoxin PRX1
jgi|Lopmy1|528919|fgenesh1_kg.13_#_10_#_Locus3529v1rpkm39.02	Thioredoxin-like protein
jgi|Lopmy1|562742|gm1.8747_g	Thioredoxin-like protein
jgi|Macan1|406066|fgenesh1_kg.2_#_233_#_Locus4658v1rpkm11.95	Thioredoxin-like protein
jgi|Macan1|412969|fgenesh1_kg.27_#_120_#_Locus3787v1rpkm18.04	Thioredoxin-like protein
jgi|Melpu1|326319|fgenesh1_kg.243_#_1_#_Locus7184v1rpkm9.06	mitochondrial peroxiredoxin-like protein Prx1
jgi|Melpu1|367242|gm1.12265_g	Thioredoxin-like protein
jgi|Myrdu1|267916|fgenesh1_pg.5_#_412	mitochondrial peroxiredoxin PRX1
jgi|Myrdu1|284307|fgenesh1_pm.1_#_794	Thioredoxin-like protein
jgi|Ophdi1|328840|estExt_Genewise1.C_17_t20189	mitochondrial peroxiredoxin PRX1
jgi|Ophdi1|471910|estExt_Genemark1.C_280153	Thioredoxin-like protein
jgi|Parsp1|1211160|gm1.357_g	mitochondrial peroxiredoxin PRX1
jgi|Parsp1|1256225|estExt_Genemark1.C_2_t30082	Thioredoxin-like protein
jgi|Patat1|999798|fgenesh1_kg.26_#_5_#_Locus2267v1rpkm57.16	mitochondrial peroxiredoxin-like protein Prx1
jgi|Pcit129764|413224|fgenesh1_pg.3_#_597	Thioredoxin-like fold
jgi|Pcit129764|64762|CE64761_2960	mitochondrial peroxiredoxin-like protein Prx1
jgi|Phcit1|161586|e_gw1.6.476.1	mitochondrial peroxiredoxin-like protein Prx1
jgi|Phcitr1|253893|fgenesh1_pg.3_#_390	Thioredoxin-like fold
jgi|Phcitr1|292780|fgenesh1_pm.18_#_23	mitochondrial peroxiredoxin-like protein Prx1
jgi|Photr1|437812|estExt_Genewise1Plus.C_1_t20247	Thioredoxin-like protein
jgi|Phy27169|378022|fgenesh1_pg.16_#_25	mitochondrial peroxiredoxin-like protein Prx1
jgi|Phy27169|408052|gm1.5593_g	peroxiredoxin-6
jgi|Phycap1|324969|fgenesh1_kg.11_#_538_#_TRINITY_DN5655_c2_g1_i4	Thioredoxin-like fold
jgi|Phycit1|411642|fgenesh1_kg.3_#_297_#_Locus1673v1rpkm78.66	mitochondrial peroxiredoxin-like protein Prx1
jgi|Phycit1|420762|fgenesh1_kg.100_#_2_#_Locus542v1rpkm294.88	peroxiredoxin-6
jgi|Phycit1|420766|fgenesh1_kg.101_#_2_#_Locus542v1rpkm294.88	peroxiredoxin-6
jgi|Phycitr1|265598|CE265597_349473	peroxiredoxin-6
jgi|Phycitr1|559056|e_gw1.12.103.1	mitochondrial peroxiredoxin-like protein Prx1
jgi|Phycpc1|418855|e_gw1.7.776.1	mitochondrial peroxiredoxin-like protein Prx1
jgi|Phycpc1|491409|gm1.6759_g	peroxiredoxin-6
jgi|Plesi1|467740|fgenesh1_kg.7_#_603_#_Locus998v1rpkm120.01	mitochondrial peroxiredoxin PRX1
jgi|Polci1|223749|e_gw1.24.140.1	mitochondrial peroxiredoxin-like protein Prx1
jgi|Polfu1|459511|estExt_Genewise1.C_130274	mitochondrial peroxiredoxin PRX1
jgi|Psehy1|127086|CE127085_46682	Thioredoxin-like protein
jgi|Psehy1|499235|gm1.3966_g	Thioredoxin-like protein
jgi|Pyrsp1|582140|fgenesh1_kg.1_#_575_#_Locus550v1rpkm263.37	mitochondrial peroxiredoxin PRX1
jgi|Sacpr1|38449|e_gw1.5.45.1	peroxidase
jgi|Sacpr1|51751|e_gw1.79.11.1	Thioredoxin-like protein
jgi|Sepmu1|115775|gm1.3514_g	hypothetical protein%7CThioredoxin-like protein
jgi|Sepmu1|145850|estExt_fgenesh1_kg.C_1_t10355	peroxiredoxin-6
jgi|Spofi1|472811|fgenesh1_kg.65_#_18_#_Locus2009v1rpkm89.56	mitochondrial peroxiredoxin PRX1
jgi|Stasp1|211378|e_gw1.2.1468.1	Thioredoxin-like protein
jgi|Stasp1|220540|e_gw1.7.1289.1	Thioredoxin-like protein
jgi|Ternu1|323800|fgenesh1_kg.4_#_94_#_Locus4358v2rpkm0.32_PRE	Thioredoxin-like protein
jgi|Ternu1|350743|gm1.4006_g	Thioredoxin-like protein
jgi|Totfu1|603178|estExt_Genewise1.C_3_t10378	Thioredoxin-like protein
jgi|Totfu1|623438|estExt_Genewise1Plus.C_1_t10494	Thioredoxin-like protein
jgi|Trepe1|475663|estExt_Genewise1Plus.C_2_t40045	Thioredoxin-like protein
jgi|Trepe1|525825|fgenesh1_kg.28_#_25_#_Locus1462v1rpkm92.18	Thioredoxin-like protein
jgi|Tryvi1|498714|fgenesh1_kg.16_#_118_#_Locus5206v1rpkm28.92	mitochondrial peroxiredoxin PRX1
jgi|Veren1|509502|estExt_Genewise1Plus.C_70008	Thioredoxin-like protein
jgi|Veren1|605407|MIX16825_71818_54	mitochondrial peroxiredoxin PRX1
jgi|Veren1|610956|estExt_Genemark1.C_10147	mitochondrial peroxiredoxin PRX1
jgi|Wesor1|380546|e_gw1.17.36.1	mitochondrial peroxiredoxin-like protein Prx1
jgi|Wesor1|458848|gm1.5028_g	mitochondrial peroxiredoxin PRX1
jgi|Zoprh1|544646|e_gw1.1.2045.1	Thioredoxin-like protein
jgi|Zoprh1|677932|estExt_Genewise1Plus.C_870199	mitochondrial peroxiredoxin PRX1
AB06481.1
AB08423.1
PTRG_07264
PTRG_11711
jgi|Aciri1_meta|148672|e_gw1.03010.10.1
jgi|Aciri1_meta|149203|e_gw1.03186.13.1
jgi|Aciri1_meta|94815|fgenesh1_kg.5WFSArich_Contig_05349_#_1_#_Locus432v1rpkm388.34
jgi|Ampqui1|520799|fgenesh1_kg.7_#_486_#_Locus334v1rpkm482.03
jgi|Aplpr1|240851|estExt_Genewise1.C_1_t20315
jgi|Aspnid1|2140|AN3973
jgi|Aspnid1|7367|AN10223
jgi|Aurpu_var_mel1|40281|e_gw1.2.1710.1
jgi|Aurpu_var_nam1|64325|fgenesh1_pg.10_#_21
jgi|Aurpu_var_pul1|350626|fgenesh1_pg.1_#_122
jgi|Aurpu_var_sub1|65504|e_gw1.10.249.1
jgi|Bauco1|135368|estExt_fgenesh1_pm.C_1_t10187
jgi|Bauco1|92977|estExt_Genewise1.C_9_t20109
jgi|Bimnz1|464786|e_gw1.26.183.1
jgi|Bimnz1|567614|fgenesh1_pg.20_#_151
jgi|Botci1|58|BC1T_00059
jgi|Botci1|8574|BC1T_06262
jgi|Botdo1_1|290429|NODE_583_length_137302_cov_67..g1764.t1
jgi|Botdo1_1|291734|NODE_968_length_16667_cov_55.6.g3028.t1
jgi|Cerzm1|109693|fgenesh1_pm.4_#_203
jgi|Cerzm1|59168|estExt_Genewise1.C_12_t10242
jgi|Clafu1|188267|scf7180000130017_G7343
jgi|Clafu1|190429|scf7180000130326_G8902
jgi|Cloaq1|591906|fgenesh1_pg.157_#_21
jgi|Cloaq1|600530|gm1.5399_g
jgi|Cocca1|21811|fgenesh1_pg.3_#_35
jgi|Cocca1|5127|gm1.5127_g
jgi|CocheC5_3|1163503|estExt_Genewise1Plus.C_1_t40458
jgi|CocheC5_3|1204580|estExt_fgenesh1_pg.C_10_t10352
jgi|Cocim1|4803|CIMG_08865T0
jgi|Coclu2|147068|estExt_Genewise1Plus.C_10_t10167
jgi|Coclu2|27794|fgenesh1_kg.7_#_148_#_gnl|Clun|Contig_724
jgi|Cocmi1|179|gm1.179_g
jgi|Cocmi1|34771|fgenesh1_pm.31_#_26
jgi|Cocsa1|35542|fgenesh1_kg.5_#_201_#_Locus175v1rpkm608.20
jgi|Cocsa1|84739|e_gw1.4.1384.1
jgi|Cocvi1|12178|fgenesh1_pg.7_#_19
jgi|Cocvi1|20344|fgenesh1_pg.140_#_22
jgi|Conap1|101077|W97_01861T0
jgi|Conap1|96092|W97_04756T0
jgi|Decga1|360211|CE360210_48379
jgi|Decga1|568696|fgenesh1_kg.53_#_65_#_Locus568v1rpkm245.40
jgi|Delst1|286729|e_gw1.1.1802.1
jgi|Didex1|415196|fgenesh1_kg.1_#_343_#_Locus130v1rpkm970.19
jgi|Didex1|58682|e_gw1.8.233.1
jgi|Dipse1|5235|rna5234
jgi|Dipse1|5375|rna5374
jgi|Elsamp1|261593|fgenesh1_kg.6_#_305_#_TRINITY_DN2361_c0_g1_i1
jgi|Elsamp1|270836|fgenesh1_kg.72_#_10_#_TRINITY_DN8409_c0_g1_i1
jgi|Erebi1|2777|CE2776_24364
jgi|Erebi1|454289|fgenesh1_kg.2_#_31_#_Locus3049v1rpkm43.48
jgi|Fusgr1|8722|FGSG_07536T0
jgi|Glost2|36774|CE36773_3312
jgi|Glost2|430226|estExt_fgenesh1_pm.C_NODE_6480013
jgi|Horac1|313168|fgenesh1_pg.10_#_413
jgi|Hyspu1_1|118649|NODE_1723_length_76755_cov_25..g9502.t1
jgi|Hyspu1_1|119494|NODE_3027_length_346033_cov_26.g10161.t1
jgi|Lepmu1|676|Lema_T006760.1
jgi|Lepmu1|7067|Lema_T120120.1
jgi|Linin1|320946|fgenesh1_pm.1_#_249
jgi|Linin1|339543|estExt_fgenesh1_pg.C_3_t10338
jgi|Linrh1|291656|e_gw1.23.124.1
jgi|Linrh1|421440|estExt_fgenesh1_pg.C_110097
jgi|Lizem1|157283|fgenesh1_pg.26_#_85
jgi|Lizem1|92805|e_gw1.1.591.1
jgi|Lopnu1|585828|fgenesh1_kg.34_#_18_#_TRINITY_DN6238_c2_g2_i1
jgi|Lopnu1|616385|fgenesh1_pm.39_#_30
jgi|Macph1|12914|MPH_13197m.01
jgi|Macph1|1403|MPH_01432m.01
jgi|Maseb1|397044|e_gw1.7.893.1
jgi|Micmi1|379263|e_gw1.14.158.1
jgi|Micmi1|423137|fgenesh1_kg.4_#_143_#_Locus3159v1rpkm46.88
jgi|Mycfi2|209468|estExt_fgenesh1_kg.C_10039
jgi|Mycgr3|71387|estExt_Genewise1Plus.C_chr_41173
jgi|Mycgr3|98385|estExt_fgenesh1_pm.C_chr_10340
jgi|Mytre1|391427|e_gw1.13.1260.1
jgi|Mytre1|408667|estExt_Genewise1.C_3_t30040
jgi|Neopa1|1110|UCRNP2_9183m.01
jgi|Neopa1|6139|UCRNP2_4247m.01
jgi|Neucr2|10198|NCU06031T0
jgi|Perma1|612277|fgenesh1_kg.33_#_40_#_Locus796v1rpkm229.13
jgi|Pieho1_1|255099|fgenesh1_kg.5_#_138_#_Locus109v1rpkm1081.50
jgi|Pyrco1|10954|PCON_11955m.01
jgi|Pyrco1|11130|PCON_12131m.01
jgi|Pyrtt1|5202|PTTG_12340.1
jgi|Pyrtt1|7465|PTTG_15347.1
jgi|Rhili1|35111|e_gw1.3.239.1
jgi|Rhyru1_1|117036|NODE_655_length_48766_cov_40.6.g3436.t1
jgi|Rhyru1_1|118309|NODE_908_length_8973_cov_86.68.g4584.t1
jgi|Sclsc1|11675|SS1G_04704T0
jgi|Sclsc1|8706|SS1G_02121T0
jgi|Seppo1|103133|e_gw1.40.93.1
jgi|Seppo1|103928|e_gw1.43.238.1
jgi|Setho1|70897|e_gw1.67.172.1
jgi|Setho1|88240|fgenesh1_pg.29_#_82
jgi|Settu1|117364|estExt_Genewise1.C_3_t30037
jgi|Settu1|165877|fgenesh1_kg.8_#_122_#_isotig03765
jgi|Stano2|625|SNOG_00787.3
jgi|Stano2|8956|SNOG_02785.3
jgi|Tribi1|507645|estExt_Genewise1Plus.C_5_t20480
jgi|Tribi1|572891|MIX12217_3228_39
jgi|Tubme1v2|6579|GSTUMT200004322001
jgi|Tubme1v2|7285|GSTUMT200004838001
jgi|Venin1|18835|atg516.t1
jgi|Venpi1|219064|VP.s9.g4260.t1
jgi|Verga1|118875|PV09_07082T0
jgi|Zasce1|17518|gm1.1880_g
jgi|Zasce1|20399|gm1.4761_g
jgi|Zymar1|767531|Za111_scaffold_1202_0016
jgi|Zymar1|774754|Za111_scaffold_757_0090
jgi|Zymps1|799579|Zp221_scaffold_200_00004
jgi|Zymps1|804737|Zp221_scaffold_763_00017
OG0000845:
jgi|Aaoar1|350456|e_gw1.6.1723.1	Glycosyltransferase Family 39 protein%7CPMT-domain containing protein
jgi|Aaoar1|396423|estExt_Genewise1Plus.C_8_t10034	UAA transporter
jgi|Altal1|947754|e_gw1.28.177.1	PMT-domain containing protein
jgi|Amnli1|521954|fgenesh1_kg.29_#_97_#_Locus5590v1rpkm17.15	UAA transporter
jgi|Amnli1|521955|fgenesh1_kg.29_#_98_#_Locus1693v2rpkm31.63	Glycosyltransferase Family 39 protein%7Cprotein O-mannosyl-transferase 1
jgi|Aulhe2|394082|fgenesh1_kg.22_#_135_#_Locus2500v1rpkm65.71	dolichyl-phosphate-mannose--protein mannosyltransferase%7CGlycosyltransferase Family 39 protein
jgi|Aulhe2|394083|fgenesh1_kg.22_#_136_#_Locus4029v1rpkm39.65	UAA transporter
jgi|Bysci1|423675|e_gw1.38.156.1	PMT-domain containing protein
jgi|Cenge3|687710|fgenesh1_pm.26_#_28	Glycosyltransferase Family 39 protein%7CPMT-domain containing protein
jgi|Clael1|347449|e_gw1.49.204.1	PMT-domain containing protein
jgi|Cocsa1|145448|estExt_Genewise1Plus.C_9_t30031	Glycosyltransferase Family 39 protein
jgi|Cucbe1|339916|estExt_Genewise1Plus.C_4_t10023	Glycosyltransferase Family 39 protein%7CPMT-domain containing protein
jgi|Delco1|435844|fgenesh1_pg.507_#_1	PMT-domain containing protein
jgi|Didex1|98296|fgenesh1_pm.4_#_60	Glycosyltransferase Family 39 protein
jgi|Disac1|331209|estExt_Genewise1.C_2_t10046	UAA transporter
jgi|Disac1|376491|fgenesh1_kg.2_#_359_#_Locus2303v1rpkm67.26	dolichyl-phosphate-mannose--protein mannosyltransferase%7CGlycosyltransferase Family 39 protein
jgi|Dotse1|67665|estExt_fgenesh1_kg.C_1_t10269	expressed hypothetical protein%7CGlycosyltransferase Family 39 protein
jgi|Dotse1|68605|estExt_fgenesh1_kg.C_1_t30287	hypothetical protein
jgi|Dotsy1|393907|estExt_Genemark1.C_4_t10498	Glycosyltransferase Family 39 protein%7CPMT-domain containing protein
jgi|Karrh1|392433|estExt_Genewise1.C_13_t30020	Glycosyltransferase Family 39 protein%7CPMT-domain containing protein
jgi|Lenfl1|306458|e_gw1.18.231.1	Glycosyltransferase Family 39 protein%7CPMT-domain containing protein
jgi|Leppa1|385745|fgenesh1_kg.444_#_8_#_Locus5841v1rpkm15.47	UAA transporter
jgi|Leppa1|429001|estExt_Genemark1.C_4440010	Glycosyltransferase Family 39 protein%7CPMT-domain containing protein
jgi|Lopma1|4639|CE4638_14340	Glycosyltransferase Family 39 protein%7Cprotein O-mannosyl-transferase 1
jgi|Lopma1|697536|fgenesh1_kg.178_#_7_#_Locus6402v2rpkm8.63	UAA transporter
jgi|Lopmy1|548260|fgenesh1_pm.5_#_232	PMT-domain containing protein
jgi|Macan1|431880|fgenesh1_pm.19_#_84	Glycosyltransferase Family 39 protein%7CPMT-domain containing protein
jgi|Melpu1|229636|e_gw1.17.34.1	Glycosyltransferase Family 39 protein%7CPMT-domain containing protein
jgi|Melpu1|370566|estExt_Genemark1.C_170039	UAA transporter
jgi|Mycfi2|53876|Mycfi1.estExt_Genewise1.C_270159	Glycosyltransferase Family 39 protein
jgi|Mycgr3|98798|estExt_fgenesh1_pm.C_chr_10866	Glycosyltransferase Family 39 protein
jgi|Myrdu1|273718|fgenesh1_kg.1_#_1125_#_Locus6101v1rpkm5.55	UAA transporter
jgi|Myrdu1|280154|fgenesh1_kg.8_#_451_#_Locus808v1rpkm239.89	Glycosyltransferase Family 39 protein%7Cmannosyltransferase PMTI
jgi|Ophdi1|391090|fgenesh1_pm.3_#_399	PMT-domain containing protein
jgi|Parsp1|1191513|fgenesh1_pm.16_#_118	PMT-domain containing protein
jgi|Patat1|255480|CE255479_25829	Glycosyltransferase Family 39 protein%7Cmannosyltransferase PMTI
jgi|Patat1|996924|fgenesh1_kg.16_#_59_#_Locus1046v2rpkm2.83_PRE	UAA transporter
jgi|Pcit129764|423623|fgenesh1_kg.2_#_682_#_TRINITY_DN2679_c2_g1_i1	protein O-mannosyl-transferase 1
jgi|Pcit129764|423626|fgenesh1_kg.2_#_685_#_TRINITY_DN990_c0_g1_i3	UAA transporter
jgi|Phcit1|240365|fgenesh1_pm.1_#_509	Dolichyl-phosphate-mannose-protein mannosyltransferase-domain containing protein
jgi|Phcitr1|200243|e_gw1.2.2358.1	protein O-mannosyl-transferase 1
jgi|Phcitr1|267498|fgenesh1_kg.2_#_2704_#_TRINITY_DN8239_c1_g1_i1	UAA transporter
jgi|Photr1|481641|fgenesh1_pg.37_#_89	Glycosyltransferase Family 39 protein%7CPMT-domain containing protein
jgi|Phy27169|372002|fgenesh1_kg.64_#_172_#_TRINITY_DN7427_c1_g1_i1	UAA transporter
jgi|Phy27169|410544|gm1.8085_g	protein O-mannosyl-transferase 1
jgi|Phycap1|329814|fgenesh1_pm.2_#_170	Dolichyl-phosphate-mannose-protein mannosyltransferase-domain containing protein
jgi|Phycit1|409402|estExt_Genewise1Plus.C_440055	UAA transporter
jgi|Phycit1|457800|gm1.8964_g	protein O-mannosyl-transferase 1
jgi|Phycitr1|611453|fgenesh1_kg.63_#_203_#_TRINITY_DN9303_c0_g1_i1	UAA transporter
jgi|Phycitr1|628984|gm1.7734_g	protein O-mannosyl-transferase 1
jgi|Phycpc1|30895|CE30894_1584	UAA transporter
jgi|Phycpc1|457346|fgenesh1_kg.10_#_246_#_TRINITY_DN4922_c4_g1_i4	protein O-mannosyl-transferase 1
jgi|Plesi1|388686|e_gw1.16.32.1	Glycosyltransferase Family 39 protein%7CPMT-domain containing protein
jgi|Plesi1|440413|estExt_Genewise1Plus.C_16_t10364	UAA transporter
jgi|Polci1|216865|e_gw1.5.496.1	UAA transporter
jgi|Polci1|217503|e_gw1.7.454.1	dolichyl-phosphate-mannose--protein mannosyltransferase%7CGlycosyltransferase Family 39 protein
jgi|Polfu1|531829|fgenesh1_pm.9_#_14	PMT-domain containing protein
jgi|Psehy1|477726|fgenesh1_kg.11_#_249_#_Locus2776v1rpkm43.81	PMT-domain containing protein
jgi|Psehy1|77135|CE77134_3329	UAA transporter
jgi|Pyrsp1|616005|fgenesh1_pm.28_#_145	PMT-domain containing protein
jgi|Sacpr1|46343|e_gw1.19.210.1	Glycosyltransferase Family 39 protein%7CPMT-domain containing protein
jgi|Sepmu1|55550|estExt_Genewise1Plus.C_1_t10350	conserved expressed protein%7Cexpressed hypothetical protein%7CUAA transporter
jgi|Sepmu1|57428|estExt_Genewise1Plus.C_1_t60076	expressed hypothetical protein%7CGlycosyltransferase Family 39 protein%7Cmannosyltransferase PMTI
jgi|Settu1|106701|e_gw1.14.531.1	Glycosyltransferase Family 39 protein
jgi|Spofi1|396457|e_gw1.3.583.1	Glycosyltransferase Family 39 protein%7CPMT-domain containing protein
jgi|Stasp1|322168|estExt_fgenesh1_pm.C_1_t10479	PMT-domain containing protein
jgi|Ternu1|374479|estExt_Genemark1.C_260088	UAA transporter
jgi|Ternu1|376947|estExt_Genemark1.C_630056	dolichyl-phosphate-mannose--protein mannosyltransferase
jgi|Totfu1|147948|CE147947_4257	UAA transporter
jgi|Totfu1|644830|fgenesh1_kg.2_#_134_#_Locus1962v1rpkm82.59	PMT-domain containing protein
jgi|Trepe1|537988|estExt_fgenesh1_pm.C_3_t10176	Glycosyltransferase Family 39 protein%7CPMT-domain containing protein
jgi|Tryvi1|529470|gm1.1816_g	UAA transporter
jgi|Tryvi1|557514|estExt_fgenesh1_pm.C_70017	Glycosyltransferase Family 39 protein%7CPMT-domain containing protein
jgi|Veren1|485066|estExt_Genewise1.C_2_t10073	PMT-domain containing protein
jgi|Veren1|528151|fgenesh1_kg.2_#_23_#_Locus3474v1rpkm30.65	UAA transporter
jgi|Wesor1|386772|e_gw1.46.82.1	PMT-domain containing protein
jgi|Zasce1|69580|fgenesh1_pm.39_#_72	Glycosyltransferase Family 39 protein
AB03173.1
PTRG_08109
PTRG_08113
jgi|Aciri1_meta|74823|fgenesh1_pm.5WFSArich_Contig_00222_#_12
jgi|Aciri1_meta|88811|fgenesh1_kg.5WFSArich_Contig_02365_#_9_#_Locus1585v2rpkm68.91
jgi|Ampqui1|590867|estExt_fgenesh1_pm.C_120054
jgi|Aplpr1|348369|estExt_fgenesh1_pm.C_20141
jgi|Aspnid1|7022|AN8875
jgi|Aspnid1|7099|AN1459
jgi|Aurpu_var_mel1|50519|e_gw1.13.97.1
jgi|Aurpu_var_mel1|66856|fgenesh1_pg.13_#_109
jgi|Aurpu_var_nam1|58234|e_gw1.27.214.1
jgi|Aurpu_var_nam1|68008|fgenesh1_pg.27_#_11
jgi|Aurpu_var_pul1|348460|fgenesh1_kg.22_#_11_#_Locus895v1rpkm194.11
jgi|Aurpu_var_pul1|368277|estExt_Genemark1.C_220033
jgi|Aurpu_var_sub1|30093|fgenesh1_pg.12_#_157
jgi|Aurpu_var_sub1|40620|fgenesh1_kg.12_#_128_#_Locus8354v1rpkm2.93
jgi|Bauco1|36897|fgenesh1_kg.11_#_115_#_Locus3907v1rpkm41.23
jgi|Bauco1|76247|e_gw1.11.626.1
jgi|Bimnz1|478493|e_gw1.59.144.1
jgi|Botci1|14807|BC1T_02548
jgi|Botci1|3704|BC1T_04131
jgi|Botdo1_1|287194|NODE_310_length_56618_cov_69.4.g797.t1
jgi|Botdo1_1|287195|NODE_310_length_56618_cov_69.4.g798.t1
jgi|Cerzm1|44507|e_gw1.18.391.1
jgi|Cerzm1|66117|estExt_Genewise1Plus.C_6_t20164
jgi|Clafu1|184158|scf7180000126637_G4852
jgi|Clafu1|196041|scf7180000130884_G4925
jgi|Cloaq1|491907|e_gw1.140.43.1
jgi|Cloaq1|517823|estExt_Genewise1.C_1030009
jgi|Cocca1|85503|e_gw1.14.214.1
jgi|CocheC5_3|1169897|estExt_Genewise1Plus.C_4_t20281
jgi|Cocim1|635|CIMG_02294T0
jgi|Cocim1|731|CIMG_02201T0
jgi|Coclu2|116698|e_gw1.12.232.1
jgi|Cocmi1|108440|e_gw1.236.23.1
jgi|Cocvi1|94616|e_gw1.26.301.1
jgi|Conap1|94389|W97_03410T0
jgi|Conap1|94396|W97_03417T0
jgi|Decga1|501643|e_gw1.83.116.1
jgi|Delst1|187025|CE187024_4731
jgi|Delst1|353712|fgenesh1_kg.7_#_101_#_TRINITY_DN3583_c1_g2_i1
jgi|Dipse1|5822|rna5821
jgi|Dipse1|5823|rna5822
jgi|Elsamp1|256304|fgenesh1_kg.2_#_525_#_TRINITY_DN1091_c0_g1_i1
jgi|Elsamp1|51391|CE51390_1453
jgi|Erebi1|364647|gw1.9.29.1
jgi|Erebi1|514087|estExt_fgenesh1_pg.C_90002
jgi|Fusgr1|1595|FGSG_01370T0
jgi|Fusgr1|726|FGSG_00608T0
jgi|Glost2|286878|e_gw1.696.19.1
jgi|Horac1|325854|gm1.6315_g
jgi|Horac1|326501|gm1.6962_g
jgi|Hyspu1_1|122954|NODE_179_length_116190_cov_26..g2654.t1
jgi|Hyspu1_1|122955|NODE_179_length_116190_cov_26..g2655.t1
jgi|Lepmu1|8008|Lema_T029020.1
jgi|Lepmu1|8009|Lema_T029030.1
jgi|Linin1|327313|fgenesh1_pm.29_#_34
jgi|Linrh1|369679|gm1.1735_g
jgi|Linrh1|407334|MIX18623_682_87
jgi|Lizem1|165106|fgenesh1_pm.15_#_39
jgi|Lopnu1|502741|e_gw1.33.113.1
jgi|Macph1|499|MPH_00512m.01
jgi|Macph1|500|MPH_00513m.01
jgi|Maseb1|493717|fgenesh1_pm.33_#_6
jgi|Masph1|486163|e_gw1.5.1791.1
jgi|Masph1|577270|fgenesh1_kg.16_#_391_#_TRINITY_DN3328_c0_g1_i1
jgi|Micmi1|395162|estExt_Genewise1Plus.C_1_t20254
jgi|Micmi1|419740|fgenesh1_kg.1_#_424_#_Locus1102v2rpkm27.22
jgi|Mycfi2|55446|Mycfi1.estExt_Genewise1Plus.C_12409
jgi|Mycgr3|98665|estExt_fgenesh1_pm.C_chr_10690
jgi|Mytre1|490420|fgenesh1_pm.17_#_91
jgi|Neopa1|2635|UCRNP2_1037m.01
jgi|Neopa1|2636|UCRNP2_1038m.01
jgi|Neucr2|1049|NCU09332T0
jgi|Neucr2|2314|NCU02980T0
jgi|Perma1|530856|e_gw1.111.88.1
jgi|Pieho1_1|257690|fgenesh1_kg.23_#_56_#_Locus1667v2rpkm1.71_PRE
jgi|Pieho1_1|282820|fgenesh1_pm.41_#_5
jgi|Pyrco1|1268|PCON_02267m.01
jgi|Pyrco1|3319|PCON_04319m.01
jgi|Pyrtt1|1054|PTTG_06995.1
jgi|Pyrtt1|8|PTTG_03503.1
jgi|Rhili1|37971|e_gw1.5.812.1
jgi|Rhili1|55809|fgenesh1_pg.5_#_594
jgi|Rhyru1_1|109325|NODE_1847_length_23345_cov_43..g7146.t1
jgi|Rhyru1_1|109358|NODE_1861_length_26286_cov_46..g7177.t1
jgi|Sclsc1|10714|SS1G_03743T0
jgi|Sclsc1|6330|SS1G_01831T0
jgi|Seppo1|127742|estExt_Genewise1Plus.C_80304
jgi|Seppo1|90532|e_gw1.1.957.1
jgi|Setho1|96373|fgenesh1_pm.3_#_38
jgi|Stano2|10401|SNOG_16550.3
jgi|Tribi1|515096|estExt_Genewise1Plus.C_17_t10456
jgi|Tribi1|544643|estExt_fgenesh1_pm.C_170150
jgi|Tubme1v2|880|GSTUMT200007533001
jgi|Tubme1v2|907|GSTUMT200007560001
jgi|Venin1|17328|atg4237.t1
jgi|Venin1|19353|atg6036.t1
jgi|Venpi1|209495|VP.s13.g297.t1
jgi|Verga1|115566|PV09_04760T0
jgi|Verga1|121013|PV09_01544T0
jgi|Zasce1|17758|gm1.2120_g
jgi|Zymar1|767968|Za111_scaffold_1243_0011
jgi|Zymar1|774817|Za111_scaffold_780_0021
jgi|Zymps1|799029|Zp221_scaffold_1801_00019
jgi|Zymps1|800937|Zp221_scaffold_314_00018
OG0001469:
jgi|Aaoar1|423380|fgenesh1_kg.5_#_236_#_Locus4196v1rpkm28.99	Acetyl-CoA synthetase-like protein
jgi|Aaoar1|423985|fgenesh1_kg.5_#_841_#_Locus13044v1rpkm1.18	Acetyl-CoA synthetase-like protein
jgi|Amnli1|469622|estExt_Genewise1.C_500028	BcNRPS1%2C nonribosomal peptide synthetase
jgi|Bysci1|428182|e_gw1.55.81.1	BcNRPS1%2C nonribosomal peptide synthetase
jgi|Bysci1|578867|MIX22145_64_66	BcNRPS1%2C nonribosomal peptide synthetase
jgi|Cenge3|598753|e_gw1.124.28.1	hypothetical protein
jgi|Cenge3|598789|e_gw1.124.79.1	hypothetical protein
jgi|Cenge3|610742|estExt_Genewise1Plus.C_20_t10419	hypothetical nonribosomal peptide synthetase%7Cnon ribosomal peptide synthase
jgi|Clael1|384572|estExt_Genewise1.C_1220054	nonribosomal peptide synthase GliP-like protein
jgi|Clael1|460496|fgenesh1_kg.291_#_1_#_Locus10836v1rpkm1.21	putative nonribosomal peptide synthase
jgi|Cucbe1|348435|estExt_Genewise1Plus.C_7_t10290	Acetyl-CoA synthetase-like protein
jgi|Delco1|150754|CE150753_746	Acetyl-CoA synthetase-like protein
jgi|Delco1|356468|gw1.133.45.1	Acetyl-CoA synthetase-like protein
jgi|Delco1|494648|MIX9318_39_51	nonribosomal peptide synthase GliP-like protein
jgi|Disac1|371372|fgenesh1_pg.8_#_3	AMP-binding enzyme
jgi|Disac1|375941|fgenesh1_kg.1_#_1008_#_Locus8617v1rpkm2.31	Acetyl-CoA synthetase-like protein
jgi|Dotsy1|317943|estExt_Genewise1.C_12_t10100	nonribosomal peptide synthase GliP-like protein
jgi|Karrh1|453957|fgenesh1_pm.7_#_373	Acetyl-CoA synthetase-like protein
jgi|Lenfl1|378803|estExt_Genewise1Plus.C_560232	Acetyl-CoA synthetase-like protein
jgi|Leppa1|341958|estExt_Genewise1Plus.C_50145	Acetyl-CoA synthetase-like protein
jgi|Leppa1|461182|MIX13059_26_23	putative non-ribosomal peptide synthetase SirP
jgi|Lopma1|596031|e_gw1.44.188.1	Acetyl-CoA synthetase-like protein
jgi|Lopma1|656705|estExt_Genewise1Plus.C_500105	putative nonribosomal peptide synthase
jgi|Lopma1|685741|fgenesh1_pg.381_#_4	Acetyl-CoA synthetase-like protein
jgi|Lopmy1|534314|fgenesh1_pg.2_#_677	putative non-ribosomal peptide synthetase SirP%2FGliP2
jgi|Lopmy1|595397|MIX8271_91_13	nonribosomal peptide synthase GliP-like
jgi|Melpu1|331158|fgenesh1_pg.2_#_47	Acetyl-CoA synthetase-like protein
jgi|Melpu1|416366|estExt_fgenesh1_pg.C_1180027	nonribosomal peptide synthase GliP-like protein
jgi|Mycgr3|19958|gw1.2.1073.1	NRPS4 non-ribosomal peptide synthase%2C unknown product
jgi|Parsp1|1239987|MIX16141_68_77	Acetyl-CoA synthetase-like protein
jgi|Pcit129764|238078|CE238077_22088	hypothetical protein
jgi|Pcit129764|324270|CE324269_5192	expressed protein
jgi|Pcit129764|442565|fgenesh1_kg.9_#_1010_#_TRINITY_DN920_c0_g1_i3	expressed protein
jgi|Phcit1|261744|gm1.2823_g	hypothetical protein
jgi|Phcit1|296800|estExt_Genemark1.C_90013	hypothetical protein
jgi|Phcitr1|186544|gw1.10.183.1	AMP-dependent synthetase/ligase
jgi|Phcitr1|210007|e_gw1.10.85.1	hypothetical protein
jgi|Phcitr1|242610|estExt_Genewise1Plus.C_100034	expressed protein
jgi|Phcitr1|309821|gm1.4156_g	hypothetical protein
jgi|Phy27169|280252|gw1.29.52.1	expressed protein
jgi|Phy27169|291047|gw1.29.267.1	expressed protein
jgi|Phy27169|320036|estExt_Genewise1.C_290260	expressed protein
jgi|Phy27169|361024|fgenesh1_kg.26_#_237_#_TRINITY_DN7449_c0_g1_i3	expressed protein
jgi|Phy27169|362737|fgenesh1_kg.29_#_404_#_TRINITY_DN7362_c1_g1_i12	hypothetical protein
jgi|Phycap1|255633|e_gw1.9.127.1	hypothetical protein
jgi|Phycit1|27417|CE27416_8991	Acetyl-CoA synthetase-like protein
jgi|Phycit1|383022|estExt_Genewise1.C_12_t10027	Acetyl-CoA synthetase-like protein
jgi|Phycit1|462628|estExt_Genemark1.C_120022	Acetyl-CoA synthetase-like protein
jgi|Phycitr1|535023|gw1.26.6.1	expressed protein
jgi|Phycitr1|541797|gw1.26.62.1	expressed protein
jgi|Phycitr1|562428|e_gw1.23.44.1	hypothetical protein
jgi|Phycitr1|563425|e_gw1.26.73.1	expressed protein
jgi|Phycitr1|626010|gm1.4760_g	hypothetical protein
jgi|Phycpc1|398119|gw1.4.341.1	hypothetical protein
jgi|Phycpc1|401276|gw1.4.566.1	hypothetical protein
jgi|Phycpc1|402437|gw1.4.644.1	hypothetical protein
jgi|Phycpc1|449782|fgenesh1_kg.4_#_1522_#_TRINITY_DN6957_c0_g1_i1	expressed protein
jgi|Phycpc1|510377|MIX16455_729_12	hypothetical protein
[truncated: 3,181 more rows]

## Sheet: G. PCC-endophytic
OGs in which the gene number in P. citrichinaensis (PCC) matches the number of endophytes
[truncated: 10,788 more rows]

[truncated: 3 more sheets: H. PCC-pathogenic, I. KOG_function_overview, J. Files included]
