# Supplementary material for: Enemy or ally: a genomic approach to elucidate the lifestyle of Phyllosticta citrichinaensis
Source: G3 (Bethesda). 2022 Mar 21;12(5):jkac061. doi: 10.1093/g3journal/jkac061 (PMC9073689; doi:10.1093/g3journal/jkac061)
Supplement: jkac061_Supplementary_Table_4 [file jkac061_supplementary_table_4.xlsx]

## Sheet: A. Secreted OGs
Secreted OGs in identical order as Figure 3A.
	column order heatmap:	1	2	3	4	5	6	7	8	9	10	11	12	13	14	15	16	17	18	19	20	21	22	23	24	25	26	27	28	29	30	31	32	33	34	35	36	37	38	39	40	41	42	43	44	45	46	47	48
row order heatmap:	DBID	OG0000015	OG0000017	OG0000012	OG0000025	OG0000033	OG0000052	OG0000078	OG0000110	OG0000064	OG0000155	OG0000100	OG0000081	OG0000102	OG0000112	OG0000113	OG0000114	OG0000104	OG0000147	OG0000120	OG0000174	OG0007923	OG0000167	OG0000243	OG0000165	OG0000144	OG0000226	OG0000199	OG0000263	OG0000336	OG0000300	OG0000554	OG0000564	OG0000395	OG0000222	OG0000369	OG0000233	OG0000264	OG0000308	OG0000670	OG0000187	OG0000210	OG0000309	OG0000248	OG0000380	OG0000350	OG0000213	OG0000266	OG0000240
1	Venin1:	4	2	8	6	5	2	10	2	8	1	9	5	2	6	4	9	3	4	0	4	0	4	1	3	4	2	3	0	2	5	1	3	0	2	2	6	5	1	7	11	1	2	3	2	6	2	4	2
2	Micmi1:	10	9	11	1	7	17	9	1	8	8	23	7	4	6	4	5	4	4	0	2	0	1	0	2	5	4	2	4	4	4	2	6	6	2	1	12	7	3	8	5	2	1	2	2	3	1	3	4
3	Venpi1:	4	3	10	6	6	3	8	3	6	1	14	6	1	4	4	8	3	5	0	3	0	3	1	3	4	2	3	2	3	6	1	2	1	4	2	6	4	1	10	8	1	2	2	2	5	2	3	1
4	Totfu1:	6	7	5	2	9	7	10	4	4	5	18	4	1	5	3	3	5	4	1	4	0	2	1	4	5	3	2	1	3	4	2	3	3	4	0	6	6	1	11	10	2	0	2	2	7	1	2	2
5	Aulhe2:	4	5	8	1	6	4	7	4	2	4	14	5	3	4	4	2	5	3	4	3	0	2	2	2	6	1	6	0	2	4	2	2	2	2	6	7	3	2	2	2	1	0	1	1	2	1	3	2
6	Tribi1:	6	2	6	0	8	5	3	0	3	2	15	5	2	3	3	1	4	4	0	2	0	1	1	2	4	2	0	0	1	5	2	2	1	2	1	6	3	1	3	6	2	0	2	2	5	0	2	0
7	Erebi1:	4	3	7	3	9	6	2	0	5	2	11	5	0	2	1	3	2	0	1	4	0	0	1	2	5	2	0	0	1	1	1	2	1	4	2	2	1	1	1	1	1	1	1	2	7	2	2	1
8	Perma1:	23	22	33	16	26	10	4	3	11	6	11	9	7	8	8	12	7	5	1	6	0	6	1	8	4	4	15	12	3	2	1	1	3	6	3	8	3	3	0	7	6	8	5	6	5	4	9	4
9	Zoprh1:	27	31	20	24	29	9	5	5	7	4	11	11	10	5	6	6	6	8	3	4	0	9	5	7	4	4	9	7	1	3	1	1	5	4	2	6	3	9	2	6	5	5	7	8	4	3	4	6
10	Lopnu1:	29	28	26	14	16	9	9	6	9	5	11	11	8	8	6	5	8	11	5	4	0	3	3	7	4	4	7	5	3	3	3	4	4	5	5	4	2	5	1	8	4	5	6	6	5	8	4	5
11	Cloaq1:	26	25	19	13	18	8	8	5	10	10	5	9	8	6	7	6	7	4	3	3	0	5	1	5	4	3	6	3	2	2	2	2	2	3	2	4	2	3	0	7	6	10	9	8	8	4	8	2
12	Linin1:	30	29	17	19	15	6	4	0	7	13	3	8	8	4	6	5	5	8	3	3	0	2	2	7	4	3	4	4	2	3	1	1	2	4	3	3	2	3	1	6	5	6	9	7	8	4	3	3
13	Parsp1:	24	24	19	11	18	12	7	4	10	5	8	7	7	6	7	6	9	10	2	7	0	4	5	5	4	5	9	6	4	2	1	1	3	8	4	3	2	3	3	6	5	5	7	5	5	5	5	7
14	Karrh1:	21	24	16	12	14	7	6	4	11	6	5	6	7	6	6	4	8	9	2	8	0	3	5	6	4	4	5	6	4	2	1	1	3	5	5	2	2	1	2	6	5	5	6	4	5	4	5	6
15	Bimnz1:	18	26	23	10	11	9	6	3	12	8	4	4	7	4	6	5	8	6	5	7	0	6	8	7	7	4	4	4	2	2	1	1	3	3	3	2	2	1	4	7	5	3	6	4	5	5	3	4
16	Melpu1:	23	29	17	13	20	13	7	4	6	5	10	9	10	6	5	6	6	7	2	8	0	5	4	7	4	3	4	5	2	3	4	2	6	6	4	3	2	2	2	5	4	5	7	5	7	3	6	4
17	Polfu1:	24	27	14	8	16	8	5	2	7	9	10	7	8	8	6	4	8	11	4	4	0	4	1	7	5	3	4	7	2	3	2	1	3	5	2	2	2	3	0	7	5	7	6	4	5	4	4	3
18	Trepe1:	22	27	15	10	15	8	3	2	7	7	7	9	7	6	7	4	8	7	3	4	0	2	5	4	4	3	3	4	2	3	1	3	3	7	2	2	2	8	2	7	5	5	7	5	6	4	4	3
19	Amnli1:	26	25	13	11	18	9	3	2	10	10	4	8	8	5	4	7	6	6	5	3	0	1	3	9	4	3	2	3	1	4	1	2	2	3	4	2	3	4	0	5	5	4	5	6	6	3	3	2
20	Veren1:	29	24	11	9	14	7	2	0	7	4	3	8	7	5	5	3	5	6	2	5	0	2	2	6	4	3	2	5	1	3	2	1	2	3	1	1	2	3	0	9	4	3	7	4	6	3	2	2
21	Lopma1:	31	26	17	11	12	12	7	2	5	2	5	9	9	7	6	4	7	10	2	3	0	2	3	5	4	5	6	7	3	3	1	1	1	4	5	3	2	3	2	3	3	3	6	6	4	5	3	6
22	Bysci1:	19	25	21	14	19	7	3	4	11	2	5	6	7	4	6	7	9	9	1	3	0	4	5	5	4	3	7	7	2	2	1	1	5	4	3	2	2	4	3	5	7	4	6	5	4	4	5	5
23	Aaoar1:	24	25	18	11	11	5	2	1	7	4	5	4	5	4	4	3	7	6	2	6	0	4	5	6	5	3	3	4	1	2	1	1	3	3	1	3	2	2	1	2	6	4	5	5	5	4	3	5
24	Lenfl1:	32	28	27	12	17	7	2	4	7	3	7	8	8	5	7	5	7	6	9	6	0	2	6	5	4	4	4	5	2	2	1	1	2	7	3	2	2	4	1	10	5	4	5	5	6	5	6	4
25	Masph1:	29	23	19	7	16	8	2	2	7	2	3	8	6	5	5	1	7	2	1	5	0	2	2	7	4	3	4	4	1	2	2	2	3	2	3	2	2	1	0	3	5	3	6	4	5	3	3	0
26	Stasp1:	22	19	24	14	17	19	6	5	15	4	6	6	9	7	5	6	4	4	4	3	0	4	2	5	4	3	5	5	3	2	1	2	4	3	3	3	2	2	0	4	9	7	4	6	4	5	7	4
27	Altal1:	17	14	21	18	15	15	3	8	20	7	5	4	7	5	5	6	3	3	7	5	0	4	7	3	3	3	4	7	3	2	1	1	1	3	1	2	2	3	1	4	7	5	4	4	4	5	3	5
28	Ophdi1:	22	20	16	12	11	36	3	6	10	8	5	5	7	6	4	6	5	2	2	3	0	2	7	4	4	3	5	5	2	2	1	2	1	3	1	2	2	2	1	4	5	3	4	4	4	4	3	3
29	Pyrsp1:	23	19	20	11	13	33	2	0	8	8	5	4	9	3	3	8	5	6	2	4	0	3	6	4	6	3	3	6	1	2	1	1	2	3	1	3	2	2	1	3	6	6	5	6	6	4	4	5
30	Photr1:	15	16	12	11	15	22	4	4	10	4	5	6	6	3	6	6	4	3	1	6	0	6	6	2	5	4	3	2	2	2	1	2	1	4	1	1	3	2	1	5	4	4	4	4	4	5	4	5
31	Setho1:	15	13	20	10	12	19	6	5	11	4	7	6	8	7	4	5	4	4	3	4	0	4	6	5	4	4	3	3	2	2	1	1	3	6	1	1	2	1	1	5	4	5	3	4	4	4	5	4
32	Cucbe1:	16	15	22	9	11	18	4	3	5	2	5	4	5	3	4	4	5	4	0	3	0	3	6	3	4	3	2	5	2	2	1	1	2	2	0	1	2	1	1	4	5	3	5	4	5	5	3	3
33	Hyspu1_1:	13	27	11	14	11	7	7	3	6	1	5	11	8	8	5	5	8	5	1	3	0	1	0	5	4	3	4	3	3	4	2	1	2	3	1	2	2	3	1	2	3	4	4	5	3	4	1	3
34	Glost2:	8	15	11	15	12	4	6	2	9	5	5	13	10	5	4	8	8	8	6	0	0	1	1	9	4	4	3	3	2	4	3	2	2	8	3	4	2	5	0	7	5	2	5	6	3	3	5	4
35	Maseb1:	15	22	10	4	11	6	3	3	10	2	4	6	9	4	6	6	7	6	4	3	0	4	4	5	4	3	5	4	2	3	1	1	3	9	2	2	2	3	4	5	6	5	5	4	3	5	5	4
36	Plesi1:	16	23	13	6	11	6	7	1	7	4	11	6	8	4	6	5	5	5	3	4	0	3	4	5	3	3	4	2	3	3	3	1	3	9	3	1	2	2	1	4	3	5	7	4	5	4	5	4
37	Delco1:	15	20	12	8	13	6	2	2	6	4	2	10	6	5	5	8	5	4	0	3	0	0	1	6	3	3	1	2	1	2	2	1	0	2	2	1	2	2	0	5	4	4	3	5	4	2	2	2
38	Wesor1:	17	24	9	5	10	11	1	0	7	3	2	4	6	2	2	1	4	1	1	4	0	0	0	4	4	2	1	2	1	0	1	2	0	2	0	1	0	1	0	2	3	5	4	4	6	3	2	1
39	Rhyru1_1:	18	26	17	14	11	5	3	0	7	3	1	8	5	5	5	8	6	6	1	2	0	3	5	2	3	2	2	3	2	2	1	1	3	4	2	2	2	2	4	3	3	2	4	4	4	4	1	2
40	Zasce1:	1	3	15	16	14	1	24	26	11	6	10	12	3	7	9	11	7	7	12	4	0	7	2	3	7	7	7	5	4	4	3	2	4	4	4	5	4	5	4	3	2	2	0	0	0	7	5	5
41	Botdo1_1:	9	3	27	20	11	8	6	8	7	6	4	8	6	7	7	8	7	6	11	1	0	8	9	3	5	5	7	8	0	4	4	3	6	11	9	11	7	6	10	4	6	1	2	1	1	2	5	7
42	Neopa1:	9	4	19	18	11	5	6	8	5	2	5	10	4	6	7	7	6	6	9	1	0	9	12	2	5	6	5	7	2	2	4	2	6	11	12	6	5	6	8	4	5	1	2	1	1	2	3	7
43	Macph1:	7	5	15	17	13	8	6	4	9	2	3	10	4	7	6	8	6	6	8	1	0	6	9	2	7	5	7	7	1	3	3	2	6	9	15	11	7	8	6	3	5	1	3	1	1	2	3	6
44	CocheC5_3:	14	6	18	13	8	8	5	9	8	12	5	4	6	6	7	6	3	2	6	4	0	4	5	3	7	1	4	4	2	3	1	1	0	3	1	2	3	4	0	5	5	5	6	3	2	3	4	3
45	Cocvi1:	12	7	16	12	7	7	5	7	9	10	4	4	6	5	5	5	2	2	6	4	0	4	5	3	3	1	4	4	5	2	1	1	0	3	1	1	3	3	0	5	6	5	6	3	3	3	3	3
46	Cocca1:	12	7	17	13	8	7	4	7	8	6	4	4	6	5	4	5	2	2	6	4	0	5	5	3	3	1	3	4	4	2	1	1	0	3	1	1	3	3	0	5	6	5	6	3	3	3	3	3
47	Cocmi1:	13	9	16	10	7	7	3	7	7	7	3	5	6	5	5	5	2	1	6	4	0	4	5	4	3	1	4	4	5	2	1	1	0	2	1	2	3	3	0	5	5	5	6	3	3	3	3	3
48	Cocsa1:	13	7	15	12	8	7	4	7	8	12	2	4	6	5	4	5	3	2	5	4	0	4	5	3	5	1	4	3	4	2	1	1	0	2	1	3	3	3	0	5	5	5	6	3	3	3	3	4
49	Stano2:	16	9	17	10	12	13	6	7	7	3	3	3	7	4	7	7	3	2	2	4	0	4	2	2	3	3	4	4	2	3	1	1	1	1	1	3	3	2	0	3	7	5	5	6	3	5	3	5
50	Pyrtt1:	13	9	13	8	11	8	5	6	7	3	3	4	8	4	6	5	2	1	4	3	0	2	3	3	3	2	4	3	3	2	1	1	1	1	0	1	4	3	0	4	4	4	3	2	4	3	4	3
51	Pyrenophora:	13	10	14	10	13	6	6	6	8	1	4	4	8	4	5	7	3	1	4	3	0	1	3	3	4	2	4	3	3	2	1	1	1	1	0	1	2	3	0	4	4	4	3	1	3	3	4	3
52	Coclu2:	13	5	14	10	9	8	5	7	9	6	4	5	6	4	5	5	3	1	9	3	0	4	5	3	3	2	4	4	2	2	1	1	0	3	0	2	3	3	0	5	6	5	5	3	3	3	3	3
53	Settu1:	15	9	13	10	10	6	7	3	10	3	3	3	6	5	4	6	2	2	6	3	0	2	5	2	3	2	2	3	2	2	1	1	0	1	0	1	2	2	0	4	5	5	4	2	4	3	4	3
54	Clael1:	13	10	13	7	13	19	4	4	8	13	3	3	5	4	4	3	4	2	5	1	0	1	5	2	4	2	4	3	3	2	1	1	2	2	2	1	2	2	0	4	6	4	3	3	4	4	2	3
55	Decga1:	14	13	12	4	10	11	2	4	6	4	1	4	4	1	2	2	3	2	6	4	0	2	3	2	4	2	1	2	1	2	1	1	2	2	0	1	2	3	0	3	3	3	2	3	4	4	1	2
56	Alternaria:	12	11	11	10	9	9	5	5	10	3	2	2	4	3	4	2	3	3	6	4	0	2	11	5	4	3	2	2	4	3	1	1	0	2	0	2	3	2	1	5	4	4	5	2	4	3	6	4
57	Lepmu1:	12	11	9	9	5	11	2	5	4	2	2	2	6	3	6	3	3	3	2	5	0	2	6	2	5	3	2	2	1	2	1	2	1	0	1	2	2	1	1	4	3	2	3	3	4	3	3	4
58	Macan1:	14	3	7	11	10	7	4	2	4	3	4	5	5	5	5	5	5	6	9	4	0	5	10	4	3	3	4	2	2	2	1	1	3	5	0	2	2	3	4	4	5	3	3	2	3	5	5	4
59	Didex1:	10	3	10	8	9	6	5	4	6	3	6	3	4	3	4	3	3	7	7	2	0	4	6	4	4	4	3	2	3	2	1	1	4	4	2	1	2	2	2	6	3	3	3	3	2	4	4	4
60	Lizem1:	15	5	11	14	7	7	5	4	6	8	4	4	5	3	6	2	4	4	4	3	0	6	6	4	4	3	2	1	5	2	1	1	2	2	1	1	2	2	1	4	6	3	3	2	2	4	5	4
61	Dotsy1:	7	2	16	11	8	7	4	7	6	9	5	4	6	4	1	6	3	4	1	4	0	3	9	4	3	4	3	2	2	2	1	1	2	4	1	1	2	1	1	1	3	1	2	1	1	5	1	3
62	Ampqui1:	12	13	9	4	6	13	3	2	6	0	1	3	6	4	2	4	4	1	2	7	0	3	3	3	4	2	2	2	1	2	1	1	2	1	1	1	2	1	0	1	4	2	3	4	4	4	3	2
63	Spofi1:	16	15	11	7	8	21	1	3	14	3	2	4	5	2	2	1	5	1	2	4	0	0	1	6	5	2	3	4	1	0	1	1	1	2	1	1	1	1	0	4	4	4	3	4	6	2	2	0
64	Fusgr1:	5	3	10	5	10	9	3	2	10	8	6	4	1	3	0	2	4	3	0	10	0	5	7	3	4	4	4	3	2	2	1	5	2	3	1	0	4	0	1	2	5	3	2	3	0	1	2	7
65	Clafu1:	0	2	12	12	5	0	11	23	7	4	4	4	2	10	6	4	5	9	5	6	0	8	3	5	5	5	2	4	4	4	5	3	3	4	2	3	2	6	3	3	1	2	2	0	0	6	1	4
66	Cerzm1:	2	3	9	5	2	2	8	16	6	2	4	4	2	4	5	3	4	4	3	5	0	4	1	5	5	6	4	5	4	2	4	3	6	2	1	1	2	3	0	1	2	2	1	0	0	4	2	3
67	Mycfi2:	1	3	11	7	3	0	12	16	7	2	4	4	2	6	6	3	4	2	3	3	0	6	1	3	4	4	3	5	3	4	5	5	5	2	2	1	2	3	0	1	1	0	1	0	0	3	1	3
68	Dotse1:	0	2	3	9	4	1	8	17	5	2	2	5	1	7	8	4	5	2	4	1	0	5	0	4	6	3	3	1	4	4	4	2	3	1	1	3	2	4	0	2	1	2	1	0	0	4	2	2
69	Zymar1:	1	3	9	5	3	3	10	16	6	5	5	2	5	6	6	7	3	1	1	5	0	8	1	5	4	3	4	3	13	4	8	3	5	0	3	3	4	3	0	2	2	2	1	1	0	4	1	1
70	Zymps1:	2	3	8	5	5	3	13	17	6	1	5	2	4	6	6	6	3	1	1	5	0	9	1	5	4	3	4	3	12	5	6	3	6	0	1	3	4	3	0	2	2	1	1	1	0	3	1	1
71	Mycgr3:	1	3	7	5	3	5	10	17	7	3	5	2	6	6	6	6	3	1	1	5	0	8	1	5	4	4	4	3	12	4	4	3	5	0	1	3	4	3	0	2	2	1	1	1	0	3	1	1
72	Tryvi1:	7	5	13	5	6	2	11	6	3	1	6	8	10	5	6	10	5	5	2	0	0	1	1	4	3	4	2	1	4	6	3	5	1	1	2	6	2	5	8	0	4	5	2	1	1	3	4	3
73	Psehy1:	4	3	10	6	4	3	5	9	6	2	4	5	8	3	6	3	3	4	3	4	0	2	2	6	3	3	2	1	3	3	0	1	5	3	1	2	2	1	0	5	2	2	1	2	0	3	4	1
74	Rhili1:	0	3	9	10	8	1	11	1	3	0	6	6	3	6	8	14	4	8	0	0	0	3	0	4	3	5	5	0	3	5	3	4	1	1	1	7	5	8	0	4	2	2	1	0	1	3	5	8
75	Lopmy1:	6	3	11	8	2	6	3	4	5	2	4	4	7	5	5	7	9	1	2	2	0	1	2	5	5	5	2	1	3	3	2	2	6	2	2	4	2	1	0	7	2	1	3	0	2	3	4	4
76	Mytre1:	4	4	7	6	4	6	4	3	6	2	4	6	9	6	4	6	9	0	3	2	0	1	1	4	5	6	2	0	4	3	2	1	4	0	4	5	2	2	0	7	1	1	2	1	2	3	3	3
77	Cenge3:	2	4	6	8	7	3	5	3	5	8	2	7	6	3	4	6	5	5	4	0	0	1	1	4	4	3	3	1	0	1	2	2	3	4	2	4	2	3	0	1	1	0	2	0	0	2	2	2
78	Leppa1:	2	4	4	3	2	10	6	1	4	4	3	5	8	3	6	6	8	2	4	2	0	1	1	3	4	5	2	0	3	4	3	1	1	2	3	8	2	2	0	2	1	0	1	0	1	2	2	4
79	Dipse1:	7	3	12	12	6	4	4	4	6	2	3	8	4	8	5	4	6	6	7	1	0	7	8	5	4	4	4	3	2	3	2	2	4	8	10	4	6	4	10	3	2	2	2	1	0	2	3	4
80	Aplpr1:	6	3	6	11	7	8	6	3	5	2	1	4	2	3	4	7	5	5	2	0	0	6	4	2	4	3	3	6	2	3	4	2	2	5	6	6	4	6	10	2	2	1	2	0	0	2	3	4
81	Botci1:	3	3	10	12	12	3	11	5	4	1	8	6	3	3	5	6	8	6	5	1	0	6	2	4	2	4	4	2	4	5	2	4	0	7	10	4	2	1	1	0	2	2	3	1	0	2	3	3
82	Sclsc1:	2	4	6	8	9	3	9	3	1	3	3	3	3	3	5	5	6	6	4	1	0	3	0	4	2	3	0	1	3	3	2	4	0	2	10	1	2	1	0	0	2	3	3	1	0	2	2	1
83	Aspnid1:	3	2	16	8	12	4	3	0	6	12	2	3	0	2	5	8	3	6	0	1	0	4	5	2	2	2	2	1	1	1	1	2	2	7	5	0	3	0	1	0	3	2	3	2	0	4	3	5
84	Neucr2:	8	9	3	1	4	4	3	0	6	4	1	7	2	1	2	0	1	1	1	3	0	2	1	3	4	3	1	2	3	1	1	5	2	1	7	1	6	1	0	0	4	2	5	4	1	4	0	0
85	Patat1:	13	11	9	9	11	2	3	2	5	0	1	5	4	4	3	2	3	1	1	1	0	0	2	6	4	2	0	3	1	3	3	4	4	2	1	1	1	1	0	3	3	3	4	5	3	2	1	1
86	Linrh1:	7	4	1	10	4	3	1	0	3	2	0	3	3	3	3	1	2	0	0	0	0	1	1	3	2	1	1	1	1	1	2	1	0	3	1	2	2	1	0	1	4	1	2	3	3	1	1	1
87	Phycpc1:	5	2	3	6	3	3	2	1	2	0	3	7	3	5	6	3	5	2	3	1	0	5	3	1	3	3	2	2	2	3	2	2	4	2	3	6	4	3	2	2	1	0	1	1	1	2	1	3
88	Phycitr1:	5	2	3	6	2	3	2	1	2	0	3	7	3	5	6	3	5	2	3	1	0	5	3	1	3	3	2	2	2	3	2	2	4	1	3	6	4	3	2	2	1	0	1	1	1	2	1	2
89	Phy27169:	5	2	3	6	2	3	2	1	2	0	3	7	3	5	5	3	5	2	2	1	0	5	3	1	3	3	2	1	2	3	2	2	4	2	3	6	4	4	2	2	1	0	1	1	1	2	1	3
90	Phycit1:	5	2	3	5	3	3	2	1	2	0	3	7	3	5	6	3	4	2	3	1	0	4	3	1	3	3	2	2	2	3	2	2	4	2	3	6	4	3	2	2	1	0	1	1	1	2	1	3
91	Phycap1:	5	3	3	7	3	6	2	1	3	0	3	8	3	5	6	3	5	3	3	1	0	5	3	1	2	3	2	2	2	3	2	2	4	3	3	6	4	4	2	2	1	0	1	1	1	2	1	3
92	Phcitr1:	5	2	3	5	3	4	2	1	4	0	3	8	4	5	7	3	5	2	3	1	0	5	3	1	3	3	2	2	3	3	2	2	3	3	3	5	4	4	2	2	1	0	1	1	0	2	1	2
93	Pcit129764:	5	2	3	6	4	4	2	1	3	0	3	8	3	5	6	3	4	2	3	1	0	5	3	1	3	3	2	2	2	3	2	2	5	3	3	6	4	4	2	2	1	0	1	1	0	2	1	2
94	Phcit1:	5	2	3	6	3	5	2	1	3	0	3	8	3	5	6	3	5	2	3	1	0	5	3	1	3	2	2	2	2	3	2	2	4	4	3	6	4	4	2	2	1	0	1	1	1	2	1	2
95	Pyrco1:	4	2	5	7	2	4	1	1	7	0	3	0	3	1	1	0	4	1	0	5	0	0	2	3	7	8	2	0	0	0	0	1	2	4	1	2	0	0	1	1	3	0	2	1	1	2	3	3
96	Tubme1v2:	2	2	4	2	3	6	1	0	1	1	0	3	1	1	1	1	0	0	0	2	0	0	0	2	11	3	0	0	0	1	1	1	0	1	0	1	0	0	0	0	1	0	0	0	1	2	0	0
97	Conap1:	1	4	4	3	2	4	2	1	1	1	6	3	2	1	1	1	2	0	6	4	1	4	0	1	3	2	5	2	0	1	2	1	1	0	2	4	0	4	0	3	0	0	0	0	1	3	3	1
98	Cocim1:	0	1	3	2	2	2	3	0	2	3	2	1	1	5	1	0	2	0	0	13	0	0	0	1	2	2	0	0	1	2	1	1	1	0	1	0	1	0	0	0	0	0	0	0	2	1	0	0
99	Ternu1:	0	3	6	7	0	0	11	11	3	1	6	5	1	6	5	4	5	5	6	0	0	6	0	3	4	3	5	3	4	3	2	3	1	1	1	1	3	1	8	1	1	1	0	0	0	4	4	2
100	Sepmu1:	0	3	3	5	1	2	8	11	8	1	2	4	2	5	4	3	2	3	3	2	0	4	2	3	4	5	2	4	3	3	1	3	3	4	2	2	2	2	1	1	0	1	0	0	0	4	1	2
101	Seppo1:	0	3	2	4	0	2	8	5	6	1	2	4	2	3	4	2	2	3	3	1	0	4	1	3	4	5	2	4	3	3	1	2	2	4	2	2	2	2	1	1	0	1	0	0	0	3	0	2
102	Polci1:	0	3	2	4	2	2	7	6	2	8	2	6	4	5	2	1	3	1	5	1	0	1	0	3	3	2	2	1	3	4	2	2	2	1	3	2	2	3	0	2	0	1	0	0	0	8	1	4
103	Sacpr1:	2	4	2	7	2	2	7	10	2	3	2	6	2	6	5	5	5	2	2	0	0	6	0	2	4	2	3	2	3	3	3	2	2	8	3	5	4	2	1	1	2	0	1	0	0	2	3	3
104	Delst1:	1	3	2	8	1	2	11	3	1	1	0	8	2	3	2	3	6	4	8	0	3	6	0	1	2	2	3	0	2	2	6	4	1	3	3	3	2	2	1	1	0	1	1	0	0	3	3	2
105	Disac1:	0	2	5	2	5	3	6	5	3	3	6	2	3	3	1	2	1	0	17	0	0	3	0	4	1	2	0	2	3	2	1	2	0	1	2	1	1	0	0	0	0	0	0	0	0	3	0	3
106	Aciri1_meta:	0	1	3	6	4	1	14	3	2	0	3	2	0	3	4	0	4	3	1	0	0	2	0	2	2	3	3	1	2	2	1	3	0	0	2	2	5	2	1	1	3	3	3	0	0	3	5	2
107	Bauco1:	0	4	1	5	2	0	7	5	3	0	5	4	1	3	3	3	5	3	2	0	0	2	0	2	3	3	4	1	2	1	1	4	1	0	1	3	2	1	0	1	4	2	2	1	0	3	1	2
108	Horac1:	0	2	5	7	0	1	14	5	0	0	1	2	1	4	2	1	3	0	0	0	0	0	0	4	3	4	1	0	3	5	1	2	1	0	1	2	2	1	2	0	0	0	0	0	0	1	2	1
109	Verga1:	1	1	3	5	3	1	5	1	0	0	1	6	3	1	3	4	3	0	0	1	0	2	2	3	2	2	1	1	3	4	2	3	0	3	0	3	4	2	0	2	0	0	0	0	0	2	2	1
110	Pieho1_1:	0	1	0	0	0	0	3	0	1	2	0	5	0	2	0	0	2	0	0	0	0	0	0	2	5	4	3	0	1	2	3	4	1	0	1	0	9	1	0	0	0	0	0	0	0	3	1	0
111	Aurpu_var_pul1:	2	5	2	12	2	3	7	5	3	2	5	4	3	4	1	5	8	7	24	1	2	8	2	1	3	2	5	1	2	3	4	2	1	3	2	3	4	4	4	3	4	3	1	1	0	4	2	4
112	Aurpu_var_nam1:	3	5	0	12	1	3	6	6	3	1	3	4	3	5	1	3	6	5	28	1	1	6	2	1	3	2	6	2	2	3	5	1	1	1	2	1	4	3	4	3	4	5	2	1	0	4	4	3
113	Aurpu_var_mel1:	3	5	1	12	1	3	5	5	3	1	3	4	2	5	1	4	7	5	27	1	2	4	1	1	3	1	5	2	2	2	4	1	1	3	2	1	4	4	4	3	4	4	2	1	0	3	2	3
114	Aurpu_var_sub1:	2	5	1	11	3	3	5	6	3	3	5	3	3	4	1	1	7	5	34	1	2	9	2	1	3	2	5	1	2	3	4	1	1	3	2	3	4	4	3	3	3	3	1	1	0	4	2	4
115	Elsamp1:	9	5	8	10	2	1	5	2	4	10	7	1	1	5	2	1	4	6	18	5	4	4	5	1	3	2	2	2	1	2	2	2	5	1	0	2	4	3	3	1	5	5	2	1	1	2	3	3
116	Myrdu1:	0	4	8	8	1	1	10	5	1	3	4	4	4	4	0	2	4	3	15	63	42	1	0	3	1	4	1	1	3	3	4	3	1	1	1	9	12	3	4	0	1	2	1	0	1	2	2	3
[truncated: 3,490 more columns]

## Sheet: B. Effector OGs
Effector OGs in identical order as Figure 3A.
	column order heatmap:	1	2	3	4	5	6	7	8	9	10	11	12	13	14	15	16	17	18	19	20	21	22	23	24	25	26	27	28	29	30	31	32	33	34	35	36	37	38	39	40	41	42	43	44	45	46	47	48
roworder heatmap	DBID	OG0000015	OG0000243	OG0000203	OG0000309	OG0000350	OG0000380	OG0000376	OG0000385	OG0000554	OG0000553	OG0000823	OG0000691	OG0000784	OG0000967	OG0001286	OG0001323	OG0000648	OG0000752	OG0000887	OG0000946	OG0001531	OG0001539	OG0001269	OG0001718	OG0001639	OG0002051	OG0007051	OG0006828	OG0007593	OG0007515	OG0007797	OG0007152	OG0001368	OG0006071	OG0006924	OG0006706	OG0006895	OG0007081	OG0006948	OG0007482	OG0010648	OG0010819	OG0008210	OG0007380	OG0007576	OG0007489	OG0010055	OG0010439
1	Venin1:	4	1	1	2	6	2	0	1	1	3	0	1	2	1	3	0	1	0	1	1	2	1	1	1	0	0	0	0	0	1	0	1	2	0	3	0	0	1	0	11	5	5	0	1	0	0	0	0
2	Perma1:	23	1	6	8	5	6	6	4	1	3	1	4	2	4	3	3	3	4	1	1	1	1	1	2	2	2	1	0	0	0	0	2	2	2	1	2	2	6	8	2	0	0	0	0	2	0	0	0
3	Cloaq1:	26	1	4	10	8	8	8	4	2	2	1	4	4	3	3	3	2	3	1	1	1	1	1	1	1	3	3	3	3	3	2	1	3	1	1	1	3	0	7	2	0	0	0	0	1	0	0	0
4	Stasp1:	22	2	5	7	4	6	6	6	1	2	1	3	3	3	2	4	2	3	2	1	2	1	1	1	1	0	1	1	1	1	1	0	2	2	2	1	2	0	6	0	0	0	0	0	1	1	1	0
5	Lopnu1:	29	3	7	5	5	6	7	5	3	2	1	3	4	3	3	2	3	1	2	3	2	2	1	1	1	1	4	2	1	2	2	1	3	2	2	1	1	3	3	1	0	0	0	0	0	0	1	0
6	Polfu1:	24	1	5	7	5	4	8	4	2	2	0	2	3	3	2	2	3	3	2	2	1	1	1	1	1	2	5	3	2	2	2	3	3	0	1	2	0	0	6	0	0	0	0	0	0	0	1	0
7	Melpu1:	23	4	6	5	7	5	10	2	4	3	2	4	4	3	3	2	2	1	1	2	1	1	1	1	1	1	4	2	5	2	1	1	2	1	2	1	3	2	1	0	0	0	0	0	0	0	0	0
8	Trepe1:	22	5	5	5	6	5	10	5	1	2	1	4	6	3	3	2	3	2	2	2	1	2	1	1	1	2	2	4	2	3	2	3	2	1	1	2	2	1	1	0	0	0	0	1	0	0	0	0
9	Linin1:	30	2	6	6	8	7	10	4	1	1	0	5	5	3	2	2	3	1	1	1	1	1	1	1	0	2	4	2	4	3	3	2	2	3	1	1	2	0	1	0	0	0	0	0	0	0	0	0
10	Lenfl1:	32	6	7	4	6	5	7	5	1	4	2	5	3	3	4	5	1	2	2	1	1	1	2	1	1	2	3	2	4	2	4	3	2	3	1	6	2	2	1	1	0	0	0	0	0	0	0	0
11	Zoprh1:	27	5	4	5	4	8	10	3	1	3	1	4	3	3	3	6	5	1	1	2	2	1	2	1	1	2	3	1	2	3	1	6	2	4	1	3	1	1	3	0	0	0	0	1	1	0	1	0
12	Amnli1:	26	3	4	4	6	6	7	3	1	3	2	3	3	3	2	4	2	1	1	2	1	1	1	1	0	2	1	1	1	1	2	2	2	2	1	1	1	1	2	1	0	0	1	0	0	0	0	0
13	Veren1:	29	2	5	3	6	4	8	1	2	2	0	4	3	3	1	2	2	0	2	1	1	1	1	1	0	1	4	2	0	2	3	2	2	1	2	1	1	0	1	0	0	0	0	0	0	0	0	0
14	Aaoar1:	24	5	6	4	5	5	6	3	1	3	4	3	3	3	1	3	1	2	1	1	2	1	1	2	1	1	5	0	1	2	0	1	1	4	1	1	1	1	2	2	0	0	0	0	0	0	0	0
15	Lopma1:	31	3	5	3	4	6	9	3	1	2	2	5	2	3	2	3	3	2	1	2	1	3	1	2	1	1	4	1	1	0	1	0	3	1	2	1	1	2	1	0	0	0	0	0	0	0	0	0
16	Masph1:	29	2	4	3	5	4	7	4	2	1	0	5	2	1	1	2	3	2	2	1	1	1	1	1	1	1	2	0	0	1	1	3	2	0	2	2	0	6	2	0	0	0	0	0	0	0	0	0
17	Parsp1:	24	5	8	5	5	5	6	3	1	5	5	3	2	3	3	2	2	2	1	2	2	2	2	2	1	1	2	0	1	1	0	2	2	1	1	3	4	3	3	0	0	0	0	0	0	1	1	0
18	Karrh1:	21	5	6	5	5	4	7	2	1	4	4	4	2	3	2	2	3	1	1	2	2	2	1	1	1	1	2	1	1	0	1	3	2	1	1	4	4	1	0	0	0	0	0	0	0	1	0	0
19	Bimnz1:	18	8	6	3	5	4	7	4	1	4	5	2	3	3	2	2	3	2	1	1	2	3	1	2	2	1	1	1	1	0	0	3	2	1	2	6	3	3	0	0	0	0	0	0	0	1	1	0
20	Ophdi1:	22	7	6	3	4	4	6	3	1	3	2	3	2	3	2	3	3	3	3	2	2	2	2	1	1	1	1	0	0	1	1	1	5	5	3	4	3	0	0	0	0	0	0	0	0	1	1	0
21	Pyrsp1:	23	6	6	6	6	6	6	3	1	4	3	4	4	3	2	4	2	1	1	2	1	1	1	1	1	2	1	2	2	1	2	1	1	2	3	2	2	5	1	1	0	0	0	1	0	1	0	0
22	Bysci1:	19	5	6	4	4	5	5	7	1	4	2	3	2	3	2	2	3	2	1	2	1	2	1	2	1	1	2	1	3	1	0	1	2	3	1	4	1	1	2	0	0	0	0	0	0	0	0	0
23	Maseb1:	15	4	6	5	3	4	7	3	1	3	2	3	2	3	3	2	3	1	1	2	2	2	1	1	1	2	2	2	1	0	0	0	2	3	1	4	1	0	0	0	0	0	0	1	0	0	0	0
24	Venpi1:	4	1	1	2	5	2	0	1	1	3	0	1	1	1	2	0	0	0	1	2	2	1	3	1	0	1	0	0	0	1	0	0	2	0	1	0	0	0	1	11	14	12	0	1	0	0	0	0
25	Macph1:	7	9	3	1	1	1	0	7	3	2	5	1	1	0	2	0	2	3	1	2	2	1	6	5	5	0	0	2	0	0	1	0	0	1	1	0	0	0	2	0	0	0	0	4	5	4	0	2
26	Botdo1_1:	9	9	3	1	1	1	0	5	4	2	4	0	2	1	1	0	1	2	2	2	2	1	5	6	4	2	0	2	0	0	1	0	0	1	1	0	0	0	2	0	0	0	0	4	5	8	4	6
27	Neopa1:	9	12	3	1	1	1	0	3	4	2	4	0	1	0	1	0	2	3	1	4	3	2	4	6	2	2	0	2	0	0	1	1	0	1	0	0	0	0	1	0	0	0	0	3	5	10	4	5
28	Dipse1:	7	8	3	2	0	1	0	3	2	2	4	0	1	0	1	0	1	3	1	3	2	2	2	4	2	1	0	2	0	0	1	1	0	1	0	0	0	0	0	0	0	0	0	0	2	6	1	6
29	CocheC5_3:	14	5	4	5	2	3	0	0	1	3	2	4	3	2	2	1	3	4	3	2	2	1	2	1	2	1	1	2	1	0	0	1	1	1	0	1	2	0	2	0	0	0	10	1	3	2	0	0
30	Cocvi1:	12	5	4	5	3	3	0	0	1	3	2	3	3	2	2	2	2	3	3	2	2	1	2	2	4	1	1	2	1	0	0	0	1	1	0	1	2	0	2	0	0	0	9	2	3	2	0	0
31	Cocca1:	12	5	4	5	3	3	0	0	1	3	2	3	3	2	2	2	2	3	3	2	2	1	1	2	4	1	1	1	0	0	0	0	1	1	0	1	2	0	1	0	0	0	7	2	3	1	0	0
32	Cocmi1:	13	5	5	5	3	3	0	0	1	3	2	3	3	2	1	2	2	3	3	2	2	1	2	2	3	1	1	1	0	0	0	0	1	1	0	1	2	0	2	0	0	0	8	2	3	1	0	0
33	Cocsa1:	13	5	4	5	3	3	0	0	1	3	2	3	3	2	2	1	2	3	3	2	2	1	1	2	3	1	1	2	0	0	0	1	1	1	0	1	2	0	1	0	0	0	6	2	3	1	0	0
34	Altal1:	17	7	5	5	4	4	4	0	1	5	5	4	3	2	2	3	4	5	3	2	2	2	1	2	4	1	1	1	1	0	0	0	2	3	2	4	2	3	1	0	0	0	3	2	2	1	1	0
35	Pyrtr1:	13	3	5	4	3	1	3	2	1	0	2	3	3	3	4	1	2	2	3	1	2	1	1	1	5	1	0	1	1	0	0	0	1	1	1	1	3	0	1	0	0	0	2	1	0	2	0	0
36	Pyrtt1:	13	3	5	4	4	2	3	2	1	0	2	3	3	2	3	1	2	2	3	1	2	1	1	1	3	1	1	1	0	1	0	0	1	1	1	1	2	0	1	0	0	0	0	2	1	2	0	0
37	Coclu2:	13	5	6	5	3	3	0	0	1	3	4	2	2	2	2	1	3	2	2	2	2	1	1	2	3	1	1	2	1	1	0	1	1	1	0	1	2	1	2	0	0	0	2	1	2	2	0	0
38	Settu1:	15	5	5	5	4	2	0	2	1	3	1	3	2	2	1	1	2	3	3	2	2	1	1	1	3	1	0	2	1	0	0	0	1	1	1	1	4	0	1	0	0	0	2	2	1	1	1	0
39	Stano2:	16	2	4	5	3	6	2	3	1	2	1	1	2	2	3	2	1	3	1	1	2	1	1	1	1	1	1	2	0	0	0	0	2	1	0	1	0	0	2	0	0	0	0	0	1	1	0	0
40	Photr1:	15	6	5	4	4	4	5	4	1	4	3	2	2	2	1	3	2	3	2	2	2	1	1	1	1	0	1	1	1	0	0	0	2	2	1	1	3	3	1	0	0	0	0	1	1	1	0	0
41	Setho1:	15	6	5	5	4	4	5	4	1	4	2	4	3	3	3	2	3	3	3	2	2	2	1	0	1	1	1	1	1	1	1	0	2	1	2	3	2	0	1	0	0	0	0	0	0	1	0	0
42	Cucbe1:	16	6	4	3	5	4	6	4	1	4	1	3	2	3	2	3	3	1	1	2	1	1	1	1	1	1	1	0	0	0	1	0	2	2	2	2	2	0	0	1	0	0	0	0	0	1	1	0
43	Clael1:	13	5	4	4	4	3	4	3	1	2	1	2	3	2	1	3	2	1	2	1	1	1	1	1	1	1	1	1	0	0	0	0	2	2	1	1	1	2	1	0	0	0	0	1	0	1	1	0
44	Decga1:	14	3	4	3	4	3	4	3	1	0	2	4	2	3	1	3	3	1	3	1	1	1	1	1	2	1	1	1	1	0	0	0	3	2	2	2	2	0	1	0	0	0	0	0	0	0	1	0
45	Lepmu1:	12	6	2	2	4	3	5	1	1	4	3	4	2	2	1	2	1	3	1	2	2	1	1	2	0	1	1	1	0	0	0	0	2	1	1	2	0	0	0	0	0	0	0	1	0	1	0	0
46	Wesor1:	17	0	3	5	6	4	7	3	1	2	0	5	3	3	2	2	1	1	1	1	1	1	0	1	0	2	3	1	1	1	0	1	1	2	1	1	0	1	3	0	0	0	0	0	0	0	1	0
47	Plesi1:	16	4	4	5	5	4	7	2	3	3	2	5	2	3	3	2	3	1	1	2	1	2	1	1	1	2	3	1	0	2	1	1	2	1	1	1	1	0	0	0	0	0	0	0	0	0	0	0
48	Rhyru1_1:	18	5	2	2	4	4	8	3	1	1	4	2	2	3	2	2	2	2	1	2	1	1	0	1	0	1	0	2	3	1	0	0	2	1	0	0	1	0	0	0	0	0	0	0	0	0	0	0
49	Delco1:	15	1	3	4	4	5	9	1	2	1	0	1	2	3	2	2	2	1	1	1	1	1	1	1	0	1	1	0	0	1	0	1	2	2	1	1	0	1	1	0	0	0	0	0	0	0	0	0
50	Hyspu1_1:	13	0	3	4	3	5	9	5	2	1	0	1	2	3	2	2	2	1	1	1	1	1	2	1	0	0	0	2	1	1	1	0	2	1	2	0	0	0	0	0	0	0	0	0	0	0	0	0
51	Spofi1:	16	1	4	4	6	4	5	3	1	2	0	5	4	3	2	3	1	2	1	1	0	1	0	1	1	2	3	1	0	0	1	3	0	2	2	0	0	0	1	4	0	0	0	0	0	0	0	0
52	Ampqui1:	12	3	4	2	4	4	4	3	1	3	2	3	2	2	1	2	2	1	1	1	2	1	1	1	2	1	1	0	0	1	0	0	2	4	2	2	1	0	0	0	0	0	0	0	0	0	0	0
53	Totfu1:	6	1	6	0	7	2	1	3	2	2	0	2	1	1	4	0	2	0	1	2	2	1	1	0	0	4	0	1	2	1	0	2	1	2	3	0	0	4	0	3	0	0	0	0	0	0	0	0
54	Aulhe2:	4	2	1	0	2	1	0	9	2	1	0	0	0	1	0	0	1	1	2	1	1	1	1	0	0	4	0	2	0	1	0	0	1	1	1	1	0	0	0	1	0	0	0	0	0	0	0	0
55	Tribi1:	6	1	2	0	5	2	0	0	2	2	0	2	0	1	0	0	1	0	1	2	1	1	2	0	0	1	0	1	0	1	1	0	0	1	0	0	0	0	0	0	0	0	0	0	0	0	0	0
56	Erebi1:	4	1	2	1	7	2	0	0	1	4	0	0	0	1	0	3	1	1	0	1	1	1	0	1	0	5	0	0	0	1	1	1	0	1	2	1	0	0	0	3	0	0	0	0	0	0	0	0
57	Macan1:	14	10	3	3	3	2	0	3	1	5	6	2	2	2	1	1	3	3	1	2	2	3	1	1	1	1	0	0	1	1	1	1	2	1	0	2	1	0	0	0	0	0	0	1	0	1	0	0
58	Lizem1:	15	6	3	3	2	2	0	2	1	4	5	2	2	2	1	2	3	3	1	2	2	3	1	2	1	1	0	1	0	1	0	0	2	1	0	1	0	0	0	2	0	0	0	1	0	1	0	0
59	Didex1:	10	6	3	3	2	3	0	2	1	6	6	2	2	1	1	1	2	2	1	2	2	3	4	2	1	1	0	1	0	1	0	0	2	1	0	1	2	1	0	0	0	0	0	0	0	1	0	0
60	Altbr1:	12	11	3	4	4	2	3	0	1	5	3	3	3	1	0	3	4	3	2	2	2	2	1	2	2	1	1	1	1	0	0	0	2	1	1	2	1	0	0	0	0	0	0	1	1	0	0	0
61	Dotsy1:	7	9	3	1	1	1	0	2	1	4	5	2	2	1	1	1	3	2	2	2	2	1	1	2	2	0	0	0	1	1	0	0	1	1	0	1	1	1	0	0	0	0	0	0	0	0	0	0
62	Fusgr1:	5	7	6	3	0	3	0	0	1	5	4	2	1	0	1	0	1	2	1	1	2	1	1	1	4	1	0	0	2	0	0	1	0	1	1	0	0	1	1	3	0	0	0	0	1	1	0	0
63	Aspnid1:	3	5	6	2	0	2	0	0	1	2	5	4	0	0	0	0	5	1	0	2	1	1	1	1	1	0	0	0	0	0	1	1	0	0	0	0	0	0	1	6	0	0	0	1	0	0	0	0
64	Aplpr1:	6	4	3	1	0	0	0	3	4	2	3	0	0	1	0	0	2	2	0	4	2	2	2	1	4	4	0	1	2	0	1	0	0	0	1	0	0	2	1	0	0	0	0	0	1	2	1	1
65	Neucr2:	8	1	3	2	1	4	3	2	1	1	0	1	1	1	1	2	0	0	1	2	0	1	2	0	1	1	0	0	1	1	0	0	1	1	2	0	0	0	2	8	0	0	0	0	0	0	0	0
66	Glost2:	8	1	2	2	3	6	6	4	3	1	1	2	3	3	1	3	2	1	1	1	1	1	2	0	0	2	0	1	0	3	1	1	1	1	1	1	0	0	0	0	0	0	0	0	0	0	0	0
67	Patat1:	13	2	4	3	3	5	4	2	3	2	0	1	2	1	2	2	1	0	1	0	0	1	1	0	0	2	0	0	1	0	1	2	1	2	2	0	1	2	1	1	0	0	0	0	0	0	0	0
68	Linrh1:	7	1	2	1	3	3	2	1	2	0	0	1	3	2	2	3	0	0	1	0	0	0	0	1	0	2	0	1	0	1	0	0	1	0	1	0	0	0	0	0	0	0	0	0	0	0	0	0
69	Botci1:	3	2	4	2	0	1	0	0	2	2	5	0	2	1	1	0	1	3	2	4	1	2	1	2	0	0	0	0	1	0	1	0	2	1	0	0	0	0	0	0	0	0	0	1	1	0	0	0
70	Sclsc1:	2	0	4	3	0	1	0	0	2	1	3	0	2	2	1	0	1	3	2	4	1	2	1	2	0	0	0	0	0	0	1	0	1	1	0	0	0	0	0	0	0	0	0	1	6	0	0	0
71	Elsamp1:	9	5	6	5	1	1	0	0	2	2	1	0	1	0	1	0	1	3	1	2	1	1	0	2	0	0	0	0	0	0	1	2	0	0	0	0	0	1	0	0	0	0	0	1	0	0	0	0
72	Tryvi1:	7	1	1	5	1	1	0	0	3	1	0	0	1	0	1	2	3	3	0	2	1	1	2	1	0	0	0	2	0	0	0	0	0	1	0	0	0	1	0	0	0	0	0	0	0	0	0	0
73	Lopmy1:	6	2	3	1	2	0	0	5	2	1	2	5	2	2	1	1	4	0	2	1	0	0	1	0	0	2	0	0	0	1	1	0	2	1	1	0	2	1	0	0	0	0	0	0	0	0	0	0
74	Mytre1:	4	1	2	1	2	1	0	3	2	1	2	3	2	2	1	0	3	0	2	0	0	0	1	0	0	1	0	0	0	1	1	0	2	0	0	0	3	1	0	0	0	0	0	0	0	0	0	0
75	Phycpc1:	5	3	3	0	1	1	0	5	2	1	1	0	1	1	1	0	1	2	1	2	1	1	1	1	1	2	0	1	0	0	0	0	0	0	0	0	0	0	0	0	0	0	0	1	1	1	0	0
76	Phy27169:	5	3	3	0	1	1	0	5	2	1	1	0	1	1	1	0	1	2	1	2	1	1	1	1	1	2	0	1	0	0	0	0	0	0	0	0	0	0	0	0	0	0	0	0	1	1	0	0
77	Phycitr1:	5	3	3	0	1	1	0	5	2	1	1	0	1	1	1	0	1	2	1	2	1	1	1	1	1	2	0	1	0	0	0	0	0	0	0	0	0	0	0	0	0	0	0	1	1	1	0	0
78	Phycit1:	5	3	3	0	1	1	0	5	2	1	1	0	1	1	1	0	1	2	1	2	1	1	1	1	1	2	0	1	0	0	0	0	0	0	0	0	0	0	0	0	0	0	0	1	1	0	0	0
79	Phycap1:	5	3	3	0	1	1	0	5	2	1	1	0	1	1	1	0	1	2	1	2	1	1	2	2	1	2	0	1	0	0	0	0	0	0	0	0	0	0	0	0	0	0	0	2	1	1	0	0
80	Phcitr1:	5	3	3	0	0	1	0	3	2	1	1	0	1	1	1	0	1	2	1	2	1	1	1	1	1	2	0	1	0	0	1	0	0	0	0	0	0	0	0	0	0	0	0	1	1	1	0	0
81	Pcit129764:	5	3	3	0	0	1	0	5	2	1	1	0	1	1	1	0	1	2	1	2	1	1	1	1	1	1	0	1	0	0	1	0	0	0	0	0	0	0	0	0	0	0	0	1	1	1	0	0
82	Phcit1:	5	3	3	0	1	1	0	4	2	1	1	0	1	1	1	0	1	2	0	2	1	1	1	1	1	2	0	1	0	0	1	0	0	0	0	0	0	0	0	0	0	0	0	1	1	0	0	0
83	Psehy1:	4	2	2	2	0	2	0	1	0	1	0	1	1	1	0	0	1	2	5	2	1	2	1	1	1	1	0	0	0	0	0	0	1	2	2	1	0	1	0	0	0	0	0	0	0	1	0	0
84	Pyrco1:	4	2	2	0	1	1	0	2	0	2	0	0	0	1	0	1	1	1	0	1	1	1	0	0	0	1	0	0	0	0	0	3	0	2	2	0	0	1	0	0	0	0	0	0	0	0	0	0
85	Tubme1v2:	2	0	1	0	1	0	0	2	1	1	1	0	1	0	1	0	1	1	0	1	0	1	1	0	0	1	0	0	0	0	0	3	0	0	1	0	0	0	0	0	0	0	0	0	0	0	0	0
86	Zymar1:	1	1	1	2	0	1	0	1	8	2	0	0	1	0	1	0	1	1	4	1	0	1	1	1	2	0	0	0	0	0	0	0	1	0	0	0	0	1	0	0	0	0	0	3	0	0	0	0
87	Zymps1:	2	1	1	1	0	1	0	1	6	2	0	0	1	0	1	0	1	1	4	1	0	1	1	1	2	0	0	0	0	0	0	0	1	0	0	0	0	1	0	0	0	0	0	3	0	0	0	0
88	Mycgr3:	1	1	1	1	0	1	0	1	4	2	0	0	1	0	1	0	1	1	4	1	0	0	1	1	2	0	0	0	0	0	0	0	1	0	0	0	0	1	0	0	0	0	0	2	0	0	0	0
89	Clafu1:	0	3	2	2	0	0	0	1	5	2	1	0	1	0	0	0	2	3	4	1	1	1	1	1	3	0	0	0	0	0	0	0	2	0	0	0	0	1	0	0	0	0	0	1	1	0	0	0
90	Zasce1:	1	2	2	2	0	0	0	1	3	2	1	0	0	0	0	0	5	1	3	1	1	0	2	1	2	0	0	0	0	0	0	1	1	0	0	0	0	1	0	0	0	0	0	1	2	0	0	0
91	Ternu1:	0	0	1	1	0	0	0	2	2	1	1	0	1	0	0	0	1	3	0	1	0	0	1	1	2	0	0	0	0	0	0	0	2	0	0	0	0	0	0	0	0	1	0	2	0	0	0	0
92	Cerzm1:	2	1	1	2	0	0	0	1	4	2	1	0	0	0	0	0	2	1	5	1	0	1	2	1	1	0	0	0	0	0	0	1	1	0	0	0	0	1	0	0	0	0	0	1	0	0	0	0
93	Mycfi2:	1	1	2	0	0	0	0	1	5	1	1	0	0	0	0	0	1	1	1	1	1	1	1	1	2	0	0	0	1	0	0	0	0	0	0	0	0	1	0	0	0	0	0	1	0	0	0	0
94	Sepmu1:	0	2	2	1	0	0	0	0	1	1	1	0	0	0	0	0	1	2	3	0	0	2	1	1	1	0	0	0	0	0	0	0	1	0	0	0	0	0	0	0	0	0	0	1	0	0	0	0
95	Seppo1:	0	1	1	1	0	0	0	1	1	1	1	0	0	0	0	0	1	2	3	0	0	2	1	1	1	0	0	0	0	0	0	0	1	0	0	0	0	1	0	0	0	0	0	1	0	0	0	0
96	Dotse1:	0	0	2	2	0	0	0	1	4	0	1	0	1	0	0	0	2	2	3	2	1	1	1	1	2	0	0	0	0	0	0	0	2	0	0	0	0	0	0	0	0	0	0	1	0	0	0	0
97	Delst1:	1	0	1	1	0	0	0	0	6	1	1	0	0	0	0	0	2	3	2	2	0	1	2	0	1	0	0	0	0	0	0	0	0	0	0	0	0	0	0	0	0	0	0	1	0	0	0	0
98	Aciri1_meta:	0	0	2	3	0	0	0	1	1	0	0	0	1	0	0	0	2	3	0	2	0	0	0	0	0	0	0	0	0	0	0	0	1	0	0	0	0	0	0	0	0	0	0	0	0	0	0	0
99	Bauco1:	0	0	1	2	0	1	0	0	1	0	0	0	0	0	0	0	1	1	0	0	0	0	1	0	0	0	0	0	0	0	0	0	1	0	0	0	0	0	0	0	0	0	0	0	0	0	0	0
100	Aurpu_var_pul1:	2	2	2	3	0	1	0	0	4	2	3	0	1	0	0	0	3	2	2	2	1	1	1	0	0	0	0	0	0	0	0	0	0	1	0	0	0	3	0	0	0	0	0	1	0	0	0	0
101	Aurpu_var_sub1:	2	2	2	3	0	1	0	0	4	2	3	0	1	0	0	0	2	2	2	2	1	1	1	0	0	0	0	0	0	0	0	0	0	0	0	0	0	0	0	0	0	0	0	1	0	0	0	0
102	Aurpu_var_nam1:	3	2	2	5	0	1	0	0	5	2	3	0	1	0	0	0	2	1	1	1	1	1	1	0	0	0	0	0	0	0	0	0	0	0	0	0	0	0	0	0	0	0	0	0	0	0	0	0
103	Aurpu_var_mel1:	3	1	2	4	0	1	0	0	4	0	2	0	1	0	0	0	2	2	1	1	1	1	1	0	0	0	0	0	0	0	0	0	0	0	0	0	0	1	0	0	0	0	0	0	0	0	0	0
104	Disac1:	0	0	1	0	0	0	0	1	1	0	1	0	0	0	0	0	0	1	0	0	0	0	2	0	0	0	0	0	0	0	0	0	1	0	0	0	0	2	0	0	0	0	0	0	0	0	0	0
105	Conap1:	1	0	0	0	1	0	0	9	2	1	0	0	0	0	0	0	0	0	1	0	1	0	0	0	0	1	0	0	0	2	1	5	0	0	3	0	0	0	0	1	0	0	0	0	0	0	0	0
106	Rhili1:	0	0	3	2	1	0	0	4	3	0	0	1	0	1	0	0	2	1	1	0	1	1	2	0	0	3	0	2	0	1	0	1	0	0	1	0	1	0	0	0	0	0	0	0	0	0	0	0
107	Leppa1:	2	1	1	0	1	0	0	2	3	0	0	6	1	2	0	0	1	0	1	1	0	0	1	0	0	0	0	1	0	2	2	0	1	0	0	0	0	1	0	0	0	0	0	0	0	0	0	0
108	Cenge3:	2	1	2	0	0	0	0	2	2	0	0	1	0	1	1	1	2	1	1	1	0	1	2	0	0	1	0	0	0	3	3	0	0	0	0	0	0	0	0	0	0	0	0	0	0	0	0	0
109	Sacpr1:	2	0	1	0	0	0	0	7	3	1	2	1	1	1	0	0	1	2	1	1	0	1	2	0	0	0	0	1	0	0	0	0	0	0	1	0	0	0	0	0	0	0	0	0	0	1	0	0
110	Pieho1_1:	0	0	0	0	0	0	0	0	3	0	0	0	0	0	0	0	0	0	1	0	0	0	0	0	0	0	0	0	0	0	0	0	2	0	0	0	0	0	0	0	0	0	0	0	0	0	0	0
111	Polci1:	0	0	0	1	0	0	0	1	2	0	0	0	0	0	0	0	0	0	1	0	0	0	2	0	0	0	0	0	0	0	0	0	0	0	0	0	0	0	0	0	0	0	0	0	0	0	0	0
112	Horac1:	0	0	0	0	0	0	0	2	1	0	0	0	0	0	0	0	0	0	0	0	0	0	0	0	0	0	0	0	0	0	0	0	1	0	0	0	0	0	0	0	0	0	0	0	0	0	0	0
113	Verga1:	1	2	1	0	0	0	0	0	2	0	0	0	0	1	0	1	0	0	3	0	0	0	1	1	0	0	0	0	0	0	0	0	2	0	0	0	1	0	0	0	0	0	0	0	0	0	0	0
114	Cocim1:	0	0	0	0	2	0	0	0	1	0	0	2	0	0	0	0	1	0	0	0	0	0	0	0	1	0	0	0	1	1	0	2	0	0	1	0	0	0	0	0	0	0	0	0	0	0	0	0
115	Myrdu1:	0	0	3	2	1	0	0	0	4	1	1	0	1	0	0	0	1	1	2	1	0	1	1	1	0	0	0	0	0	0	0	1	1	0	0	0	0	0	0	0	0	0	0	0	0	0	0	0
116	Micmi1:	10	0	5	1	3	2	4	1	2	1	0	2	0	1	1	3	1	0	1	1	3	2	1	0	0	1	0	0	1	1	1	0	1	1	0	1	1	1	0	4	0	0	0	1	0	0	0	0
[truncated: 1,268 more columns]

## Sheet: C. Secreted - methods
Number of secreted genes as estimated by: number of genes in secreted OG vs. signalP prediction.													Phyllosticta averages
row order heatmap	DBIDs	Genes in secreted OG	single secreted genes	total secreted genes	Predector predicted	Difference		Total nr. of proteins	% Total secreted genes	% Predector predicted			Genes in secreted OG	single secreted genes	total secreted genes	Predector predicted	% Total secreted genes	% Predector
1	Venin1:	1257	259	1516	1454	62		13233	11.4562	10.9877		pathogens	673	122	795	736	7.09761	6.57282
2	Micmi1:	1066	276	1342	1269	73		12494	10.7412	10.1569		ambiguous	623	148	771	725	7.22138	6.80089
3	Venpi1:	1114	169	1283	1243	40		11890	10.7906	10.4542		endophytes	598	216	814	770	7.02537	6.64374
4	Totfu1:	1011	264	1275	1124	151		13685	9.31677	8.21337
5	Aulhe2:	680	215	895	813	82		12127	7.38023	6.70405
6	Tribi1:	565	209	774	759	15		10181	7.6024	7.45506
7	Erebi1:	498	123	621	575	46		9881	6.28479	5.81925
8	Perma1:	1484	218	1702	1580	122		18750	9.07733	8.42667
9	Zoprh1:	1403	253	1656	1465	191		21730	7.6208	6.74183
10	Lopnu1:	1449	249	1698	1586	112		18117	9.37241	8.75421
11	Cloaq1:	1304	208	1512	1442	70		15810	9.56357	9.12081
12	Linin1:	1137	144	1281	1143	138		15956	8.02833	7.16345
13	Parsp1:	1429	150	1579	1507	72		14745	10.7087	10.2204
14	Karrh1:	1293	143	1436	1381	55		15043	9.54597	9.18035
15	Bimnz1:	1298	179	1477	1332	145		16681	8.85439	7.98513
16	Melpu1:	1277	145	1422	1369	53		15881	8.9541	8.62036
17	Polfu1:	1220	147	1367	1346	21		15194	8.99697	8.85876
18	Trepe1:	1248	193	1441	1385	56		17306	8.32659	8.003
19	Amnli1:	1128	213	1341	1234	107		15590	8.60167	7.91533
20	Veren1:	991	168	1159	1070	89		13748	8.43032	7.78295
21	Lopma1:	1131	222	1353	1297	56		16160	8.37252	8.02599
22	Bysci1:	1214	157	1371	1299	72		15785	8.68546	8.22933
23	Aaoar1:	1038	244	1282	1267	15		14203	9.02626	8.92065
24	Lenfl1:	1333	184	1517	1433	84		16742	9.06104	8.55931
25	Masph1:	977	200	1177	1135	42		14021	8.39455	8.095
26	Stasp1:	1267	134	1401	1383	18		14430	9.70894	9.5842
27	Altal1:	1156	103	1259	1267	-8		13469	9.34739	9.40679
28	Ophdi1:	1160	154	1314	1278	36		16027	8.19866	7.97404
29	Pyrsp1:	1148	125	1273	1263	10		14995	8.4895	8.42281
30	Photr1:	1031	126	1157	1152	5		13209	8.75918	8.72133
31	Setho1:	1119	67	1186	1054	132		14389	8.24241	7.32504
32	Cucbe1:	938	94	1032	1034	-2		12439	8.29649	8.31257
33	Hyspu1_1:	884	72	956	895	61		12352	7.73964	7.24579
34	Glost2:	882	108	990	907	83		14362	6.89319	6.31528
35	Maseb1:	1029	134	1163	1133	30		12935	8.99111	8.75918
36	Plesi1:	1003	187	1190	1114	76		13486	8.82397	8.26042
37	Delco1:	738	113	851	814	37		10171	8.36693	8.00315
38	Wesor1:	729	97	826	772	54		10410	7.93468	7.41595
39	Rhyru1_1:	851	87	938	889	49		12117	7.74119	7.3368
40	Zasce1:	1237	214	1451	1401	50		16015	9.06026	8.74805
41	Botdo1_1:	1168	132	1300	1243	57		14998	8.66782	8.28777
42	Neopa1:	1043	48	1091	974	117		10366	10.5248	9.3961
43	Macph1:	1072	121	1193	1050	143		13806	8.64117	7.60539
44	CocheC5_3:	1130	65	1195	1133	62		13336	8.96071	8.4958
45	Cocvi1:	1118	40	1158	1164	-6		12894	8.98092	9.02745
46	Cocca1:	1076	53	1129	1128	1		12857	8.78121	8.77343
47	Cocmi1:	1021	61	1082	1095	-13		12007	9.01141	9.11968
48	Cocsa1:	1008	74	1082	1060	22		12250	8.83265	8.65306
49	Stano2:	975	117	1092	994	98		12380	8.82068	8.02908
50	Pyrtt1:	945	43	988	965	23		11799	8.37359	8.17866
51	Pyrtr1:	932	114	1046	1036	10		12169	8.59561	8.51344
52	Coclu2:	945	82	1027	1033	-6		12131	8.46591	8.51537
53	Settu1:	887	100	987	966	21		11702	8.43446	8.255
54	Clael1:	889	155	1044	999	45		13617	7.66689	7.33642
55	Decga1:	772	102	874	870	4		11835	7.38488	7.35108
56	Altbr1:	842	80	922	841	81		10688	8.6265	7.86864
57	Lepmu1:	798	250	1048	968	80		12469	8.40484	7.76325
58	Macan1:	923	132	1055	979	76		12954	8.1442	7.55751
59	Didex1:	875	113	988	960	28		12394	7.9716	7.74568
60	Lizem1:	836	71	907	877	30		12467	7.27521	7.03457
61	Dotsy1:	754	107	861	856	5		11790	7.3028	7.26039
62	Ampqui1:	789	136	925	889	36		11144	8.30043	7.97739
63	Spofi1:	720	134	854	808	46		10783	7.91987	7.49328
64	Fusgr1:	839	218	1057	1060	-3		13322	7.93424	7.95676
65	Clafu1:	1016	137	1153	998	155		14127	8.16168	7.06449
66	Cerzm1:	756	193	949	830	119		12020	7.89517	6.90516
67	Mycfi2:	730	141	871	685	186		13107	6.6453	5.22621
68	Dotse1:	727	103	830	700	130		12580	6.59777	5.56439
69	Zymar1:	898	178	1076	1076	0		10788	9.97405	9.97405
70	Zymps1:	868	75	943	952	-9		11044	8.53857	8.62007
71	Mycgr3:	776	94	870	773	97		10933	7.95756	7.07034
72	Tryvi1:	730	214	944	862	82		11858	7.96087	7.26935
73	Psehy1:	682	164	846	806	40		11232	7.53205	7.17593
74	Rhili1:	780	178	958	919	39		12801	7.48379	7.17913
75	Lopmy1:	769	139	908	884	24		15153	5.99221	5.83383
76	Mytre1:	730	156	886	834	52		16794	5.27569	4.96606
77	Cenge3:	616	120	736	677	59		14748	4.99051	4.59045
78	Leppa1:	607	144	751	657	94		13870	5.41456	4.73684
79	Dipse1:	808	32	840	772	68		9343	8.99069	8.26287
80	Aplpr1:	650	237	887	867	20		12579	7.05143	6.89244
81	Botci1:	784	225	1009	901	108		16447	6.13486	5.4782
82	Sclsc1:	642	170	812	763	49		14503	5.59884	5.26098
83	Aspnid1:	633	122	755	767	-12		10680	7.06929	7.18165
84	Neucr2:	544	140	684	669	15		10785	6.34214	6.20306
85	Patat1:	566	116	682	638	44		9794	6.96345	6.51419
86	Linrh1:	384	215	599	589	10		10230	5.85533	5.75758
87	Phycpc1:	706	89	795	737	58		11259	7.06102	6.54587		706	89	795	737
88	Phycitr1:	679	101	780	721	59		11088	7.03463	6.50253		679	101	780	721
89	Phy27169:	686	126	812	751	61		11081	7.32786	6.77737		686	126	812	751
90	Phycit1:	622	170	792	735	57		11368	6.96692	6.46552		622	170	792	735
91	Phycap1:	599	244	843	802	41		12063	6.98831	6.64843		599	244	843	802
92	Phcitr1:	624	195	819	755	64		11092	7.3837	6.80671		624	195	819	755
93	Pcit129764:	622	100	722	695	27		10228	7.05905	6.79507		622	100	722	695
94	Phcit1:	597	187	784	737	47		11101	7.06243	6.63904		597	187	784	737
95	Pyrco1:	430	401	831	870	-39		13367	6.2168	6.50857		641.875	151.5	793.375	741.625
96	Tubme1v2:	318	131	449	432	17		10058	4.46411	4.29509
97	Conap1:	447	53	500	466	34		9308	5.37172	5.00645
98	Cocim1:	277	96	373	373	0		9910	3.76387	3.76387
99	Ternu1:	637	265	902	819	83		10998	8.20149	7.44681
100	Sepmu1:	640	85	725	684	41		10233	7.08492	6.68426
101	Seppo1:	581	68	649	579	70		9739	6.66393	5.94517
102	Polci1:	496	155	651	620	31		10582	6.15196	5.85901
103	Sacpr1:	519	92	611	546	65		9234	6.61685	5.91293
104	Delst1:	502	133	635	569	66		10337	6.14298	5.5045
105	Disac1:	479	203	682	654	28		10299	6.622	6.35013
106	Aciri1_meta:	459	124	583	513	70		10352	5.63176	4.95556
107	Bauco1:	411	115	526	481	45		10513	5.00333	4.57529
108	Horac1:	371	142	513	510	3		9831	5.21819	5.18767
109	Verga1:	405	69	474	453	21		11357	4.17364	3.98873
110	Pieho1_1:	250	110	360	353	7		7572	4.75436	4.66191
111	Aurpu_var_pul1:	773	131	904	839	65		11866	7.61841	7.07062
112	Aurpu_var_nam1:	714	38	752	663	89		10266	7.32515	6.45821
113	Aurpu_var_mel1:	689	36	725	659	66		10594	6.8435	6.2205
114	Aurpu_var_sub1:	718	105	823	780	43		10809	7.61403	7.21621
115	Elsamp1:	677	178	855	788	67		10209	8.37496	7.71868
116	Myrdu1:	696	244	940	880	60		10685	8.79738	8.23584
		848.224	144.603	992.828	938.75	54.0776		12627	7.77391	7.35254

## Sheet: D. Effector - methods
Number of effector genes as estimated by: number of genes in effector OG vs. effectorP prediction.													Phyllosticta averages
row order heatmap:	DBIDs	Genes in effector OG	single effector genes	total effector genes	Predector predicted	Difference		Total nr. of proteins	% Total effector genes	% Predector predicted			Genes in effector OG	single effector genes	total effector genes	Predector predicted	% Total effector genes	% Predector
1	Venin1:	400	167	567	634	-67		13233	4.28474	4.79105		pathogens	118.75	25	143.75	144.25	1.28408	1.28875
2	Perma1:	329	62	391	474	-83		18750	2.08533	2.528		ambiguous	111.5	22.5	134	139	1.2553	1.30228
3	Cloaq1:	324	68	392	488	-96		15810	2.47944	3.08665		endophytes	114	35	149	147.5	1.28655	1.27519
4	Stasp1:	308	55	363	430	-67		14430	2.51559	2.9799
5	Lopnu1:	315	89	404	481	-77		18117	2.22995	2.65496
6	Polfu1:	276	50	326	386	-60		15194	2.14558	2.54048
7	Melpu1:	288	42	330	410	-80		15881	2.07795	2.5817
8	Trepe1:	287	61	348	382	-34		17306	2.01086	2.20733
9	Linin1:	265	25	290	343	-53		15956	1.8175	2.14966
10	Lenfl1:	325	55	380	443	-63		16742	2.26974	2.64604
11	Zoprh1:	295	60	355	420	-65		21730	1.63369	1.93281
12	Amnli1:	246	68	314	377	-63		15590	2.01411	2.41822
13	Veren1:	218	44	262	296	-34		13748	1.90573	2.15304
14	Aaoar1:	227	81	308	375	-67		14203	2.16856	2.64029
15	Lopma1:	241	85	326	379	-53		16160	2.01733	2.3453
16	Masph1:	212	60	272	335	-63		14021	1.93995	2.38927
17	Parsp1:	338	52	390	460	-70		14745	2.64496	3.1197
18	Karrh1:	283	36	319	409	-90		15043	2.12059	2.71887
19	Bimnz1:	300	56	356	405	-49		16681	2.13416	2.42791
20	Ophdi1:	288	56	344	435	-91		16027	2.14638	2.71417
21	Pyrsp1:	270	22	292	384	-92		14995	1.94732	2.56085
22	Bysci1:	275	60	335	419	-84		15785	2.12227	2.65442
23	Maseb1:	230	41	271	320	-49		12935	2.09509	2.47391
24	Venpi1:	279	92	371	451	-80		11890	3.12027	3.7931
25	Macph1:	219	57	276	279	-3		13806	1.99913	2.02086
26	Botdo1_1:	237	39	276	268	8		14998	1.84025	1.7869
27	Neopa1:	219	22	241	257	-16		10366	2.32491	2.47926
28	Dipse1:	160	9	169	159	10		9343	1.80884	1.70181
29	CocheC5_3:	314	17	331	370	-39		13336	2.482	2.77445
30	Cocvi1:	326	14	340	397	-57		12894	2.63689	3.07895
31	Cocca1:	308	11	319	358	-39		12857	2.48114	2.78448
32	Cocmi1:	278	14	292	354	-62		12007	2.43191	2.94828
33	Cocsa1:	273	15	288	349	-61		12250	2.35102	2.84898
34	Altal1:	285	37	322	401	-79		13469	2.39067	2.97721
35	Pyrtr1:	236	59	295	339	-44		12169	2.42419	2.78577
36	Pyrtt1:	236	29	265	339	-74		11799	2.24595	2.87312
37	Coclu2:	253	28	281	347	-66		12131	2.31638	2.86044
38	Settu1:	238	44	282	337	-55		11702	2.40984	2.87985
39	Stano2:	219	38	257	315	-58		12380	2.07593	2.54443
40	Photr1:	229	30	259	322	-63		13209	1.96078	2.43773
41	Setho1:	244	28	272	334	-62		14389	1.89033	2.32122
42	Cucbe1:	212	19	231	320	-89		12439	1.85706	2.57255
43	Clael1:	195	54	249	307	-58		13617	1.8286	2.25453
44	Decga1:	173	25	198	225	-27		11835	1.673	1.90114
45	Lepmu1:	186	79	265	272	-7		12469	2.12527	2.18141
46	Wesor1:	184	23	207	250	-43		10410	1.98847	2.40154
47	Plesi1:	197	42	239	291	-52		13486	1.77221	2.15779
48	Rhyru1_1:	139	20	159	207	-48		12117	1.31221	1.70834
49	Delco1:	161	21	182	239	-57		10171	1.7894	2.34982
50	Hyspu1_1:	147	26	173	232	-59		12352	1.40058	1.87824
51	Spofi1:	183	44	227	260	-33		10783	2.10517	2.4112
52	Ampqui1:	181	32	213	247	-34		11144	1.91134	2.21644
53	Totfu1:	214	92	306	386	-80		13685	2.23602	2.82061
54	Aulhe2:	116	48	164	166	-2		12127	1.35235	1.36885
55	Tribi1:	110	45	155	187	-32		10181	1.52244	1.83675
56	Erebi1:	97	35	132	127	5		9881	1.3359	1.2853
57	Macan1:	188	30	218	263	-45		12954	1.68288	2.03026
58	Lizem1:	166	18	184	243	-59		12467	1.4759	1.94915
59	Didex1:	168	32	200	268	-68		12394	1.61368	2.16234
60	Altbr1:	183	18	201	247	-46		10688	1.88061	2.311
61	Dotsy1:	159	33	192	251	-59		11790	1.6285	2.12892
62	Fusgr1:	169	70	239	327	-88		13322	1.79402	2.45459
63	Aspnid1:	106	34	140	120	20		10680	1.31086	1.1236
64	Aplpr1:	149	67	216	217	-1		12579	1.71715	1.7251
65	Neucr2:	125	44	169	179	-10		10785	1.56699	1.65971
66	Glost2:	142	32	174	214	-40		14362	1.21153	1.49004
67	Patat1:	119	27	146	177	-31		9794	1.49071	1.80723
68	Linrh1:	70	34	104	75	29		10230	1.01662	0.733138
69	Botci1:	129	56	185	207	-22		16447	1.12483	1.25859
70	Sclsc1:	124	36	160	179	-19		14503	1.10322	1.23423
71	Elsamp1:	111	43	154	185	-31		10209	1.50847	1.81213
72	Tryvi1:	103	70	173	209	-36		11858	1.45893	1.76252
73	Lopmy1:	145	43	188	224	-36		15153	1.24068	1.47826
74	Mytre1:	117	26	143	183	-40		16794	0.851495	1.08967
75	Phycpc1:	127	15	142	139	3		11259	1.26121	1.23457		127	15	142	139
76	Phy27169:	122	27	149	150	-1		11081	1.34464	1.35367		122	27	149	150
77	Phycitr1:	117	28	145	150	-5		11088	1.30772	1.35281		117	28	145	150
78	Phycit1:	109	30	139	138	1		11368	1.22273	1.21393		109	30	139	138
79	Phycap1:	115	40	155	149	6		12063	1.28492	1.23518		115	40	155	149
80	Phcitr1:	112	32	144	149	-5		11092	1.29823	1.34331		112	32	144	149
81	Pcit129764:	111	13	124	129	-5		10228	1.21236	1.26124		111	13	124	129
82	Phcit1:	113	30	143	146	-3		11101	1.28817	1.3152		113	30	143	146
83	Psehy1:	99	47	146	194	-48		11232	1.29986	1.72721		115.75	26.875	142.625	143.75
84	Pyrco1:	79	178	257	356	-99		13367	1.92265	2.66328
85	Tubme1v2:	61	36	97	123	-26		10058	0.964406	1.22291
86	Zymar1:	249	148	397	462	-65		10788	3.68001	4.28254
87	Zymps1:	213	48	261	305	-44		11044	2.36327	2.76168
88	Mycgr3:	172	50	222	259	-37		10933	2.03055	2.36897
89	Clafu1:	200	62	262	293	-31		14127	1.8546	2.07404
90	Zasce1:	186	98	284	358	-74		16015	1.77334	2.2354
91	Ternu1:	119	138	257	281	-24		10998	2.33679	2.55501
92	Cerzm1:	132	79	211	248	-37		12020	1.75541	2.06323
93	Mycfi2:	118	47	165	192	-27		13107	1.25887	1.46487
94	Sepmu1:	128	34	162	176	-14		10233	1.58311	1.71993
95	Seppo1:	113	24	137	139	-2		9739	1.40672	1.42725
96	Dotse1:	117	29	146	169	-23		12580	1.16057	1.3434
97	Delst1:	68	20	88	100	-12		10337	0.851311	0.967399
98	Aciri1_meta:	44	20	64	78	-14		10352	0.618238	0.753478
99	Bauco1:	41	26	67	102	-35		10513	0.637306	0.970227
100	Aurpu_var_pul1:	102	41	143	209	-66		11866	1.20512	1.76133
101	Aurpu_var_sub1:	96	27	123	178	-55		10809	1.13794	1.64678
102	Aurpu_var_nam1:	92	19	111	160	-49		10266	1.08124	1.55854
103	Aurpu_var_mel1:	85	12	97	143	-46		10594	0.915613	1.34982
104	Disac1:	81	55	136	180	-44		10299	1.32052	1.74774
105	Conap1:	92	13	105	123	-18		9308	1.12806	1.32144
106	Rhili1:	106	70	176	212	-36		12801	1.37489	1.65612
107	Leppa1:	79	37	116	146	-30		13870	0.836337	1.05263
108	Cenge3:	78	30	108	133	-25		14748	0.732303	0.901817
109	Sacpr1:	73	20	93	98	-5		9234	1.00715	1.0613
110	Pieho1_1:	47	28	75	89	-14		7572	0.990491	1.17538
111	Polci1:	60	26	86	108	-22		10582	0.812701	1.0206
112	Horac1:	45	43	88	125	-37		9831	0.895128	1.27149
113	Verga1:	46	17	63	83	-20		11357	0.554724	0.730827
114	Cocim1:	41	31	72	103	-31		9910	0.726539	1.03935
115	Myrdu1:	79	101	180	248	-68		10685	1.6846	2.32101
116	Micmi1:	233	127	360	477	-117		12494	2.88138	3.81783
		177.25	45.6207	222.871	265.043	-42.1724		12627	1.73178	2.05613

## Sheet: E. Effector OGs uniq to Phy.
Effector OGs that are unique to species of Phyllosticta
		1	2	3	4	5	6	7	8	9	10	11	12	13	14	15	16	17	18	19	20	21	22	23	24	25	26	27	28	29	30	31	32	33	34	35	36	37	38	39	40	41	42	43	44	45	46	47	48
		944	1233	1234	1235	1236	1237	1238	1239	1240	1241	1242	1243	1244	1245	1246	1247	1248	1249	1250	1254	1255	1256	1257	1258	1259	1260	1261	1262	1263	1264	1265	1266	1268	1269	1270	1271	1272	1273	1274	1275	1276	1277	1278	1279	1280	1281	1282	1283
roworder heatmap	DBID	OG0023334	OG0013565	OG0014272	OG0014159	OG0014149	OG0014177	OG0014269	OG0015100	OG0016142	OG0016136	OG0016118	OG0012628	OG0013568	OG0014232	OG0015025	OG0014971	OG0015006	OG0016053	OG0016073	OG0019826	OG0019849	OG0019689	OG0019734	OG0019738	OG0031686	OG0031550	OG0031389	OG0031521	OG0031716	OG0031783	OG0031693	OG0031822	OG0016074	OG0019710	OG0023428	OG0019798	OG0016147	OG0016020	OG0019937	OG0019975	OG0023929	OG0019837	OG0019788	OG0023898	OG0023797	OG0023823	OG0024216	OG0024048
75	Phycpc1:	0	1	1	1	1	1	1	1	1	1	1	1	1	1	1	1	1	1	1	0	1	0	0	0	0	0	0	0	0	0	0	0	1	0	0	0	1	1	1	1	0	1	1	1	1	1	1	1
76	Phy27169:	1	1	1	1	1	1	1	1	1	1	1	1	1	1	1	1	1	1	1	0	0	0	1	0	0	0	0	0	0	0	0	0	0	0	0	0	1	1	1	1	1	1	1	1	1	1	1	1
77	Phycitr1:	0	1	1	1	1	1	1	1	1	1	1	1	1	1	1	1	1	1	1	1	0	0	0	0	0	0	0	0	0	0	0	0	1	0	0	0	2	1	1	1	1	1	1	1	1	1	1	1
78	Phycit1:	0	1	1	1	1	1	1	1	1	1	1	1	2	1	1	1	1	1	1	1	1	1	1	1	0	0	0	0	0	0	0	0	0	0	0	0	1	2	1	1	1	0	0	0	0	0	0	0
80	Phcitr1:	0	1	1	1	1	1	1	1	1	0	0	1	1	1	1	1	1	0	0	1	1	1	1	1	1	1	1	1	1	1	1	1	1	1	1	1	0	0	0	0	0	1	0	0	0	0	0	0
81	Pcit129764:	1	1	1	1	1	1	1	0	0	0	0	2	1	1	1	1	1	1	1	0	0	1	1	1	1	1	1	1	1	1	1	1	1	1	1	0	0	1	0	0	0	0	0	0	0	0	0	0
82	Phcit1:	0	1	1	1	1	1	1	1	0	1	1	2	2	2	1	1	1	1	1	0	0	1	0	0	0	0	0	0	0	0	0	0	1	1	1	1	0	0	0	0	0	0	1	0	0	0	0	0
79	Phycap1:	1	2	1	1	1	1	1	1	1	1	1	2	0	0	0	0	0	0	0	1	1	0	0	1	0	0	0	0	0	0	0	0	1	1	0	2	1	0	0	0	0	0	0	0	0	0	0	0
OGs with differences in numbers between lifestyles:
	OG0012628	OG0019710	OG0019798	OG0016020	OG0019937	OG0019975			Lifestyles:
Phycpc1:	1	0	0	1	1	1			pathogen
Phy27169:	1	0	0	1	1	1			intermediate
Phycitr1:	1	0	0	1	1	1			endophyte
Phycit1:	1	0	0	2	1	1
Phcitr1:	1	1	1	0	0	0
Pcit129764:	2	1	0	1	0	0
Phcit1:	2	1	1	0	0	0
Phycap1:	2	1	2	0	0	0
[truncated: 15 more columns]
