# Supplementary material for: Enemy or ally: a genomic approach to elucidate the lifestyle of Phyllosticta citrichinaensis
Source: G3 (Bethesda). 2022 Mar 21;12(5):jkac061. doi: 10.1093/g3journal/jkac061 (PMC9073689; doi:10.1093/g3journal/jkac061)
Supplement: jkac061_Supplementary_Table_5 [file jkac061_supplementary_table_5.xlsx]

## Sheet: CATAstrophy results
CATAstrophy results
				CATAstrophy predictions						Nr of CAZyme genes per CAZyme family
order in heatmap	DBID	Species name	literature lifestyle	trophy	mesotroph	monomertroph	polymertroph	saprotroph	vasculartroph	AA1	AA10	AA11	AA12	AA13	AA14	AA15	AA16	AA1_1	AA1_2	AA1_3	AA2	AA3	AA3_1	AA3_2	AA3_3	AA3_4	AA4	AA5	AA5_1	AA5_2	AA6	AA7	AA8	AA9	CBM1	CBM10	CBM11	CBM12	CBM13	CBM14	CBM15	CBM16	CBM17	CBM18	CBM19	CBM2	CBM20	CBM21	CBM22
1	Macph1	Macrophomina phaseolina	Soil-borne pathogen, broad host range. Survives winter using microsclerotia. Can have a latent period on some hosts, but not always.	mesotroph	1	0	0.86446	0.316828	0.604861	0	0	8	0	0	1	0	1	0	5	14	9	5	1	31	1	0	4	1	2	0	1	39	2	12	5	0	0	0	0	0	0	0	0	11	5	0	2	1	2
2	Neopa1	Neofusicoccum parvum	Pathogen, broad host range. Can act very quickly, no latency described. Overwinters as sub-epidermal pycnidia in blighted shoots and mummified fruit.	mesotroph	1	0	0.89986	0.310368	0.249939	0	0	6	0	0	1	0	1	0	4	12	11	4	2	32	1	1	5	1	2	0	1	43	3	14	6	0	0	0	0	0	0	0	0	9	3	1	2	1	0
3	Fusgr1	Fusarium graminearum	Famous pathogen, broad host range. Overwinters in soil and infected crop residue.	mesotroph	1	0	0.848889	0.34556	0.540531	1	0	4	2	1	1	0	1	0	4	5	6	4	2	13	2	0	4	1	0	4	2	37	3	13	11	0	0	0	2	0	0	4	0	11	0	0	2	2	3
4	Aspnid1	Aspergillus nidulans	Model organism, isolated from a wide variety of sources. Can be pathogenic to mammals.	mesotroph	1	0	0.905385	0.410302	0.011733	1	0	2	0	2	0	0	1	0	0	3	3	4	0	20	1	1	5	0	0	0	1	38	1	10	6	0	0	0	0	1	0	0	0	12	0	0	4	1	1
5	Macan1	Macroventuria anomochaeta	Unknown.	polymertroph	0.884398	0.440392	1	0.673741	0	0	0	5	1	1	0	0	2	0	4	5	7	2	1	18	2	0	1	0	1	1	1	20	2	22	8	0	0	0	3	0	0	0	0	12	3	0	3	1	0
6	Lizem1	Lizonia empirigonia	Unknown.	polymertroph	0.884828	0.371059	1	0.634	0	0	0	6	1	0	0	0	2	0	3	4	8	1	2	18	2	0	2	1	1	1	1	28	3	22	8	0	0	0	2	0	0	1	0	11	2	0	2	1	0
7	Didex1	Didymella exigua	Unknown.	polymertroph	0.901184	0.334247	1	0.599088	0	0	0	5	1	1	0	0	2	0	3	4	10	3	1	14	2	0	2	1	1	2	1	31	3	17	5	0	0	0	1	0	0	1	0	12	2	0	3	1	0
8	Dotsy1	Dothidotthia symphoricarpi	Unknown.	polymertroph	0.884203	0.441118	1	0.68377	0	0	0	4	1	1	0	0	1	0	1	4	3	1	2	19	1	0	3	0	1	3	2	37	2	13	6	0	0	0	1	0	0	0	0	14	2	0	4	1	1
9	Botci1	Botrytis cinerea	Famous pathogen, broad host range. Can have latent period. Can use sclerotia to survive winter.	polymertroph	0.922797	0.374815	1	0.724567	0	0	0	2	0	1	0	0	1	0	2	10	4	1	2	23	2	0	3	3	1	2	1	26	3	10	15	0	0	0	2	0	0	0	0	9	0	0	4	1	0
10	Dipse1	Diplodia seriata	Pathogen, broad host range. Can have long latency period. Overwinters in dead or mummififed plant parts.	polymertroph	0.969427	0.399743	1	0.676795	0	0	0	5	0	0	0	0	1	0	3	12	7	2	2	20	1	1	4	1	2	0	1	30	2	12	3	0	0	0	0	0	0	0	0	6	3	0	2	1	0
11	Tryvi1	Viridothelium virens	Lichen	polymertroph	0.978666	0.210805	1	0.621629	0	1	0	3	1	0	0	0	1	0	3	12	2	3	1	22	1	1	2	0	1	1	1	30	2	11	5	0	0	0	1	0	0	0	0	5	1	0	1	1	0
12	Lopmy1	Lophium mytilinum	Very little known, observed as saprotroph. Known in Dutch also as 'grote kokkelzwam'.	polymertroph	0.995145	0.334346	1	0.719482	0	0	0	5	1	0	1	0	2	0	4	7	11	1	1	20	1	0	1	1	1	1	1	24	2	13	5	0	0	0	3	0	0	0	1	13	4	0	1	1	2
13	Aulhe2	Aulographum hederae	Very little known, observed as saprotroph.	polymertroph	0.981922	0.36017	1	0.707216	0	0	0	6	1	0	0	1	2	0	5	7	6	1	1	6	1	0	3	1	1	0	1	28	0	12	0	0	0	0	1	0	0	1	0	12	1	0	1	1	0
14	Rhili1	Rhizodiscina lignyota	Very little known, observed as saprotroph. Known in Dutch also as 'houtdropjeszwam'.	mesotroph	1	0	0.858919	0.382173	0.795054	0	0	4	1	0	1	0	2	0	4	8	7	4	1	29	2	0	1	1	1	0	2	35	0	4	1	0	0	0	1	0	0	0	0	3	0	0	1	1	0
15	Totfu1	Tothia fuscella	Unknown.	polymertroph	0.963	0	1	0.325168	0.00571	0	0	8	4	0	1	0	2	0	4	7	12	2	2	4	0	1	1	1	1	1	1	29	0	28	1	0	0	1	2	2	0	1	0	18	3	0	1	1	0
16	Venin1	Venturia inaequalis	Pathogen, broad host range. Overwinters as perithecia on infected fallen leaves. Relatively short latency period described.	polymertroph	0.954093	0.390083	1	0.679839	0	1	0	5	1	0	0	0	2	0	6	7	16	1	2	15	2	0	3	1	1	0	1	24	1	10	3	0	0	1	2	0	0	0	0	3	2	0	1	1	1
17	Venpi1	Venturia pyrina	Pathogen, narrow host range. Fungal mating on dead leaf litter has been described. Overwinters as developing perithecia.	polymertroph	0.923216	0.469173	1	0.711427	0	0	0	5	2	0	0	0	2	0	5	7	12	1	2	16	2	0	1	1	1	0	1	27	1	11	3	0	0	1	1	0	0	0	0	2	2	0	1	1	1
18	Maseb1	Massarina eburnea	Very little known, observed as saprotroph. Known in Dutch also as 'beukenstippelkogeltje''.	polymertroph	0.938382	0	1	0.327736	0.056074	0	0	5	4	1	1	0	3	0	4	6	9	2	1	14	1	0	5	2	1	0	1	35	4	32	7	0	0	0	3	0	0	0	0	8	3	0	3	1	0
19	Plesi1	Pleomassaria siparia	Very little known, observed as saprotroph. Known in Dutch also as 'berkenmuurspoorbolletje''.	mesotroph	1	0	0.966034	0.34254	0.389011	1	0	4	4	1	1	0	3	0	3	10	7	2	1	15	1	0	4	1	1	0	1	37	4	29	13	0	0	0	3	0	0	0	0	11	3	0	5	1	0
20	Rhyru1	Rhytidhysteron rufulum	Poorly known mainly saprobic fungus, also described as pathogen of plants and humans.	mesotroph	1	0	0.974579	0.349694	0.248351	0	0	4	5	1	0	0	2	0	4	10	6	5	0	31	1	0	6	1	1	1	1	43	3	29	11	0	0	0	3	0	0	4	0	8	3	0	3	1	3
21	Glost2	Glonium stellatum	Very little known, observed as saprotroph.	polymertroph	0.957097	0	1	0.368414	0.056575	1	0	5	2	0	1	0	1	0	4	15	9	4	1	27	1	0	4	1	1	1	1	38	3	17	11	0	0	0	6	0	0	0	0	12	1	0	2	1	0
22	Hyspu1	Hysterium pulicare	Poorly known saprobic species.	polymertroph	0.923239	0	1	0.363913	0.003912	1	0	5	6	0	1	0	2	0	4	13	6	3	1	24	2	0	6	1	1	1	2	39	1	21	10	0	0	0	4	0	0	0	0	8	3	0	2	1	2
23	CocheC5	Bipolaris maydis	Pathogen, narrow host range. Survives winter on plant debris. Latency not described.	mesotroph	1	0	0.982909	0.330007	0.327801	1	0	13	3	1	0	0	1	0	4	5	9	2	3	24	2	0	4	1	1	4	1	47	2	25	11	0	0	0	2	0	0	1	0	14	4	0	2	1	0
24	Cocsa1	Bipolaris sorokiniana	Pathogen of cereal crops. Can survive inside seed or as mycelium. Relatively short latency period described.	polymertroph	0.988458	0	1	0.356048	0.052861	0	0	9	3	1	0	0	1	0	3	5	9	1	2	21	2	0	3	1	1	2	2	39	2	24	11	0	0	0	1	0	0	0	0	15	2	0	2	1	0
25	Cocvi1	Bipolaris victoriae	Pathogen, narrow host range (Oats and grasses). Seedborne.	mesotroph	1	0	0.988697	0.33844	0.223978	0	0	6	3	1	0	0	1	0	3	5	9	1	2	23	2	0	3	1	1	3	2	42	3	24	11	0	0	0	2	0	0	1	0	15	2	0	2	1	0
26	Cocca1	Bipolaris zeicola	Pathogen, medium host range. Seedborne.	polymertroph	0.982737	0	1	0.342783	0.132757	0	0	5	3	1	0	0	1	0	3	5	9	1	2	23	2	0	5	1	1	3	2	41	2	24	12	0	0	0	2	0	0	0	0	14	2	0	2	1	0
27	Cocmi1	Bipolaris oryzae	Pathogen, narrow host range. Short latency period.	polymertroph	0.953937	0	1	0.337776	0.080746	1	0	6	3	1	0	0	1	0	3	6	9	0	3	22	2	0	4	1	1	4	2	39	2	26	11	0	0	0	3	0	0	0	0	12	3	0	2	1	0
28	Coclu2	Curvularia lunata	Pathogen, broad host range. Can cause opportunistic infections in humans. Can survive in soil as sclerotia.	polymertroph	0.984944	0	1	0.336322	0.157523	2	0	4	2	1	0	0	1	0	2	7	9	1	2	20	2	0	4	1	1	2	1	41	2	26	11	0	0	0	1	0	0	0	0	13	2	0	2	1	0
29	Stano2	Parastagonospora nodorum	Pathogen, narrow host range. Both short and long latent period described.	polymertroph	0.964099	0	1	0.352825	0.124784	0	0	4	3	1	1	0	2	0	3	3	7	3	2	22	3	0	4	1	1	1	1	41	3	28	10	0	0	0	1	0	0	2	0	12	1	0	3	1	1
30	Settu1	Setosphaeria turcica	Pathogen, narrow host range. Long latent period	polymertroph	0.938516	0	1	0.346551	0.031336	1	0	9	3	1	0	0	1	0	3	4	8	1	2	20	2	0	3	1	1	2	1	40	2	26	10	0	0	0	2	0	0	1	0	8	3	0	2	1	0
31	Pyrtt1	Pyrenophora teres	Pathogen, narrow host range.	polymertroph	0.870088	0.201955	1	0.494153	0	1	0	5	2	1	0	0	2	0	2	6	6	1	2	16	2	0	2	1	1	3	1	39	2	26	10	0	0	0	1	0	0	0	0	8	2	0	3	1	0
32	Pyrtr1	Pyrenophora tritici-repentis	Pathogen, broad host range.	polymertroph	0.873207	0.246674	1	0.536756	0	1	0	4	2	1	0	0	2	0	3	6	7	0	2	22	2	0	3	1	1	3	1	40	2	25	10	0	0	0	0	0	0	0	0	6	3	0	3	1	0
33	Photr1	Plenodomus tracheiphilus	Pathogen, narrow host range.	mesotroph	1	0	0.951944	0.309309	0.453796	0	0	10	3	1	0	0	2	0	1	7	8	2	2	21	2	0	5	1	1	3	1	42	2	29	9	0	0	0	2	0	0	0	0	31	2	0	4	1	1
34	Cucbe1	Cucurbitaria berberidis	Saprotroph, known in Dutch also as 'Zuurbesmuurspoorbolletje'	polymertroph	0.917818	0	1	0.337968	0.11297	0	0	5	5	1	1	0	2	0	1	5	5	3	2	20	1	0	3	0	1	0	1	46	3	30	8	0	0	0	7	0	0	0	0	22	2	0	5	1	1
35	Clael1	Clathrospora elynae	Unknown.	polymertroph	0.924878	0.180034	1	0.501445	0	1	0	6	3	0	0	0	2	0	3	3	6	1	2	14	2	0	2	1	1	2	1	37	2	27	9	0	0	0	1	0	0	0	0	31	2	0	1	0	0
36	Veren1	Didymosphaeria enalia	Unknown, possibly a marine saprotroph?	polymertroph	0.881088	0.091605	1	0.431729	0	0	0	5	6	0	1	0	2	0	2	10	9	4	1	18	2	0	4	1	1	1	1	39	2	44	9	0	0	0	3	0	0	0	0	12	3	0	3	2	0
37	Masph1	Massariosphaeria phaeospora	Unknown.	polymertroph	0.868129	0.040411	1	0.381855	0	1	0	4	4	0	1	0	2	0	2	10	5	3	2	14	2	0	5	2	1	1	1	48	1	43	7	0	0	0	2	0	0	0	0	10	2	0	2	1	0
38	Delco1	Delitschia confertaspora	Unknown, possibly coprophilous.	polymertroph	0.822752	0.558606	1	0.802206	0	0	0	4	3	2	0	0	2	0	3	11	7	1	1	20	2	0	6	1	1	0	1	34	2	27	13	0	0	0	5	0	0	0	0	5	2	0	3	1	0
39	Altbr1	Alternaria brassicicola	Pathogen, broad host range.	polymertroph	0.859707	0.447939	1	0.688158	0	0	0	4	3	1	0	0	1	0	3	3	7	1	3	14	2	0	2	1	1	2	2	33	2	22	9	0	0	0	2	0	0	0	0	12	3	0	3	1	0
40	Decga1	Decorospora gaudefroyi	Isolated from a marine enviroment.	polymertroph	0.873224	0.427323	1	0.703092	0	0	0	5	3	1	0	0	2	0	3	4	5	0	2	10	1	0	3	1	1	1	2	31	1	28	11	0	0	0	2	0	0	0	0	16	3	0	3	1	0
41	Lepmu1	Leptosphaeria maculans	Pathogen, known to have a saprotrophic phase.	polymertroph	0.860625	0.717566	1	0.907888	0	1	0	5	3	1	0	0	1	0	1	4	7	1	1	15	2	0	2	1	1	3	0	20	1	22	6	0	0	0	1	0	0	0	0	11	3	0	4	1	0
42	Ampqui1	Ampelomyces quisqualis	Mycoparasite (hyperparasite)	polymertroph	0.850858	0.836565	1	0.971557	0	0	0	5	2	0	0	0	3	0	1	4	3	0	2	11	2	0	2	0	1	3	1	24	2	25	5	0	0	0	2	0	0	2	0	15	2	0	2	1	0
43	Wesor1	Westerdykella ornata	Saprotroph, known in Dutch also as 'Zaadsegmentatiezwammetje'	polymertroph	0.858294	0.708932	1	0.909157	0	0	0	5	4	0	0	0	2	0	0	4	5	3	0	9	1	0	4	0	1	1	1	28	2	28	6	0	0	1	2	0	0	1	0	17	3	0	2	1	0
44	Spofi1	Sporormia fimetaria	Coprophilous	polymertroph	0.853249	0.740653	1	0.942456	0	0	1	5	4	1	0	0	1	0	0	4	6	3	1	10	0	0	2	1	1	1	1	30	2	27	9	1	0	0	2	0	0	0	0	27	3	0	2	1	1
45	Clafu1	Passalora fulva	Pathogen, narrow host range.	polymertroph	0.994599	0.478647	1	0.742691	0	0	0	5	2	0	0	0	1	0	3	10	5	2	1	21	4	0	1	1	2	1	1	24	1	2	0	0	0	0	2	1	0	0	0	7	5	0	5	1	0
46	Aurpu_var_pul1	Aureobasidium pullulans	yeast-like fungus found in pretty much every environment, including as plant endophyte and human pathogen.	polymertroph	0.992154	0.649796	1	0.86071	0	0	0	3	0	0	0	0	1	0	4	6	6	2	0	20	2	0	3	0	2	0	1	10	3	6	6	0	0	0	0	0	0	0	0	10	1	0	3	1	0
47	Aurpu_var_sub1	Aureobasidium subglaciale	Isolated from arctic glaciers. Described to have 'unusually high numbers of cazy genes'…	saprotroph	0.879461	0.858036	0.929122	1	0	1	0	3	0	0	0	0	1	0	4	4	6	3	0	14	2	0	2	0	1	0	1	11	3	5	6	0	0	0	1	0	0	1	0	8	1	0	3	1	0
48	Aurpu_var_nam1	Aureobasidium namibiae	yeast like fungus, isolated from marble.	saprotroph	0.907318	0.867197	0.956243	1	0	0	0	3	1	0	0	0	1	0	5	7	6	1	0	20	2	0	3	0	2	0	1	6	3	6	5	0	0	0	0	0	0	0	0	8	1	0	3	1	0
49	Aurpu_var_mel1	Aureobasidium melanogenum	yeast-like fungus found mainly in freshwater habitats.	saprotroph	0.90711	0.834889	0.952888	1	0	1	0	3	1	0	0	0	1	0	4	6	6	3	0	21	1	0	3	0	2	0	1	9	2	6	4	0	0	0	0	0	0	0	0	7	1	0	3	2	0
50	Mytre1	Mytilinidion resinicola	Unknown.	mesotroph	1	0.37207	0.989081	0.791116	0	0	0	5	1	0	1	0	1	0	4	10	11	1	1	16	1	0	0	1	1	1	1	26	1	8	5	0	0	0	2	0	0	1	1	7	4	0	1	1	2
51	Leppa1	Lepidopterella palustris	Saprotroph: colonizes in freshwater-submerged wood debris.	saprotroph	0.825999	0.760034	0.842793	1	0	0	0	5	1	0	0	0	0	0	7	7	6	4	0	12	1	0	1	2	1	0	1	12	0	3	2	0	0	3	2	0	0	0	0	14	3	0	4	2	0
52	Aplpr1	Aplosporella prunicola	Unknown, possibly saprotroph.	polymertroph	0.922855	0.638214	1	0.961446	0	1	0	5	0	0	0	0	1	0	2	6	7	2	1	26	1	0	1	1	2	0	1	21	2	10	8	0	0	0	1	0	0	5	0	13	3	0	3	1	0
53	Phycap1	Phyllosticta capitalensis	Endophytic on citrus and many other plant hosts, but can act as weak pathogen on for instance orchid species.	saprotroph	0.884332	0.801473	0.947191	1	0	0	0	4	0	0	0	0	1	0	4	10	4	2	2	11	1	0	2	1	2	0	1	18	2	9	1	0	0	0	1	0	0	0	0	10	3	0	3	1	0
54	Phcit1	Phyllosticta citribraziliensis	Endophyte of citrus.	saprotroph	0.840276	0.821835	0.898731	1	0	0	0	6	0	0	0	0	1	0	3	10	4	2	2	12	1	0	2	1	1	0	1	15	2	9	1	0	0	0	0	0	0	0	0	9	2	0	2	1	0
55	Pcit129764	Phyllosticta citrichinaensis (CBS 129764)		saprotroph	0.815934	0.85203	0.87661	1	0	0	0	6	0	0	0	0	1	0	4	10	4	1	2	11	1	0	2	1	2	0	1	13	2	9	1	0	0	0	0	0	0	0	0	9	2	0	3	1	0
56	Phcitr1	Phyllosticta citrichinaensis (CBS 130529)		saprotroph	0.775208	0.879715	0.842859	1	0	0	0	6	0	0	0	0	1	0	3	10	4	1	2	10	0	0	2	1	2	0	1	13	2	9	1	0	0	0	0	0	0	0	0	9	2	0	3	1	0
57	Phycpc1	Phyllosticta citricarpa (CPC 27913)	Pathogen of citrus, narrow host range.	saprotroph	0.817314	0.832665	0.887063	1	0	0	0	5	0	0	0	0	1	0	4	9	4	1	2	12	1	0	2	1	2	0	1	16	2	9	2	0	0	0	0	0	0	0	0	6	3	0	3	1	0
58	Phycit1	Phyllosticta citriasiana	Pathogen of citrus, narrow host range.	saprotroph	0.767986	0.860912	0.844024	1	0	0	0	5	0	0	0	0	1	0	4	9	4	1	2	12	1	0	2	1	2	0	1	15	2	9	2	0	0	0	0	0	0	0	0	7	2	0	3	1	0
59	Phycitr1	Phyllosticta citricarpa (CBS 127454)	Pathogen of citrus, narrow host range.	saprotroph	0.747211	0.879894	0.82012	1	0	0	0	5	0	0	0	0	1	0	4	9	4	1	2	12	1	0	2	1	2	0	0	13	2	9	1	0	0	0	0	0	0	0	0	7	3	0	3	1	0
60	Phy27169	Phyllosticta paracitricarpa	Pathogen of citrus, narrow host range.	saprotroph	0.754436	0.873574	0.824121	1	0	0	0	5	0	0	0	0	1	0	4	9	4	1	2	11	1	0	2	1	2	0	0	14	2	9	1	0	0	0	0	0	0	0	0	7	3	0	2	1	0
61	Sacpr1	Saccharata proteae	Endophyte that can act as weak pathogen.	saprotroph	0.730924	0.860315	0.786512	1	0	0	0	5	0	0	0	0	1	0	3	8	5	4	1	15	1	0	2	1	1	0	1	13	2	4	2	0	0	0	0	0	0	0	0	5	3	0	2	1	0
62	Sclsc1	Sclerotinia sclerotiorum	Pathogen, broad host range.	saprotroph	0.833951	0.729343	0.958777	1	0	0	0	2	1	1	0	0	1	0	1	7	3	4	2	14	2	0	3	1	1	1	1	22	2	9	19	0	0	0	3	0	0	0	1	12	0	0	5	1	0
63	Neucr2	Neurospora crassa	Red bread mold.	saprotroph	0.643402	0.898377	0.756613	1	0	0	0	4	3	1	0	0	0	0	2	8	6	5	0	3	1	0	3	1	0	1	1	18	2	14	20	0	0	0	1	0	0	0	0	6	0	0	4	2	0
64	Patat1	Patellaria atrata	Saprotroph.	saprotroph	0.761219	0.822883	0.906976	1	0	0	0	5	4	0	0	0	1	0	2	7	4	3	1	15	1	0	2	0	1	1	1	25	1	27	10	0	0	0	1	0	0	0	0	3	2	0	2	1	0
65	Pyrco1	Pyronema omphalodes	Saprotroph.	monomertroph	0.595324	1	0.693311	0.981878	0	0	0	9	0	0	0	0	0	0	2	1	2	4	1	8	3	0	2	0	1	0	1	13	3	11	6	0	0	0	0	13	0	1	0	9	0	0	1	2	0
66	Elsamp1	Elsinoe ampelina	Pathogen, narrow host range.	polymertroph	0.923194	0.645378	1	0.89397	0	3	0	3	1	1	0	0	2	0	2	2	5	1	2	14	2	0	4	0	0	2	2	19	2	16	4	1	0	0	0	0	0	0	0	12	1	0	3	1	0
67	Myrdu1	Myriangium duriaei	very little known, presumably parasitic on insects.	saprotroph	0.754017	0.898055	0.816201	1	0	1	0	1	1	0	0	0	1	0	2	7	4	3	0	12	1	0	2	1	0	3	2	18	0	3	0	0	0	1	1	0	0	0	0	7	0	0	1	2	0
68	Disac1	Dissoconium aciculare	Mycoparasite (hyperparasite)	saprotroph	0.670233	0.887843	0.712679	1	0	0	0	2	1	0	0	0	0	0	3	5	4	1	0	6	0	0	1	0	1	0	2	15	0	1	0	0	0	0	0	0	0	0	0	15	0	0	2	1	0
69	Erebi1	Eremomyces bilateralis	Unknown.	polymertroph	0.878913	0.839141	1	0.980921	0	0	0	6	1	0	0	0	0	0	1	8	4	2	0	7	0	0	1	1	1	1	2	31	0	15	0	0	0	0	0	1	0	0	0	10	1	0	0	1	0
70	Tribi1	Trichodelitschia bisporula	Saprotroph, known in Dutch also as 'Mesthaarbolletje'	saprotroph	0.787133	0.893558	0.914884	1	0	0	0	4	0	0	0	0	1	0	4	6	7	1	2	2	0	0	2	0	1	0	1	26	0	18	0	0	0	0	2	0	0	0	0	8	0	0	0	1	0
71	Mycfi2	Pseudocercospora fijiensis	Pathogen, long reported to have narrow host range but more hosts have recently been identified.	polymertroph	0.964164	0.680795	1	0.903483	0	0	0	5	1	0	0	0	1	0	1	10	3	2	2	15	2	0	2	2	0	0	2	22	1	3	1	0	0	0	0	1	0	0	0	4	0	0	4	1	0
72	Cerzm1	Cercospora zeae-maydis	Pathogen, narrow host range.	saprotroph	0.893049	0.848261	0.938736	1	0	0	0	5	1	0	0	0	1	0	1	7	3	0	2	14	3	0	2	1	1	5	1	18	1	3	0	0	0	0	0	1	0	0	0	5	1	0	4	1	0
73	Zymps1	Zymoseptoria pseudotritici	Pathogen, narrow host range. Long latent period	saprotroph	0.880325	0.805871	0.907547	1	0	1	0	5	1	0	0	0	0	0	2	3	4	1	2	14	2	0	1	0	0	1	2	18	0	2	0	0	0	0	0	0	0	0	0	6	3	0	4	1	0
74	Zymar1	Zymoseptoria ardabiliae	Pathogen, narrow host range. Long latent period	saprotroph	0.832687	0.838457	0.874474	1	0	0	0	5	1	0	0	0	0	0	2	3	4	3	1	13	2	0	2	0	0	1	2	16	0	2	0	0	0	0	0	0	0	0	0	8	2	0	4	1	0
75	Mycgr3	Zymoseptoria tritici	Pathogen, narrow host range.	saprotroph	0.761971	0.884994	0.823427	1	0	1	0	5	1	0	0	0	0	0	2	3	4	3	2	13	2	0	1	0	0	1	2	17	0	2	0	0	0	0	0	0	0	0	0	5	0	0	4	1	0
76	Dotse1	Dothistroma septosporum	Pathogen.	saprotroph	0.742963	0.932904	0.813248	1	0	1	0	5	1	0	0	0	1	0	4	9	4	2	2	15	2	0	2	1	1	1	1	13	1	2	1	0	0	0	1	1	0	0	0	5	4	0	4	1	0
77	Ternu1	Teratosphaeria nubilosa	pathogen	saprotroph	0.765745	0.901748	0.830165	1	0	0	0	3	0	0	0	0	1	0	2	9	4	4	1	14	2	0	1	0	2	0	1	13	0	1	1	0	0	0	0	0	0	0	0	3	1	0	6	1	0
78	Sepmu1	Sphaerulina musiva	pathogen	saprotroph	0.754178	0.891412	0.826743	1	0	0	0	5	0	0	0	0	1	0	1	5	3	2	2	15	2	0	2	0	1	0	1	17	1	2	1	0	0	0	0	1	0	0	0	4	1	0	4	1	0
79	Seppo1	Sphaerulina populicola	pathogen	saprotroph	0.669195	0.966913	0.748251	1	0	0	0	5	0	0	0	0	1	0	1	5	3	1	2	10	1	0	1	0	1	0	1	15	1	1	1	0	0	0	0	1	0	0	0	2	1	0	4	1	0
80	Psehy1	Pseudovirgaria hyperparasitica	Mycoparasite (hyperparasite)	saprotroph	0.816137	0.774307	0.944346	1	0	0	0	3	2	0	1	0	0	0	2	7	10	0	1	12	1	0	3	1	2	3	1	28	2	9	7	0	0	0	3	0	0	1	0	4	2	0	3	1	0
81	Cenge3	Cenococcum geophilum	Grows everywhere, survives a lot.	saprotroph	0.706389	0.865016	0.799017	1	0	0	0	5	1	0	1	0	1	0	3	10	5	2	1	11	1	0	1	3	1	0	1	23	1	5	3	0	0	1	4	0	0	0	0	11	3	0	0	1	0
82	Delst1	Delphinella strobiligena	Unknown	saprotroph	0.669596	0.984668	0.737864	1	0	0	0	2	0	0	0	0	1	0	4	12	4	0	1	11	1	0	4	0	1	0	2	7	3	3	3	0	0	0	0	0	0	0	0	5	0	0	3	2	0
83	Verga1	Verruconis gallopava	Found in diverse habitats, very thermotolerant. Can cause disease in birds and mammals.	saprotroph	0.676995	0.988456	0.761555	1	0	0	0	6	1	0	0	0	2	0	3	11	5	1	2	10	1	0	3	0	1	1	1	15	0	2	1	0	0	1	2	0	0	0	0	2	3	0	1	3	0
84	Conap1	Coniosporium apollinis	Rock inhabiting microcolonial fungus.	monomertroph	0.60707	1	0.681239	0.989024	0	0	0	5	1	0	0	0	0	0	2	5	5	4	0	7	1	0	3	0	1	1	1	15	0	2	1	0	0	0	3	0	0	0	0	5	1	0	3	1	0
85	Polci1	Polychaeton citri	Sooty mold	monomertroph	0.602412	1	0.674068	0.974338	0	0	0	3	1	0	0	0	0	0	2	9	3	1	1	7	1	0	1	1	0	0	2	9	0	0	0	0	0	0	0	0	0	0	0	12	1	0	5	1	0
86	Aciri1_meta	Acidomyces richmondensis	extremophile	saprotroph	0.669776	0.964481	0.736634	1	0	1	0	1	0	0	0	0	1	0	3	5	4	1	0	6	1	0	4	0	0	0	1	12	1	2	3	0	0	0	1	0	0	0	0	2	1	0	4	2	0
87	Bauco1	Baudoinia panamericana	Warehouse mold	saprotroph	0.659256	0.960747	0.722051	1	0	0	0	4	1	0	0	0	0	0	3	7	4	2	0	11	2	0	3	1	1	0	1	7	0	1	4	0	0	0	0	0	0	0	0	2	2	0	2	1	0
88	Horac1	Hortaea acidophila	acid tolerant black yeast	saprotroph	0.618488	0.941809	0.679256	1	0	0	0	1	1	0	0	0	0	0	1	5	2	1	0	13	1	0	2	0	0	0	2	12	0	0	0	0	0	0	1	0	0	0	0	2	2	0	0	1	0
89	Linrh1	Lineolata rhizophorae	Unknown	monomertroph	0.562693	1	0.648677	0.939877	0	0	0	2	3	0	1	0	1	0	2	4	3	4	0	12	1	0	4	1	1	0	1	12	1	11	3	0	0	0	0	0	0	0	0	4	0	0	2	1	0
90	Tubme1v2	Tuber melanosporum	Truffle (edible)	monomertroph	0.498503	1	0.578621	0.878332	0	0	0	11	1	0	1	0	0	0	2	3	1	2	0	4	1	0	1	0	1	0	1	13	1	4	3	0	0	0	0	0	0	0	0	8	1	0	0	2	0
91	Cocim1	Coccidioides immitis RS	Soil fungus and pathogen of mammals	monomertroph	0.481074	1	0.552061	0.868376	0	0	0	3	1	0	0	0	0	0	1	1	3	1	1	3	0	0	3	1	1	0	1	12	0	0	0	0	0	0	0	0	0	0	0	4	0	0	2	4	0
92	Pieho1	Piedraia hortae	Soil fungus and pathogen of mammals	monomertroph	0.465382	1	0.539882	0.843229	0	0	0	5	0	0	0	0	0	0	1	8	3	0	1	0	0	0	2	0	0	0	1	2	0	0	0	0	0	0	0	1	0	0	0	3	0	0	3	2	0
93	Perma1	Periconia macrospinosa	Described as root-colonizing endophyte, and pathogen of pointed gourd	vasculartroph	0.780091	0	0.708475	0.258181	1	1	0	5	4	0	1	0	3	0	4	11	13	7	1	41	4	0	3	1	1	2	1	83	4	43	19	0	0	0	2	0	0	0	0	22	3	0	2	1	0
94	Zasce1	Zasmidium cellare	cellar mold that likes ethanol	vasculartroph	0.669048	0	0.547755	0.215969	1	1	0	5	1	0	0	0	2	0	3	18	6	2	2	38	3	0	4	1	1	2	2	43	2	3	3	0	0	0	3	0	0	0	0	14	5	0	4	1	0
95	Botdo1_1	Botryosphaeria dothidea	Pathogen, broad host range.	vasculartroph	0.741636	0	0.634229	0.228515	1	0	0	6	0	0	1	0	1	0	4	13	11	8	2	35	1	0	6	1	2	0	1	57	4	15	9	0	0	0	0	0	0	0	0	16	4	0	2	1	0
96	Zoprh1	Zopfia rhizophila	Pathogen, root rot of Asparaguss, very little known.	vasculartroph	0.963371	0	0.890231	0.304238	1	0	0	6	7	1	1	0	3	0	3	14	9	4	1	35	1	0	6	2	1	0	1	66	4	41	12	0	0	0	5	1	0	0	0	13	3	0	4	1	0
97	Melpu1	Melanomma pulvis-pyrius	Saprotroph	vasculartroph	0.903663	0	0.828827	0.287342	1	1	0	5	6	1	1	0	3	0	3	12	9	4	1	26	1	0	5	1	1	1	1	65	3	41	9	0	0	0	7	0	0	0	0	21	2	0	5	1	0
98	Stasp1	Stagonospora sp.	Unknown, but this genus includes plant pathogens.	vasculartroph	0.971109	0	0.892771	0.301804	1	2	0	5	3	1	1	0	2	0	3	8	9	2	2	31	3	0	4	2	1	4	1	60	4	37	15	0	0	0	4	0	0	0	0	21	2	0	5	1	0
99	Altal1	Alternaria alternata	pathogen, broad host range, but also described as endophyte.	mesotroph	1	0	0.928658	0.305508	0.804418	1	0	5	3	1	0	0	2	0	3	5	8	4	2	32	2	0	4	1	1	3	1	57	2	32	15	0	0	0	3	0	0	0	0	23	2	0	2	1	0
100	Lopnu1	Lophiotrema nucula	Unknown.	mesotroph	1	0	0.933659	0.316951	0.9555	1	1	5	4	1	1	0	3	0	3	12	12	7	0	27	3	0	5	1	1	1	1	58	5	48	9	0	0	0	8	0	0	0	0	13	3	0	4	1	0
101	Lopma1	Lophiostoma macrostomum	Unknown, but probably a saprotroph.	mesotroph	1	0	0.950203	0.305953	0.73284	1	0	5	3	0	1	0	3	0	3	11	6	7	1	24	2	0	5	3	1	1	1	45	4	46	7	0	0	0	4	0	0	0	0	15	2	0	2	1	0
102	Lenfl1	Lentithecium fluviatile	Unknown.	mesotroph	1	0	0.976766	0.337801	0.772871	1	0	5	5	1	1	0	3	0	4	11	14	3	1	24	2	0	4	2	1	1	1	60	4	54	11	0	0	0	3	0	0	0	0	10	3	0	3	1	0
103	Parsp1	Paraphaeosphaeria sporulosa	Endophyte.	vasculartroph	0.973437	0	0.889324	0.294199	1	1	0	5	4	1	1	0	4	0	4	7	10	4	1	22	1	0	6	1	1	2	1	50	5	42	14	0	0	0	4	0	0	1	0	19	3	0	4	1	0
104	Aaoar1	Aaosphaeria arxii	Unknown.	mesotroph	1	0	0.920119	0.306842	0.864638	0	0	6	6	1	1	0	3	0	5	6	5	3	1	21	2	0	9	1	1	1	1	47	3	44	10	0	0	0	3	0	0	0	0	11	3	0	3	1	0
105	Trepe1	Trematosphaeria pertusa	Unknown.	mesotroph	1	0	0.952626	0.323357	0.661755	0	0	5	6	1	1	0	3	0	3	11	10	4	2	26	3	0	8	2	1	1	1	48	4	36	14	0	0	0	5	0	0	1	0	10	2	0	4	1	0
106	Bysci1	Byssothecium circinans	Unknown, but probably a saprotroph.	mesotroph	1	0	0.949029	0.319938	0.625528	0	0	5	4	0	1	0	3	0	4	7	9	6	2	25	4	0	5	1	2	0	1	50	4	35	12	0	0	0	3	0	0	0	0	8	3	0	2	1	0
107	Bimnz1	Bimuria novae-zelandiae	Unknown.	mesotroph	1	0	0.928124	0.31175	0.637323	0	0	7	4	1	1	0	4	0	3	4	11	5	1	18	2	0	5	1	1	2	2	50	4	34	12	0	0	0	1	1	0	0	0	17	4	0	3	1	0
108	Karrh1	Karstenula rhodostoma	Unknown, but probably a saprotroph.	mesotroph	1	0	0.956875	0.319359	0.561339	1	0	5	4	1	1	0	3	0	4	7	9	4	0	20	2	0	6	1	1	1	2	45	5	36	13	0	0	0	2	0	0	0	0	14	2	0	4	1	0
109	Polfu1	Polyplosphaeria fusca	Unknown.	mesotroph	1	0	0.926715	0.31931	0.678539	1	0	6	5	0	1	0	3	0	5	9	12	6	0	22	2	0	5	2	1	1	1	49	4	35	8	0	0	0	5	0	0	1	0	21	3	0	2	1	0
110	Setho1	Setomelanomma holmii	Pathogen, narrow host range.	mesotroph	1	0	0.927721	0.307135	0.603319	2	0	7	4	1	1	0	2	0	2	8	8	2	2	23	2	0	3	2	1	3	1	42	5	28	13	0	0	0	3	0	0	0	0	23	2	0	3	1	1
111	Cloaq1	Clohesyomyces aquaticus	Unknown, but probably a saprotroph.	polymertroph	0.996964	0	1	0.349952	0.49176	0	0	5	6	1	1	0	3	0	6	12	10	5	2	24	3	0	4	2	1	1	1	42	3	39	19	0	0	0	4	0	0	1	0	13	3	0	5	1	0
112	Linin1	Lindgomyces ingoldianus	Probably aquatic saprotroph.	polymertroph	0.958047	0	1	0.377389	0.26156	1	0	5	5	0	1	0	3	0	5	11	8	5	1	28	2	0	6	2	1	0	1	40	4	47	16	0	0	0	5	1	0	1	0	15	2	0	2	1	0
113	Amnli1	Amniculicola lignicola	Probably aquatic saprotroph.	polymertroph	0.998443	0	1	0.354989	0.368382	1	0	5	6	0	2	0	3	0	3	9	7	4	1	21	2	0	3	1	1	2	1	44	4	42	11	0	0	0	2	0	0	1	0	19	2	0	2	2	0
114	Pyrsp1	Pyrenochaeta sp.	Unknown.	vasculartroph	0.744705	0	0.656817	0.223147	1	0	0	9	5	1	1	0	2	0	1	6	5	6	1	26	2	0	8	0	1	4	1	50	5	39	15	0	0	0	5	0	0	2	0	45	2	0	3	1	1
115	Ophdi1	Ophiobolus disseminans	Saprotroph	mesotroph	1	0	0.927459	0.309734	0.751892	0	0	6	4	1	1	0	2	0	2	6	6	4	2	23	3	0	4	1	1	4	1	45	4	42	8	0	0	0	3	0	0	0	0	43	2	0	4	1	1
116	Micmi1	Microthyrium microscopicum	Described as biotroph and saprotroph.	mesotroph	1	0	0.946672	0.30159	0.628949	2	0	7	3	0	0	0	2	0	5	12	9	1	2	11	0	0	3	3	1	0	1	37	1	41	0	0	0	1	3	3	0	2	0	27	2	0	0	1	0
	Species that were already present in the CATAstrophy dataset are colored in grey text.
[truncated: 601 more columns]
